# Supplementary material for: A multi-sensor array for detecting and analyzing nocturnal avian migration
Source: PeerJ. 2023 Aug 30;11:e15622. doi: 10.7717/peerj.15622 (PMC10474833; doi:10.7717/peerj.15622)
Supplement: Supplemental Information 1 [file peerj-11-15622-s001.zip]

Archive with 2 entries (2 files):
- read_ktlx_vpr_data_Copy2.ipynb
- __MACOSX/._read_ktlx_vpr_data_Copy2.ipynb
