# Supplementary material for: A multi-sensor array for detecting and analyzing nocturnal avian migration
Source: PeerJ. 2023 Aug 30;11:e15622. doi: 10.7717/peerj.15622 (PMC10474833; doi:10.7717/peerj.15622)
Supplement: Supplemental Information 1 [file peerj-11-15622-s001.zip › read_ktlx_vpr_data_Copy2.ipynb]

# %% [code]
import os
import pandas as pd
import numpy as np
import matplotlib
import matplotlib.pyplot as plt
import math
import scipy.stats
import statsmodels.formula.api as smf
from statsmodels.graphics.regressionplots import abline_plot

# %% [code]
os.getcwd()

# %% [code]
path = '/Users/alvastrand/Downloads/'

os.chdir(path)

# %% [code]
os.getcwd()

# %% [code]
pd.set_option('max_columns', 100)

# %% [code]
matplotlib.rcParams['figure.dpi'] = 600

# %% [code]


# %% [code]
list_folders = sorted([i for i in os.listdir(path + 'vprs/') if 'vprs' in i])
print(len(list_folders))

print(list_folders)

# %% [code]
list_files_w = sorted([i for i in os.listdir(path + 'wind_profiles/') if '.csv' in i])
print(len(list_files_w))

print(list_files_w)

# %% [code]
list_hours = list(range(0, 15, 3))
print(len(list_hours))

print(list_hours)

# %% [code]
list_all_dates = []
list_all_times = []
list_sum_Z = []
list_sum_eta = []
list_mean_wind_speed = []
list_mean_wind_direction = []

for folder_index in range(len(list_folders)):
    
    path_to_file = 'vprs/' + list_folders[folder_index] + '/csv_vpr/'

    list_files = sorted([i for i in os.listdir(path + 'vprs/' + list_folders[folder_index] + '/csv_vpr/')])
    print(len(list_files))

#     print(list_files)

    # set(i[13:15] for i in list_files)

    for file_index in range(len(list_files)):
        
        filename = list_files[file_index]
        
        print(path_to_file + filename)
        
        filename_date = filename[4:12]
#         print(filename_date)

        filename_time = filename[13:19]
#         print(filename_time)

        filename_time_hours = int(filename_time[0:2])
#         print(filename_time_hours)

        filename_time_minutes = int(filename_time[2:4])
#         print(filename_time_minutes)

        filename_time_seconds = int(filename_time[4:6])
#         print(filename_time_seconds)

        filename_time_minutes_converted = filename_time_minutes/60
#         print(filename_time_minutes_converted)

        filename_time_seconds_converted = filename_time_seconds/60/60
#         print(filename_time_seconds_converted)

        filename_time_converted = filename_time_hours + filename_time_minutes_converted + \
        filename_time_seconds_converted
#         print(filename_time_converted)
        
        list_all_dates.append(filename_date)
        
        list_all_times.append(filename_time)

        df = pd.read_csv(path_to_file + filename, names=['geopotential_height', 'Z', 'eta'])
        print(len(df))

        # above mean sea level (meters)
        # reflectivity factor (dBZ)
        # reflectivity (cm^2/km^3)

        df = df[(df['geopotential_height'] <= 1250) & (df['geopotential_height'] >= 450)]
        print(len(df))

        print(df.head(2))

        # df.plot('Z', 'geopotential_height', kind='scatter')

        # plt.show()

        path_to_file_w = 'wind_profiles/'

        list_files_date = [i for i in list_files_w if i[12:20] == filename_date]
        print(len(list_files_date))

#         print(list_files_date)

        list_differences = [abs(i - filename_time_converted) for i in list_hours]
#         print(list_differences)

        index_smallest = list_differences.index(min(list_differences))
#         print(index_smallest)

        filename_w = list_files_date[index_smallest]
    
        print(path_to_file_w + filename_w)

        df_w = pd.read_csv(path_to_file_w + filename_w, names=['geopotential_height', 'wind_speed', 'wind_direction'])
        print(len(df_w))

        # above mean sea level (meters)
        # (meters/second)
        # direction the wind is blowing toward (degrees clockwise from north)

        df_w = df_w[(df_w['geopotential_height'] <= 1250) & (df_w['geopotential_height'] >= 450)]
        print(len(df_w))

        df_w = df_w[df_w['wind_speed'] > 0]
        print(len(df_w))

        print(df_w.head(2))

        # df_w.plot('wind_speed', 'geopotential_height', kind='scatter')

        # plt.show()

        # df_w.plot('wind_direction', 'geopotential_height', kind='scatter')

        # plt.show()
        
#         list_sum_Z.append(df['Z'].sum(axis=0))
        
        list_sum_eta.append(df['eta'].sum(axis=0)/10)
        
        list_mean_wind_speed.append(df_w['wind_speed'].mean(axis=0))
        
        list_mean_wind_direction.append(df_w['wind_direction'].mean(axis=0))

# %% [code]
df_all = pd.DataFrame(data={'date': list_all_dates, 'time': list_all_times, 
                            'sum_of_eta': list_sum_eta, 'mean_wind_speed': list_mean_wind_speed, 
                            'mean_wind_direction': list_mean_wind_direction})
print(df_all.shape)

df_all.head(2)

# %% [code]
df_all_sum_of_eta = df_all[['date', 'sum_of_eta']].groupby(['date']).sum()

df_all_sum_of_eta = df_all_sum_of_eta.reset_index()

print(df_all_sum_of_eta.shape)

df_all_sum_of_eta

# %% [code]
df_all[df_all['mean_wind_speed'] < 1]

# %% [code]
df_all = df_all.dropna(subset=['mean_wind_speed'])
print(len(df_all))

# %% [code]
sorted(df_all['mean_wind_speed'].unique())

# %% [code]
sorted(df_all['mean_wind_direction'].unique())

# %% [code]
list(df_all['mean_wind_direction'])

# %% [code]
list(df_all['mean_wind_speed'])

# %% [code]
list(df_all['mean_wind_direction'].unique())

# %% [code]
list(df_all['mean_wind_speed'].unique())

# %% [code]
len(list(df_all['mean_wind_direction'].unique()))

# %% [code]
len(list(df_all['mean_wind_speed'].unique()))

# %% [code]
df_all_copy = df_all.copy()

# %% [code]
df_all_copy['date']

# %% [code]
fig, ax = plt.subplots(subplot_kw={'projection': 'polar'}, dpi=600)

# ax.scatter([math.radians(i) for i in df_all['mean_wind_direction'].unique()], df_all['mean_wind_speed'].unique())

dates = ['March 26', 'March 27', 'March 28', 'March 29', 'April 24', 'May 25']

colors = ['b', 'g', 'r', 'c', 'm', 'y']

for i in range(len(dates)):
    
    df_subset = df_all[
        df_all['date'] == df_all['date'].unique()[i]]
    
    ax.scatter([math.radians(i) for i in df_subset['mean_wind_direction'].unique()], 
               df_subset['mean_wind_speed'].unique(), c=colors[i], label=dates[i])

ax.legend()

ax.set_theta_direction(-1)

ax.set_theta_zero_location("N")

# plt.show()

# %% [code]
# plt.savefig('PeerJ/Figures/Figure_3.pdf', bbox_inches='tight')

# %% [code]
df_all.plot.scatter('mean_wind_direction', 'mean_wind_speed')

plt.show()

# %% [code]
fig, ax = plt.subplots(subplot_kw={'projection': 'polar'}, dpi=600)

# ax.scatter([math.radians(i) for i in df_all['mean_wind_direction']], df_all['sum_of_eta'], 
#            s=df_all['mean_wind_speed']*10, facecolors='none', edgecolors='b')

# ax.scatter([math.radians(i) for i in df_all['mean_wind_direction']], df_all['sum_of_eta'], facecolors='none', 
#            edgecolors='b')

# ax.scatter([math.radians(i) for i in df_all['mean_wind_direction']], df_all['sum_of_eta'])

ax.scatter([math.radians(i) for i in df_all['mean_wind_direction']], df_all['sum_of_eta'], 
           s=df_all['mean_wind_speed']*10)

ax.set_theta_direction(-1)

ax.set_theta_zero_location("N")

plt.show()

# %% [code]
df_all.plot.scatter('mean_wind_direction', 'sum_of_eta')

plt.xlabel('Sum of reflectivity')

plt.ylabel('Mean wind direction (°)')

plt.show()

# %% [code]
scipy.stats.pearsonr(df_all['mean_wind_direction'], df_all['sum_of_eta'])

# %% [code]
first_plot = df_all.plot.scatter('mean_wind_speed', 'sum_of_eta', alpha=0.5)

model_ols = smf.ols(formula='sum_of_eta ~ mean_wind_speed', data=df_all)

res_ols = model_ols.fit()

abline_plot(model_results=res_ols, ax=first_plot, color='black')

plt.xlabel('Mean wind speed (m/s)')

plt.ylabel('Migration intensity from KTLX ($\mathrm{cm^2}$/$\mathrm{km^2}$)')

plt.show()

# %% [code]
scipy.stats.pearsonr(df_all['mean_wind_speed'], df_all['sum_of_eta'])

# %% [code]
# plt.scatter(df_all['mean_wind_direction'], df_all['sum_of_eta'], s=df_all['mean_wind_speed']*50, facecolors='none', 
#             edgecolors='b')

# plt.xlabel('Mean wind direction')

# plt.ylabel('Sum of reflectivity')

# plt.show()

# %% [code]


# %% [code]
df_all_added_cols = df_all.copy()
print(len(df_all_added_cols))

df_all_added_cols.head(2)

# %% [code]
df_all_added_cols['hours'] = df_all_added_cols['time'].str[0:2].astype(int)

df_all_added_cols['minutes'] = df_all_added_cols['time'].str[2:4].astype(int)

df_all_added_cols['seconds'] = df_all_added_cols['time'].str[4:6].astype(int)

df_all_added_cols['minutes_converted'] = df_all_added_cols['minutes']/60

df_all_added_cols['seconds_converted'] = df_all_added_cols['seconds']/60/60

df_all_added_cols['time_converted'] = df_all_added_cols['hours'] + df_all_added_cols['minutes_converted'] + \
df_all_added_cols['seconds_converted']

print(len(df_all_added_cols))

df_all_added_cols.head(2)

# %% [code]


# %% [code]
filename = 'all_rot_tracks.csv'

df_m = pd.read_csv(filename)
print(len(df_m))

df_m.head(2)

# %% [code]
df_m['moonElevation'].sort_values()

# %% [code]
df_m['date'] = df_m['timeUTC'].str[0:4] + df_m['timeUTC'].str[5:7] + df_m['timeUTC'].str[8:10]
print(len(df_m))

df_m.head(2)

# %% [code]
df_m['actual_time'] = df_m['timeUTC'].str[11:13] + df_m['timeUTC'].str[14:16] + df_m['timeUTC'].str[17:19]

df_m['actual_hours'] = df_m['actual_time'].str[0:2].astype(int)

df_m['actual_minutes'] = df_m['actual_time'].str[2:4].astype(int)

df_m['actual_seconds'] = df_m['actual_time'].str[4:6].astype(int)

df_m['actual_minutes_converted'] = df_m['actual_minutes']/60

df_m['actual_seconds_converted'] = df_m['actual_seconds']/60/60

df_m['actual_time_converted'] = df_m['actual_hours'] + df_m['actual_minutes_converted'] + \
df_m['actual_seconds_converted']

print(len(df_m))

df_m.head(2)

# %% [code]
print(min(df_m['actual_time_converted']))

print(max(df_m['actual_time_converted']))

# %% [code]
print(len(df_m['date'].unique()))

print(list(df_m['date'].unique()))

# %% [code]
print(len(df_all_added_cols['date'].unique()))

print(list(df_all_added_cols['date'].unique()))

# %% [code]
df_m = df_m[df_m['date'].isin(list(df_all_added_cols['date'].unique()))]
print(df_m.shape)

# %% [code]
df_m[df_m['moonElevation'] < 14].shape

# %% [code]
df_m = df_m[df_m['moonElevation'] >= 20]
print(df_m.shape)

# %% [code]
cnt = 0

for i in range(len(df_m)):

    df_row_merged = df_m.iloc[[i]].merge(df_all_added_cols, on='date')
    
    df_row_merged['time_difference'] = (df_row_merged['actual_time_converted'] - \
                                        df_row_merged['time_converted']).abs()

    print(len(df_row_merged))
    
#     print(df_row_merged.head(2))

    df_row = df_row_merged.iloc[[df_row_merged['time_difference'].idxmin()]]
    print(len(df_row))

#     print(df_row)

    if cnt == 0:

        df_m_added_cols = df_row

    else:

        df_m_added_cols = pd.concat([df_m_added_cols, df_row])

    print(len(df_m_added_cols))

#     print(df_m_added_cols)

    cnt += 1

# %% [code]
print(len(df_m_added_cols))

df_m_added_cols.head(2)

# %% [code]
df_m_added_cols['min_direction'] = df_m_added_cols[['mean_wind_direction', 'bearing']].min(axis=1)

df_m_added_cols['max_direction'] = df_m_added_cols[['mean_wind_direction', 'bearing']].max(axis=1)

df_m_added_cols['difference_directions'] = df_m_added_cols['max_direction'] - df_m_added_cols['min_direction']

df_m_added_cols = df_m_added_cols.reset_index(drop=True)

df_m_added_cols.loc[(df_m_added_cols['min_direction'] < df_m_added_cols['max_direction'] - 180), 
                    'difference_directions'] = 360 - df_m_added_cols['max_direction'] + df_m_added_cols['min_direction']

print(len(df_m_added_cols))

df_m_added_cols.head(2)

# %% [code]
df_m_mean_diff = df_m_added_cols[['difference_directions', 'mean_wind_speed']].groupby(['mean_wind_speed']).mean()

df_m_mean_diff = df_m_mean_diff.rename(columns={'difference_directions': 'mean_difference'})

df_m_mean_diff = df_m_mean_diff.reset_index()

print(df_m_mean_diff.shape)

df_m_mean_diff

# %% [code]
first_plot = df_m_added_cols.plot.scatter('mean_wind_speed', 'difference_directions', alpha=0.5)

df_m_mean_diff.plot.scatter('mean_wind_speed', 'mean_difference', marker='o', s=72, color='black', ax=first_plot)

plt.xlabel('Mean wind speed (m/s)')

plt.ylabel('Difference between flight and wind directions (°)')

plt.show()

# %% [code]
# matplotlib.rcParams

# %% [code]
df_m_added_cols_north = df_m_added_cols[(df_m_added_cols['mean_wind_direction'] >= 90) & 
                                        (df_m_added_cols['mean_wind_direction'] < 270)]
print(df_m_added_cols_north.shape)

df_m_added_cols_north.head(2)

# %% [code]
df_m_mean_diff_north = df_m_added_cols_north[['difference_directions', 'mean_wind_speed']].groupby(
    ['mean_wind_speed']).mean()

df_m_mean_diff_north = df_m_mean_diff_north.rename(columns={'difference_directions': 'mean_difference'})

df_m_mean_diff_north = df_m_mean_diff_north.reset_index()

print(df_m_mean_diff_north.shape)

df_m_mean_diff_north

# %% [code]
first_plot = df_m_added_cols_north.plot.scatter('mean_wind_speed', 'difference_directions', alpha=0.5)

# df_m_mean_diff_north.plot.scatter('mean_wind_speed', 'mean_difference', marker='x', s=72, color='red', 
#                                   ax=first_plot)

df_m_mean_diff_north.plot.scatter('mean_wind_speed', 'mean_difference', marker='o', s=72, color='black', 
                                  ax=first_plot)

plt.xlabel('Mean wind speed (m/s)')

plt.ylabel('Difference between flight and wind directions (°)')

plt.title('(B) Northerly winds (blowing from north to south)')

plt.show()

# %% [code]
df_m_added_cols_south = df_m_added_cols[(df_m_added_cols['mean_wind_direction'] < 90) | 
                                        (df_m_added_cols['mean_wind_direction'] >= 270)]
print(df_m_added_cols_south.shape)

df_m_added_cols_south.head(2)

# %% [code]
df_m_mean_diff_south = df_m_added_cols_south[['difference_directions', 'mean_wind_speed']].groupby(
    ['mean_wind_speed']).mean()

df_m_mean_diff_south = df_m_mean_diff_south.rename(columns={'difference_directions': 'mean_difference'})

df_m_mean_diff_south = df_m_mean_diff_south.reset_index()

print(df_m_mean_diff_south.shape)

df_m_mean_diff_south

# %% [code]
first_plot = df_m_added_cols_south.plot.scatter('mean_wind_speed', 'difference_directions', alpha=0.5)

# second_plot = df_m_mean_diff_south.plot.scatter('mean_wind_speed', 'mean_difference', marker='x', s=72, 
#                                                 color='red', ax=first_plot)

second_plot = df_m_mean_diff_south.plot.scatter('mean_wind_speed', 'mean_difference', marker='o', s=72, 
                                                color='black', ax=first_plot)

model_ols = smf.ols(formula='difference_directions ~ mean_wind_speed', data=df_m_added_cols_south)

res_ols = model_ols.fit()

abline_plot(model_results=res_ols, ax=second_plot, color='black')

plt.xlabel('Mean wind speed (m/s)')

plt.ylabel('Difference between flight and wind directions (°)')

plt.title('(A) Southerly winds (blowing from south to north)')

plt.show()

# %% [code]
scipy.stats.pearsonr(df_m_added_cols_south['mean_wind_speed'], df_m_added_cols_south['difference_directions'])

# %% [code]
scipy.stats.pearsonr(df_m_added_cols_north['mean_wind_speed'], df_m_added_cols_north['difference_directions'])

# %% [code]
# df_m_added_cols.plot.scatter('mean_wind_speed', 'moonSpd')

# plt.show()

# %% [code]


# %% [code]
df_m_cnt_date = df_m_added_cols[['trackID', 'date']].groupby(['date']).count()

df_m_cnt_date = df_m_cnt_date.rename(columns={'trackID': 'track_cnt'})

df_m_cnt_date = df_m_cnt_date.reset_index()

print(len(df_m_cnt_date))

df_m_cnt_date

# %% [code]
df_m_cnt_res = df_m_added_cols[['trackID', 'date', 'time']].groupby(['date', 'time']).count()

df_m_cnt_res = df_m_cnt_res.rename(columns={'trackID': 'track_cnt'})

df_m_cnt_res = df_m_cnt_res.reset_index()

print(df_m_cnt_res.shape)

df_m_cnt_res

# %% [code]
df_sum_of_eta = df_m_added_cols[['date', 'hours', 'time', 'sum_of_eta']].drop_duplicates()
print(df_sum_of_eta.shape)

df_sum_of_eta

# %% [code]
df_m_cnt_sum_eta = df_sum_of_eta.merge(df_m_cnt_res, on=['date', 'time'])
print(df_m_cnt_sum_eta.shape)

df_m_cnt_sum_eta

# %% [code]
df_m_cnt_hour_res = df_m_cnt_sum_eta[['track_cnt', 'date', 'hours']].groupby(['date', 'hours']).sum()

df_m_cnt_hour_res = df_m_cnt_hour_res.reset_index()

print(len(df_m_cnt_hour_res))

df_m_cnt_hour_res

# %% [code]
df_sum_eta_hour = df_m_cnt_sum_eta[['sum_of_eta', 'date', 'hours']].groupby(['date', 'hours']).sum()

df_sum_eta_hour = df_sum_eta_hour.reset_index()

print(len(df_sum_eta_hour))

df_sum_eta_hour

# %% [code]
df_m_cnt_sum_eta_cnt_hour = df_sum_eta_hour.merge(df_m_cnt_hour_res, on=['date', 'hours'])
print(len(df_m_cnt_sum_eta_cnt_hour))

df_m_cnt_sum_eta_cnt_hour

# %% [code]
fig, ax = plt.subplots()

dates = ['March 26, 2021', 'March 27, 2021', 'March 28, 2021', 'March 29, 2021', 'April 24, 2021', 'May 25, 2021']

colors = ['b', 'g', 'r', 'c', 'm', 'y']

for i in range(len(dates)):
    
    df_subset = df_m_cnt_sum_eta_cnt_hour[
        df_m_cnt_sum_eta_cnt_hour['date'] == df_m_cnt_sum_eta_cnt_hour['date'].unique()[i]]

    ax.scatter(np.log(df_subset['sum_of_eta']), df_subset['track_cnt'], c=colors[i], label=dates[i])

ax.legend()

plt.xlabel('Migration intensity from KTLX ($\mathrm{cm^2}$/$\mathrm{km^2}$)')

plt.ylabel('Number of birds detected by LunAero')

plt.show()

# %% [code]
fig, ax = plt.subplots(dpi=600)

dates = ['March 26, 2021', 'March 27, 2021', 'March 28, 2021', 'March 29, 2021', 'April 24, 2021', 'May 25, 2021']

colors = ['b', 'g', 'r', 'c', 'm', 'y']

for i in range(len(dates)):
    
    df_subset = df_m_cnt_sum_eta_cnt_hour[
        df_m_cnt_sum_eta_cnt_hour['date'] == df_m_cnt_sum_eta_cnt_hour['date'].unique()[i]]

    ax.scatter(df_subset['sum_of_eta'], df_subset['track_cnt'], c=colors[i], label=dates[i])

ax.legend()

plt.xlabel('Migration intensity from KTLX ($\mathrm{cm^2}$/$\mathrm{km^2}$)')

plt.ylabel('Number of birds detected by LunAero')

plt.show()

# %% [code]
scipy.stats.pearsonr(df_m_cnt_sum_eta_cnt_hour['sum_of_eta'], df_m_cnt_sum_eta_cnt_hour['track_cnt'])

# %% [code]
df_m_cnt_sum_eta_cnt_hour_3_4 = df_m_cnt_sum_eta_cnt_hour[df_m_cnt_sum_eta_cnt_hour['date'] != '20210526']
print(len(df_m_cnt_sum_eta_cnt_hour_3_4))

# %% [code]
scipy.stats.pearsonr(df_m_cnt_sum_eta_cnt_hour_3_4['sum_of_eta'], df_m_cnt_sum_eta_cnt_hour_3_4['track_cnt'])

# %% [code]
df_m_cnt_sum_eta_cnt_hour_5 = df_m_cnt_sum_eta_cnt_hour[df_m_cnt_sum_eta_cnt_hour['date'] == '20210526']
print(len(df_m_cnt_sum_eta_cnt_hour_5))

# %% [code]
scipy.stats.pearsonr(df_m_cnt_sum_eta_cnt_hour_5['sum_of_eta'], df_m_cnt_sum_eta_cnt_hour_5['track_cnt'])

# %% [code]


# %% [code]
filename = 'avian_flight_calls.csv'

df_rec = pd.read_csv(filename)
print(df_rec.shape)

df_rec.head(2)

# %% [code]
df_rec['date'].unique()

# %% [code]
df_rec = df_rec[df_rec['Mig'] == 1]
print(df_rec.shape)

df_rec.head(2)

# duplicate?
# detection_time?

# %% [code]
df_rec['date'].unique()

# %% [code]
df_rec = df_rec[df_rec['duplicate'] == 'no']
print(df_rec.shape)

df_rec.head(2)

# %% [code]
df_rec['local_time_datetime'] = pd.to_datetime(df_rec['real_detection_time.1'])
print(df_rec.shape)

df_rec.head(2)

# %% [code]
df_rec['local_time_datetime'] = df_rec['local_time_datetime'].dt.tz_localize(tz='US/Central')
print(df_rec.shape)

df_rec.head(2)

# %% [code]
df_rec['time_utc_datetime'] = df_rec['local_time_datetime'].dt.tz_convert(None)
print(df_rec.shape)

df_rec.head(2)

# %% [code]
df_rec['date_datetime'] = pd.to_datetime(df_rec['date'])
print(df_rec.shape)

df_rec.head(2)

# %% [code]
df_rec['date'] = df_rec['date_datetime'].dt.strftime('%Y%m%d')
print(df_rec.shape)

df_rec.head(2)

# %% [code]
df_rec['hours'] = pd.to_numeric(df_rec['time_utc_datetime'].dt.strftime('%H'))
print(df_rec.shape)

df_rec.head(2)

# %% [code]
len(df_rec['species'].unique())

# %% [code]
df_rec_cnt_date = df_rec[['date', 'hours']].groupby(['date']).count()

df_rec_cnt_date = df_rec_cnt_date.rename(columns={'hours': 'number_of_birds'})

df_rec_cnt_date = df_rec_cnt_date.reset_index()

print(df_rec_cnt_date.shape)

df_rec_cnt_date

# %% [code]
df_rec_cnt_date_species = df_rec[['date', 'species', 'hours']].groupby(['date', 'species']).count()

df_rec_cnt_date_species = df_rec_cnt_date_species.rename(columns={'hours': 'number_of_birds'})

df_rec_cnt_date_species = df_rec_cnt_date_species.reset_index()

print(df_rec_cnt_date_species.shape)

df_rec_cnt_date_species

# %% [code]
df_rec['date_hour_datetime'] = pd.to_datetime(df_rec['local_time_datetime'].dt.strftime('%Y-%m-%d %H'))
print(df_rec.shape)

df_rec.head(2)

# %% [code]
df_rec_cnt_hour = df_rec[['date_hour_datetime', 'date', 'hours', 'species']].groupby(
    ['date_hour_datetime', 'date', 'hours']).count()

df_rec_cnt_hour = df_rec_cnt_hour.rename(columns={'species': 'number_of_birds'})

df_rec_cnt_hour = df_rec_cnt_hour.reset_index()

print(df_rec_cnt_hour.shape)

df_rec_cnt_hour

# %% [code]
df_rec_cnt_hour_species = df_rec[['date', 'hours', 'species', 'season']].groupby(['date', 'hours', 'species']).count()

df_rec_cnt_hour_species = df_rec_cnt_hour_species.rename(columns={'species': 'number_of_birds'})

df_rec_cnt_hour_species = df_rec_cnt_hour_species.reset_index()

print(df_rec_cnt_hour_species.shape)

df_rec_cnt_hour_species

# %% [code]
df_rec_cnt_hour[df_rec_cnt_hour['date'] == '20210328'].plot.scatter(
    x='date_hour_datetime', y='number_of_birds', figsize=(10,4))

plt.xlabel('Time')

plt.ylabel('Number of individuals')

plt.show()

# %% [code]
df_rec_cnt_hour[df_rec_cnt_hour['date'] == '20210330'].plot.scatter(
    x='date_hour_datetime', y='number_of_birds', figsize=(10,4))

plt.xlabel('Time')

plt.ylabel('Number of individuals')

plt.show()

# %% [code]
df_rec_cnt_hour[df_rec_cnt_hour['date'] == '20210425'].plot.scatter(
    x='date_hour_datetime', y='number_of_birds', figsize=(10,4))

plt.xlabel('Time')

plt.ylabel('Number of individuals')

plt.show()

# %% [code]
df_rec_cnt_hour[df_rec_cnt_hour['date'] == '20210526'].plot.scatter(
    x='date_hour_datetime', y='number_of_birds', figsize=(10,4))

plt.xlabel('Time')

plt.ylabel('Number of individuals')

plt.show()

# %% [code]
df_m_sum_eta_rec_cnt_hour = df_m_cnt_sum_eta_cnt_hour.merge(df_rec_cnt_hour[['date', 'hours', 'number_of_birds']], 
                                                        on=['date', 'hours'])
print(df_m_sum_eta_rec_cnt_hour.shape)

df_m_sum_eta_rec_cnt_hour

# %% [code]
plt.scatter(df_m_sum_eta_rec_cnt_hour['track_cnt'], df_m_sum_eta_rec_cnt_hour['number_of_birds'], 
            c=df_m_sum_eta_rec_cnt_hour['date'].map(
                dict(zip(df_m_sum_eta_rec_cnt_hour['date'].unique(), ['b', 'g', 'r', 'c']))))

plt.xlabel('Number of tracks')

plt.ylabel('Number of individuals recorded')

plt.show()

# %% [code]
dict(zip(df_m_sum_eta_rec_cnt_hour['date'].unique(), ['b', 'g', 'r']))

# %% [code]
df_sum_eta_hour = df_all_added_cols[['date', 'hours', 'sum_of_eta']].groupby(['date', 'hours']).sum()

df_sum_eta_hour = df_sum_eta_hour.reset_index()

print(df_sum_eta_hour.shape)

df_sum_eta_hour

# %% [code]
df_sum_eta_rec_cnt_hour = df_sum_eta_hour.merge(df_rec_cnt_hour[['date', 'hours', 'number_of_birds']], 
                                                        on=['date', 'hours'])
print(df_sum_eta_rec_cnt_hour.shape)

df_sum_eta_rec_cnt_hour

# %% [code]
plt.scatter(df_sum_eta_rec_cnt_hour['sum_of_eta'], df_sum_eta_rec_cnt_hour['number_of_birds'], 
            c=df_sum_eta_rec_cnt_hour['date'].map(
                dict(zip(df_sum_eta_rec_cnt_hour['date'].unique(), ['b', 'g', 'r']))))

plt.xlabel('Sum of reflectivity')

plt.ylabel('Number of individuals recorded')

plt.show()

# %% [code]
dict(zip(df_sum_eta_rec_cnt_hour['date'].unique(), ['b', 'g', 'r']))

# %% [code]
df_rec_20210328 = df_rec[df_rec['date'] == '20210328']

df_rec_20210328 = df_rec_20210328.reset_index()

print(df_rec_20210328.shape)

df_rec_20210328.head(2)

# %% [code]
df_rec_20210330 = df_rec[df_rec['date'] == '20210330']

df_rec_20210330 = df_rec_20210330.reset_index()

print(df_rec_20210330.shape)

df_rec_20210330.head(2)

# %% [code]
df_rec_20210425 = df_rec[df_rec['date'] == '20210425']

df_rec_20210425 = df_rec_20210425.reset_index()

print(df_rec_20210425.shape)

df_rec_20210425.head(2)

# %% [code]
df_rec_20210526 = df_rec[df_rec['date'] == '20210526']

df_rec_20210526 = df_rec_20210526.reset_index()

print(df_rec_20210526.shape)

df_rec_20210526.head(2)

# %% [code]
df_rec_cnt_species_20210328 = df_rec_20210328[['species', 'hours']].groupby(['species']).count()

df_rec_cnt_species_20210328 = df_rec_cnt_species_20210328.rename(columns={'hours': '2021/03/28'})

df_rec_cnt_species_20210328 = df_rec_cnt_species_20210328.reset_index()

print(df_rec_cnt_species_20210328.shape)

df_rec_cnt_species_20210328

# %% [code]
df_rec_cnt_species_20210330 = df_rec_20210330[['species', 'hours']].groupby(['species']).count()

df_rec_cnt_species_20210330 = df_rec_cnt_species_20210330.rename(columns={'hours': '2021/03/30'})

df_rec_cnt_species_20210330 = df_rec_cnt_species_20210330.reset_index()

print(df_rec_cnt_species_20210330.shape)

df_rec_cnt_species_20210330

# %% [code]
df_rec_cnt_species_20210425 = df_rec_20210425[['species', 'hours']].groupby(['species']).count()

df_rec_cnt_species_20210425 = df_rec_cnt_species_20210425.rename(columns={'hours': '2021/04/25'})

df_rec_cnt_species_20210425 = df_rec_cnt_species_20210425.reset_index()

print(df_rec_cnt_species_20210425.shape)

df_rec_cnt_species_20210425

# %% [code]
df_rec_cnt_species_20210526 = df_rec_20210526[['species', 'hours']].groupby(['species']).count()

df_rec_cnt_species_20210526 = df_rec_cnt_species_20210526.rename(columns={'hours': '2021/05/26'})

df_rec_cnt_species_20210526 = df_rec_cnt_species_20210526.reset_index()

print(df_rec_cnt_species_20210526.shape)

df_rec_cnt_species_20210526

# %% [code]
df_rec_cnt_species = df_rec_cnt_species_20210328.merge(df_rec_cnt_species_20210330, on='species', how='outer')
print(df_rec_cnt_species.shape)

df_rec_cnt_species

# %% [code]
df_rec_cnt_species = df_rec_cnt_species.merge(df_rec_cnt_species_20210425, on='species', how='outer')
print(df_rec_cnt_species.shape)

df_rec_cnt_species = df_rec_cnt_species.merge(df_rec_cnt_species_20210526, on='species', how='outer')
print(df_rec_cnt_species.shape)

df_rec_cnt_species

# %% [code]
df_rec_cnt_species = df_rec_cnt_species.fillna(0)
print(df_rec_cnt_species.shape)

df_rec_cnt_species

# %% [code]
df_rec_cnt_species[['2021/03/28', '2021/03/30', '2021/04/25', '2021/05/26']] = df_rec_cnt_species[['2021/03/28', '2021/03/30', '2021/04/25', '2021/05/26']].astype(int)
print(df_rec_cnt_species.shape)

df_rec_cnt_species

# %% [code]
df_rec_cnt_species['Number of individuals per species'] = df_rec_cnt_species[[
    '2021/03/28', '2021/03/30', '2021/04/25', '2021/05/26']].sum(axis=1)
print(df_rec_cnt_species.shape)

df_rec_cnt_species

# %% [code]
df_rec_cnt_species.loc['Number of individuals per day', :] = df_rec_cnt_species[[
    '2021/03/28', '2021/03/30', '2021/04/25', '2021/05/26', 'Number of individuals per species']].sum(axis=0)
print(df_rec_cnt_species.shape)

df_rec_cnt_species

# %% [code]


# %% [code]
list_folders = sorted([i for i in os.listdir(path + 'vprs_PX-1000/') if '20210' in i])
print(len(list_folders))

print(list_folders)

# %% [code]
list_all_dates = []
list_all_times = []
list_sum_eta = []
list_all_hours = []
list_all_minutes = []
list_all_seconds = []
list_all_minutes_converted = []
list_all_seconds_converted = []
list_all_times_converted = []

for folder_index in range(len(list_folders)):
    
    path_to_file = 'vprs_PX-1000/' + list_folders[folder_index]

    list_files = sorted([i for i in os.listdir(path + path_to_file) if 'vpr_20210' in i])
    print(len(list_files))

    print(list_files)

    for file_index in range(len(list_files)):
        
        filename = list_files[file_index]
        
        print(path_to_file + '/' + filename)
        
        filename_date = filename[4:12]
        print(filename_date)

        filename_time = filename[13:19]
        print(filename_time)
        
        filename_time_hours = int(filename_time[0:2])
        print(filename_time_hours)

        filename_time_minutes = int(filename_time[2:4])
        print(filename_time_minutes)

        filename_time_seconds = int(filename_time[4:6])
        print(filename_time_seconds)

        filename_time_minutes_converted = filename_time_minutes/60
        print(filename_time_minutes_converted)

        filename_time_seconds_converted = filename_time_seconds/60/60
        print(filename_time_seconds_converted)

        filename_time_converted = filename_time_hours + filename_time_minutes_converted + \
        filename_time_seconds_converted
        print(filename_time_converted)
        
        list_all_dates.append(filename_date)
        
        list_all_times.append(filename_time)
        
        list_all_hours.append(filename_time_hours)
        
        list_all_minutes.append(filename_time_minutes)
        
        list_all_seconds.append(filename_time_seconds)
        
        list_all_minutes_converted.append(filename_time_minutes_converted)
        
        list_all_seconds_converted.append(filename_time_seconds_converted)
        
        list_all_times_converted.append(filename_time_converted)

        df = pd.read_csv(path_to_file + '/' + filename, names=['height', 'eta'])
        print(df.shape)

        # above ground level (meters)
        # reflectivity (cm^2/km^3)
        
        if filename_date == '20210526':
            
            max_height = 1
            
        else:
            
            max_height = 0.5
            
        if df['height'].dtype == 'O':
            
            df['height'] = df['height'].str.replace('q', '')
            
            df['height'] = pd.to_numeric(df['height'])
            
            print(df.shape)

        df = df[(df['height'] <= max_height)]
        print(df.shape)

        print(df.head(2))

#         df.plot.scatter('eta', 'height')

#         plt.show()
        
        list_sum_eta.append(df['eta'].sum(axis=0))

# %% [code]
df_px = pd.DataFrame(data={'date': list_all_dates, 'time_PX1000': list_all_times, 'sum_of_eta_PX1000': list_sum_eta, 
                           'hours_PX1000': list_all_hours, 'minutes_PX1000': list_all_minutes, 
                           'seconds_PX1000': list_all_seconds, 
                           'minutes_converted_PX1000': list_all_minutes_converted, 
                           'seconds_converted_PX1000': list_all_seconds_converted, 
                           'time_converted_PX1000': list_all_times_converted})
print(df_px.shape)

df_px.head(2)

# %% [code]
print(df_all_added_cols.shape)

df_all_added_cols.head(2)

# %% [code]
cnt = 0

for i in range(len(df_all_added_cols)):

    df_row_merged = df_all_added_cols.iloc[[i]].merge(df_px, on='date')
    
    df_row_merged['time_difference'] = (df_row_merged['time_converted'] - \
                                        df_row_merged['time_converted_PX1000']).abs()

    print(df_row_merged.shape)
    
    print(df_row_merged.head(2))

    df_row = df_row_merged.iloc[[df_row_merged['time_difference'].idxmin()]]
    print(df_row.shape)

    print(df_row)

    if cnt == 0:

        df_px_added_cols = df_row

    else:

        df_px_added_cols = pd.concat([df_px_added_cols, df_row])

    print(df_px_added_cols.shape)

    print(df_px_added_cols)

    cnt += 1

# %% [code]
print(len(df_px_added_cols))

df_px_added_cols.head(2)

# %% [code]
df_px_added_cols_3_4 = df_px_added_cols[df_px_added_cols['date'] != '20210526']
print(df_px_added_cols_3_4.shape)

df_px_added_cols_3_4.head(2)

# %% [code]
df_px_added_cols_5 = df_px_added_cols[df_px_added_cols['date'] == '20210526']
print(df_px_added_cols_5.shape)

df_px_added_cols_5.head(2)

# %% [code]
plt.scatter(df_px_added_cols_3_4['sum_of_eta'], df_px_added_cols_3_4['sum_of_eta_PX1000'], 
            c=df_px_added_cols_3_4['date'].map(
                dict(zip(df_px_added_cols_3_4['date'].unique(), ['b', 'g', 'r', 'c', 'm', 'y']))))

# %% [code]
fig, ax = plt.subplots(dpi=600)

dates = ['March 26, 2021', 'March 27, 2021', 'March 28, 2021', 'March 29, 2021', 'April 24, 2021']

colors = ['b', 'g', 'r', 'c', 'm']

for i in range(len(dates)):
    
    df_subset = df_px_added_cols_3_4[df_px_added_cols_3_4['date'] == df_px_added_cols_3_4['date'].unique()[i]]

    ax.scatter(df_subset['sum_of_eta'], df_subset['sum_of_eta_PX1000'], c=colors[i], label=dates[i])

ax.legend()

plt.xlabel('Migration intensity from KTLX ($\mathrm{cm^2}$/$\mathrm{km^2}$)')

plt.ylabel('Migration intensity from PX-1000 ($\mathrm{cm^2}$/$\mathrm{km^2}$)')

plt.title('(B) Migration intensities from PX-1000 and KTLX on select nights in March and April of 2021')

plt.show()

# %% [code]
fig, ax = plt.subplots(dpi=600)

ax.scatter(df_px_added_cols_5['sum_of_eta'], df_px_added_cols_5['sum_of_eta_PX1000'], 
            c='y', label='May 25, 2021')

ax.legend()

model_ols = smf.ols(formula='sum_of_eta_PX1000 ~ sum_of_eta', data=df_px_added_cols_5)

res_ols = model_ols.fit()

abline_plot(model_results=res_ols, color='black', ax=ax)

plt.xlabel('Migration intensity from KTLX ($\mathrm{cm^2}$/$\mathrm{km^2}$)')

plt.ylabel('Migration intensity from PX-1000 ($\mathrm{cm^2}$/$\mathrm{km^2}$)')

plt.title('(A) Migration intensities from PX-1000 and KTLX on the night of May 25, 2021')

plt.show()

# %% [code]
scipy.stats.pearsonr(df_px_added_cols_5['sum_of_eta'], df_px_added_cols_5['sum_of_eta_PX1000'])

# %% [code]
df_px_added_cols_5.shape

# %% [code]
scipy.stats.pearsonr(df_px_added_cols_3_4['sum_of_eta'], df_px_added_cols_3_4['sum_of_eta_PX1000'])

# %% [code]


# %% [code]
df_px_added_cols_20210327 = df_px_added_cols[df_px_added_cols['date'] == '20210327']
print(df_px_added_cols_20210327.shape)

df_px_added_cols_20210327.head(2)

# %% [code]
df_px_added_cols_20210328 = df_px_added_cols[df_px_added_cols['date'] == '20210328']
print(df_px_added_cols_20210328.shape)

df_px_added_cols_20210328.head(2)

# %% [code]
df_px_added_cols_20210329 = df_px_added_cols[df_px_added_cols['date'] == '20210329']
print(df_px_added_cols_20210329.shape)

df_px_added_cols_20210329.head(2)

# %% [code]
df_px_added_cols_20210330 = df_px_added_cols[df_px_added_cols['date'] == '20210330']
print(df_px_added_cols_20210330.shape)

df_px_added_cols_20210330.head(2)

# %% [code]
df_px_added_cols_20210425 = df_px_added_cols[df_px_added_cols['date'] == '20210425']
print(df_px_added_cols_20210425.shape)

df_px_added_cols_20210425.head(2)

# %% [code]
plt.scatter(df_px_added_cols_20210327['sum_of_eta'], df_px_added_cols_20210327['sum_of_eta_PX1000'], 
            c=df_px_added_cols_20210327['date'].map(
                dict(zip(df_px_added_cols_20210327['date'].unique(), ['b']))))

plt.xlabel('Sum of reflectivity')

plt.ylabel('Sum of reflectivity (PX1000)')

plt.show()

# %% [code]
plt.scatter(df_px_added_cols_20210328['sum_of_eta'], df_px_added_cols_20210328['sum_of_eta_PX1000'], 
            c=df_px_added_cols_20210328['date'].map(
                dict(zip(df_px_added_cols_20210328['date'].unique(), ['g']))))

plt.xlabel('Sum of reflectivity')

plt.ylabel('Sum of reflectivity (PX1000)')

plt.show()

# %% [code]
plt.scatter(df_px_added_cols_20210329['sum_of_eta'], df_px_added_cols_20210329['sum_of_eta_PX1000'], 
            c=df_px_added_cols_20210329['date'].map(
                dict(zip(df_px_added_cols_20210329['date'].unique(), ['r']))))

plt.xlabel('Sum of reflectivity')

plt.ylabel('Sum of reflectivity (PX1000)')

plt.show()

# %% [code]
plt.scatter(df_px_added_cols_20210330['sum_of_eta'], df_px_added_cols_20210330['sum_of_eta_PX1000'], 
            c=df_px_added_cols_20210330['date'].map(
                dict(zip(df_px_added_cols_20210330['date'].unique(), ['c']))))

plt.xlabel('Sum of reflectivity')

plt.ylabel('Sum of reflectivity (PX1000)')

plt.show()

# %% [code]
plt.scatter(df_px_added_cols_20210425['sum_of_eta'], df_px_added_cols_20210425['sum_of_eta_PX1000'], 
            c=df_px_added_cols_20210425['date'].map(
                dict(zip(df_px_added_cols_20210425['date'].unique(), ['m']))))

plt.xlabel('Sum of reflectivity')

plt.ylabel('Sum of reflectivity (PX1000)')

plt.show()
