# Supplementary material for: A multi-sensor array for detecting and analyzing nocturnal avian migration
Source: PeerJ. 2023 Aug 30;11:e15622. doi: 10.7717/peerj.15622 (PMC10474833; doi:10.7717/peerj.15622)
Supplement: Supplemental Information 2 — A VPR was created for each volume scan from 0 to 12 UTC on 3/26/2021, 3/27/2021, 3/28/2021, 3/29/2021, 4/24/2021, and 5/25/2021. [file peerj-11-15622-s002.zip]

Archive with 862 entries (855 files):
- vprs_PX-1000/
- __MACOSX/._vprs_PX-1000
- vprs_PX-1000/20210425/
- __MACOSX/vprs_PX-1000/._20210425
- vprs_PX-1000/.DS_Store
- __MACOSX/vprs_PX-1000/._.DS_Store
- vprs_PX-1000/20210330/
- __MACOSX/vprs_PX-1000/._20210330
- vprs_PX-1000/20210526/
- __MACOSX/vprs_PX-1000/._20210526
- vprs_PX-1000/20210329/
- __MACOSX/vprs_PX-1000/._20210329
- vprs_PX-1000/20210327/
- __MACOSX/vprs_PX-1000/._20210327
- vprs_PX-1000/20210328/
- __MACOSX/vprs_PX-1000/._20210328
- vprs_PX-1000/20210425/vpr_20210425_030000.csv
- __MACOSX/vprs_PX-1000/20210425/._vpr_20210425_030000.csv
- vprs_PX-1000/20210425/vpr_20210425_053000.csv
- __MACOSX/vprs_PX-1000/20210425/._vpr_20210425_053000.csv
- vprs_PX-1000/20210425/vpr_20210425_022000.csv
- __MACOSX/vprs_PX-1000/20210425/._vpr_20210425_022000.csv
- vprs_PX-1000/20210425/vpr_20210425_041000.csv
- __MACOSX/vprs_PX-1000/20210425/._vpr_20210425_041000.csv
- vprs_PX-1000/20210425/vpr_20210425_114000.csv
- __MACOSX/vprs_PX-1000/20210425/._vpr_20210425_114000.csv
- vprs_PX-1000/20210425/vpr_20210425_014000.csv
- __MACOSX/vprs_PX-1000/20210425/._vpr_20210425_014000.csv
- vprs_PX-1000/20210425/vpr_20210425_065000.csv
- __MACOSX/vprs_PX-1000/20210425/._vpr_20210425_065000.csv
- vprs_PX-1000/20210425/vpr_20210425_084000.csv
- __MACOSX/vprs_PX-1000/20210425/._vpr_20210425_084000.csv
- vprs_PX-1000/20210425/vpr_20210425_094000.csv
- __MACOSX/vprs_PX-1000/20210425/._vpr_20210425_094000.csv
- vprs_PX-1000/20210425/vpr_20210425_043000.csv
- __MACOSX/vprs_PX-1000/20210425/._vpr_20210425_043000.csv
- vprs_PX-1000/20210425/vpr_20210425_020000.csv
- __MACOSX/vprs_PX-1000/20210425/._vpr_20210425_020000.csv
- vprs_PX-1000/20210425/vpr_20210425_051000.csv
- __MACOSX/vprs_PX-1000/20210425/._vpr_20210425_051000.csv
- vprs_PX-1000/20210425/vpr_20210425_032000.csv
- __MACOSX/vprs_PX-1000/20210425/._vpr_20210425_032000.csv
- vprs_PX-1000/20210425/vpr_20210425_104000.csv
- __MACOSX/vprs_PX-1000/20210425/._vpr_20210425_104000.csv
- vprs_PX-1000/20210425/vpr_20210425_075000.csv
- __MACOSX/vprs_PX-1000/20210425/._vpr_20210425_075000.csv
- vprs_PX-1000/20210425/vpr_20210425_090000.csv
- __MACOSX/vprs_PX-1000/20210425/._vpr_20210425_090000.csv
- vprs_PX-1000/20210425/vpr_20210425_082000.csv
- __MACOSX/vprs_PX-1000/20210425/._vpr_20210425_082000.csv
- vprs_PX-1000/20210425/vpr_20210425_071000.csv
- __MACOSX/vprs_PX-1000/20210425/._vpr_20210425_071000.csv
- vprs_PX-1000/20210425/vpr_20210425_112000.csv
- __MACOSX/vprs_PX-1000/20210425/._vpr_20210425_112000.csv
- vprs_PX-1000/20210425/vpr_20210425_012000.csv
- __MACOSX/vprs_PX-1000/20210425/._vpr_20210425_012000.csv
- vprs_PX-1000/20210425/vpr_20210425_063000.csv
- __MACOSX/vprs_PX-1000/20210425/._vpr_20210425_063000.csv
- vprs_PX-1000/20210425/vpr_20210425_100000.csv
- __MACOSX/vprs_PX-1000/20210425/._vpr_20210425_100000.csv
- vprs_PX-1000/20210425/vpr_20210425_055000.csv
- __MACOSX/vprs_PX-1000/20210425/._vpr_20210425_055000.csv
- vprs_PX-1000/20210425/vpr_20210425_024000.csv
- __MACOSX/vprs_PX-1000/20210425/._vpr_20210425_024000.csv
- vprs_PX-1000/20210425/vpr_20210425_102000.csv
- __MACOSX/vprs_PX-1000/20210425/._vpr_20210425_102000.csv
- vprs_PX-1000/20210425/vpr_20210425_061000.csv
- __MACOSX/vprs_PX-1000/20210425/._vpr_20210425_061000.csv
- vprs_PX-1000/20210425/vpr_20210425_110000.csv
- __MACOSX/vprs_PX-1000/20210425/._vpr_20210425_110000.csv
- vprs_PX-1000/20210425/vpr_20210425_010000.csv
- __MACOSX/vprs_PX-1000/20210425/._vpr_20210425_010000.csv
- vprs_PX-1000/20210425/vpr_20210425_073000.csv
- __MACOSX/vprs_PX-1000/20210425/._vpr_20210425_073000.csv
- vprs_PX-1000/20210425/vpr_20210425_045000.csv
- __MACOSX/vprs_PX-1000/20210425/._vpr_20210425_045000.csv
- vprs_PX-1000/20210425/vpr_20210425_034000.csv
- __MACOSX/vprs_PX-1000/20210425/._vpr_20210425_034000.csv
- vprs_PX-1000/20210425/vpr_20210425_080000.csv
- __MACOSX/vprs_PX-1000/20210425/._vpr_20210425_080000.csv
- vprs_PX-1000/20210425/vpr_20210425_092000.csv
- __MACOSX/vprs_PX-1000/20210425/._vpr_20210425_092000.csv
- vprs_PX-1000/20210425/vpr_20210425_085000.csv
- __MACOSX/vprs_PX-1000/20210425/._vpr_20210425_085000.csv
- vprs_PX-1000/20210425/vpr_20210425_015000.csv
- __MACOSX/vprs_PX-1000/20210425/._vpr_20210425_015000.csv
- vprs_PX-1000/20210425/vpr_20210425_064000.csv
- __MACOSX/vprs_PX-1000/20210425/._vpr_20210425_064000.csv
- vprs_PX-1000/20210425/vpr_20210425_052000.csv
- __MACOSX/vprs_PX-1000/20210425/._vpr_20210425_052000.csv
- vprs_PX-1000/20210425/vpr_20210425_031000.csv
- __MACOSX/vprs_PX-1000/20210425/._vpr_20210425_031000.csv
- vprs_PX-1000/20210425/vpr_20210425_040000.csv
- __MACOSX/vprs_PX-1000/20210425/._vpr_20210425_040000.csv
- vprs_PX-1000/20210425/vpr_20210425_023000.csv
- __MACOSX/vprs_PX-1000/20210425/._vpr_20210425_023000.csv
- vprs_PX-1000/20210425/vpr_20210425_105000.csv
- __MACOSX/vprs_PX-1000/20210425/._vpr_20210425_105000.csv
- vprs_PX-1000/20210425/vpr_20210425_074000.csv
- __MACOSX/vprs_PX-1000/20210425/._vpr_20210425_074000.csv
- vprs_PX-1000/20210425/vpr_20210425_021000.csv
- __MACOSX/vprs_PX-1000/20210425/._vpr_20210425_021000.csv
- vprs_PX-1000/20210425/vpr_20210425_042000.csv
- __MACOSX/vprs_PX-1000/20210425/._vpr_20210425_042000.csv
- vprs_PX-1000/20210425/vpr_20210425_033000.csv
- __MACOSX/vprs_PX-1000/20210425/._vpr_20210425_033000.csv
- vprs_PX-1000/20210425/vpr_20210425_050000.csv
- __MACOSX/vprs_PX-1000/20210425/._vpr_20210425_050000.csv
- vprs_PX-1000/20210425/vpr_20210425_095000.csv
- __MACOSX/vprs_PX-1000/20210425/._vpr_20210425_095000.csv
- vprs_PX-1000/20210425/vpr_20210425_054000.csv
- __MACOSX/vprs_PX-1000/20210425/._vpr_20210425_054000.csv
- vprs_PX-1000/20210425/vpr_20210425_025000.csv
- __MACOSX/vprs_PX-1000/20210425/._vpr_20210425_025000.csv
- vprs_PX-1000/20210425/vpr_20210425_013000.csv
- __MACOSX/vprs_PX-1000/20210425/._vpr_20210425_013000.csv
- vprs_PX-1000/20210425/vpr_20210425_113000.csv
- __MACOSX/vprs_PX-1000/20210425/._vpr_20210425_113000.csv
- vprs_PX-1000/20210425/vpr_20210425_070000.csv
- __MACOSX/vprs_PX-1000/20210425/._vpr_20210425_070000.csv
- vprs_PX-1000/20210425/vpr_20210425_101000.csv
- __MACOSX/vprs_PX-1000/20210425/._vpr_20210425_101000.csv
- vprs_PX-1000/20210425/vpr_20210425_062000.csv
- __MACOSX/vprs_PX-1000/20210425/._vpr_20210425_062000.csv
- vprs_PX-1000/20210425/vpr_20210425_091000.csv
- __MACOSX/vprs_PX-1000/20210425/._vpr_20210425_091000.csv
- vprs_PX-1000/20210425/vpr_20210425_083000.csv
- __MACOSX/vprs_PX-1000/20210425/._vpr_20210425_083000.csv
- vprs_PX-1000/20210425/vpr_20210425_081000.csv
- __MACOSX/vprs_PX-1000/20210425/._vpr_20210425_081000.csv
- vprs_PX-1000/20210425/vpr_20210425_093000.csv
- __MACOSX/vprs_PX-1000/20210425/._vpr_20210425_093000.csv
- vprs_PX-1000/20210425/vpr_20210425_044000.csv
- __MACOSX/vprs_PX-1000/20210425/._vpr_20210425_044000.csv
- vprs_PX-1000/20210425/vpr_20210425_035000.csv
- __MACOSX/vprs_PX-1000/20210425/._vpr_20210425_035000.csv
- vprs_PX-1000/20210425/vpr_20210425_060000.csv
- __MACOSX/vprs_PX-1000/20210425/._vpr_20210425_060000.csv
- vprs_PX-1000/20210425/vpr_20210425_103000.csv
- __MACOSX/vprs_PX-1000/20210425/._vpr_20210425_103000.csv
- vprs_PX-1000/20210425/vpr_20210425_072000.csv
- __MACOSX/vprs_PX-1000/20210425/._vpr_20210425_072000.csv
- vprs_PX-1000/20210425/vpr_20210425_011000.csv
- __MACOSX/vprs_PX-1000/20210425/._vpr_20210425_011000.csv
- vprs_PX-1000/20210425/vpr_20210425_111000.csv
- __MACOSX/vprs_PX-1000/20210425/._vpr_20210425_111000.csv
- vprs_PX-1000/20210330/vpr_20210330_085000.csv
- __MACOSX/vprs_PX-1000/20210330/._vpr_20210330_085000.csv
- vprs_PX-1000/20210330/vpr_20210330_040000.csv
- __MACOSX/vprs_PX-1000/20210330/._vpr_20210330_040000.csv
- vprs_PX-1000/20210330/vpr_20210330_023000.csv
- __MACOSX/vprs_PX-1000/20210330/._vpr_20210330_023000.csv
- vprs_PX-1000/20210330/vpr_20210330_052000.csv
- __MACOSX/vprs_PX-1000/20210330/._vpr_20210330_052000.csv
- vprs_PX-1000/20210330/vpr_20210330_031000.csv
- __MACOSX/vprs_PX-1000/20210330/._vpr_20210330_031000.csv
- vprs_PX-1000/20210330/vpr_20210330_064000.csv
- __MACOSX/vprs_PX-1000/20210330/._vpr_20210330_064000.csv
- vprs_PX-1000/20210330/vpr_20210330_115000.csv
- __MACOSX/vprs_PX-1000/20210330/._vpr_20210330_115000.csv
- vprs_PX-1000/20210330/vpr_20210330_015000.csv
- __MACOSX/vprs_PX-1000/20210330/._vpr_20210330_015000.csv
- vprs_PX-1000/20210330/vpr_20210330_033000.csv
- __MACOSX/vprs_PX-1000/20210330/._vpr_20210330_033000.csv
- vprs_PX-1000/20210330/vpr_20210330_050000.csv
- __MACOSX/vprs_PX-1000/20210330/._vpr_20210330_050000.csv
- vprs_PX-1000/20210330/vpr_20210330_021000.csv
- __MACOSX/vprs_PX-1000/20210330/._vpr_20210330_021000.csv
- vprs_PX-1000/20210330/vpr_20210330_042000.csv
- __MACOSX/vprs_PX-1000/20210330/._vpr_20210330_042000.csv
- vprs_PX-1000/20210330/vpr_20210330_074000.csv
- __MACOSX/vprs_PX-1000/20210330/._vpr_20210330_074000.csv
- vprs_PX-1000/20210330/vpr_20210330_005000.csv
- __MACOSX/vprs_PX-1000/20210330/._vpr_20210330_005000.csv
- vprs_PX-1000/20210330/vpr_20210330_105000.csv
- __MACOSX/vprs_PX-1000/20210330/._vpr_20210330_105000.csv
- vprs_PX-1000/20210330/vpr_20210330_095000.csv
- __MACOSX/vprs_PX-1000/20210330/._vpr_20210330_095000.csv
- vprs_PX-1000/20210330/vpr_20210330_001000.csv
- __MACOSX/vprs_PX-1000/20210330/._vpr_20210330_001000.csv
- vprs_PX-1000/20210330/vpr_20210330_101000.csv
- __MACOSX/vprs_PX-1000/20210330/._vpr_20210330_101000.csv
- vprs_PX-1000/20210330/vpr_20210330_062000.csv
- __MACOSX/vprs_PX-1000/20210330/._vpr_20210330_062000.csv
- vprs_PX-1000/20210330/vpr_20210330_113000.csv
- __MACOSX/vprs_PX-1000/20210330/._vpr_20210330_113000.csv
- vprs_PX-1000/20210330/vpr_20210330_013000.csv
- __MACOSX/vprs_PX-1000/20210330/._vpr_20210330_013000.csv
- vprs_PX-1000/20210330/vpr_20210330_070000.csv
- __MACOSX/vprs_PX-1000/20210330/._vpr_20210330_070000.csv
- vprs_PX-1000/20210330/vpr_20210330_025000.csv
- __MACOSX/vprs_PX-1000/20210330/._vpr_20210330_025000.csv
- vprs_PX-1000/20210330/vpr_20210330_054000.csv
- __MACOSX/vprs_PX-1000/20210330/._vpr_20210330_054000.csv
- vprs_PX-1000/20210330/vpr_20210330_083000.csv
- __MACOSX/vprs_PX-1000/20210330/._vpr_20210330_083000.csv
- vprs_PX-1000/20210330/vpr_20210330_091000.csv
- __MACOSX/vprs_PX-1000/20210330/._vpr_20210330_091000.csv
- vprs_PX-1000/20210330/vpr_20210330_093000.csv
- __MACOSX/vprs_PX-1000/20210330/._vpr_20210330_093000.csv
- vprs_PX-1000/20210330/vpr_20210330_081000.csv
- __MACOSX/vprs_PX-1000/20210330/._vpr_20210330_081000.csv
- vprs_PX-1000/20210330/vpr_20210330_072000.csv
- __MACOSX/vprs_PX-1000/20210330/._vpr_20210330_072000.csv
- vprs_PX-1000/20210330/vpr_20210330_111000.csv
- __MACOSX/vprs_PX-1000/20210330/._vpr_20210330_111000.csv
- vprs_PX-1000/20210330/vpr_20210330_011000.csv
- __MACOSX/vprs_PX-1000/20210330/._vpr_20210330_011000.csv
- vprs_PX-1000/20210330/vpr_20210330_060000.csv
- __MACOSX/vprs_PX-1000/20210330/._vpr_20210330_060000.csv
- vprs_PX-1000/20210330/vpr_20210330_003000.csv
- __MACOSX/vprs_PX-1000/20210330/._vpr_20210330_003000.csv
- vprs_PX-1000/20210330/vpr_20210330_103000.csv
- __MACOSX/vprs_PX-1000/20210330/._vpr_20210330_103000.csv
- vprs_PX-1000/20210330/vpr_20210330_035000.csv
- __MACOSX/vprs_PX-1000/20210330/._vpr_20210330_035000.csv
- vprs_PX-1000/20210330/vpr_20210330_044000.csv
- __MACOSX/vprs_PX-1000/20210330/._vpr_20210330_044000.csv
- vprs_PX-1000/20210330/vpr_20210330_065000.csv
- __MACOSX/vprs_PX-1000/20210330/._vpr_20210330_065000.csv
- vprs_PX-1000/20210330/vpr_20210330_014000.csv
- __MACOSX/vprs_PX-1000/20210330/._vpr_20210330_014000.csv
- vprs_PX-1000/20210330/vpr_20210330_114000.csv
- __MACOSX/vprs_PX-1000/20210330/._vpr_20210330_114000.csv
- vprs_PX-1000/20210330/vpr_20210330_022000.csv
- __MACOSX/vprs_PX-1000/20210330/._vpr_20210330_022000.csv
- vprs_PX-1000/20210330/vpr_20210330_041000.csv
- __MACOSX/vprs_PX-1000/20210330/._vpr_20210330_041000.csv
- vprs_PX-1000/20210330/vpr_20210330_030000.csv
- __MACOSX/vprs_PX-1000/20210330/._vpr_20210330_030000.csv
- vprs_PX-1000/20210330/vpr_20210330_053000.csv
- __MACOSX/vprs_PX-1000/20210330/._vpr_20210330_053000.csv
- vprs_PX-1000/20210330/vpr_20210330_084000.csv
- __MACOSX/vprs_PX-1000/20210330/._vpr_20210330_084000.csv
- vprs_PX-1000/20210330/vpr_20210330_094000.csv
- __MACOSX/vprs_PX-1000/20210330/._vpr_20210330_094000.csv
- vprs_PX-1000/20210330/vpr_20210330_075000.csv
- __MACOSX/vprs_PX-1000/20210330/._vpr_20210330_075000.csv
- vprs_PX-1000/20210330/vpr_20210330_104000.csv
- __MACOSX/vprs_PX-1000/20210330/._vpr_20210330_104000.csv
- vprs_PX-1000/20210330/vpr_20210330_004000.csv
- __MACOSX/vprs_PX-1000/20210330/._vpr_20210330_004000.csv
- vprs_PX-1000/20210330/vpr_20210330_051000.csv
- __MACOSX/vprs_PX-1000/20210330/._vpr_20210330_051000.csv
- vprs_PX-1000/20210330/vpr_20210330_032000.csv
- __MACOSX/vprs_PX-1000/20210330/._vpr_20210330_032000.csv
- vprs_PX-1000/20210330/vpr_20210330_043000.csv
- __MACOSX/vprs_PX-1000/20210330/._vpr_20210330_043000.csv
- vprs_PX-1000/20210330/vpr_20210330_020000.csv
- __MACOSX/vprs_PX-1000/20210330/._vpr_20210330_020000.csv
- vprs_PX-1000/20210330/vpr_20210330_082000.csv
- __MACOSX/vprs_PX-1000/20210330/._vpr_20210330_082000.csv
- vprs_PX-1000/20210330/vpr_20210330_090000.csv
- __MACOSX/vprs_PX-1000/20210330/._vpr_20210330_090000.csv
- vprs_PX-1000/20210330/vpr_20210330_024000.csv
- __MACOSX/vprs_PX-1000/20210330/._vpr_20210330_024000.csv
- vprs_PX-1000/20210330/vpr_20210330_055000.csv
- __MACOSX/vprs_PX-1000/20210330/._vpr_20210330_055000.csv
- vprs_PX-1000/20210330/vpr_20210330_063000.csv
- __MACOSX/vprs_PX-1000/20210330/._vpr_20210330_063000.csv
- vprs_PX-1000/20210330/vpr_20210330_100000.csv
- __MACOSX/vprs_PX-1000/20210330/._vpr_20210330_100000.csv
- vprs_PX-1000/20210330/vpr_20210330_000000.csv
- __MACOSX/vprs_PX-1000/20210330/._vpr_20210330_000000.csv
- vprs_PX-1000/20210330/vpr_20210330_071000.csv
- __MACOSX/vprs_PX-1000/20210330/._vpr_20210330_071000.csv
- vprs_PX-1000/20210330/vpr_20210330_012000.csv
- __MACOSX/vprs_PX-1000/20210330/._vpr_20210330_012000.csv
- vprs_PX-1000/20210330/vpr_20210330_112000.csv
- __MACOSX/vprs_PX-1000/20210330/._vpr_20210330_112000.csv
- vprs_PX-1000/20210330/vpr_20210330_034000.csv
- __MACOSX/vprs_PX-1000/20210330/._vpr_20210330_034000.csv
- vprs_PX-1000/20210330/vpr_20210330_045000.csv
- __MACOSX/vprs_PX-1000/20210330/._vpr_20210330_045000.csv
- vprs_PX-1000/20210330/vpr_20210330_010000.csv
- __MACOSX/vprs_PX-1000/20210330/._vpr_20210330_010000.csv
- vprs_PX-1000/20210330/vpr_20210330_110000.csv
- __MACOSX/vprs_PX-1000/20210330/._vpr_20210330_110000.csv
- vprs_PX-1000/20210330/vpr_20210330_073000.csv
- __MACOSX/vprs_PX-1000/20210330/._vpr_20210330_073000.csv
- vprs_PX-1000/20210330/vpr_20210330_102000.csv
- __MACOSX/vprs_PX-1000/20210330/._vpr_20210330_102000.csv
- vprs_PX-1000/20210330/vpr_20210330_002000.csv
- __MACOSX/vprs_PX-1000/20210330/._vpr_20210330_002000.csv
- vprs_PX-1000/20210330/vpr_20210330_061000.csv
- __MACOSX/vprs_PX-1000/20210330/._vpr_20210330_061000.csv
- vprs_PX-1000/20210330/vpr_20210330_092000.csv
- __MACOSX/vprs_PX-1000/20210330/._vpr_20210330_092000.csv
- vprs_PX-1000/20210330/vpr_20210330_080000.csv
- __MACOSX/vprs_PX-1000/20210330/._vpr_20210330_080000.csv
- vprs_PX-1000/20210526/vpr_20210526_025000.csv
- __MACOSX/vprs_PX-1000/20210526/._vpr_20210526_025000.csv
- vprs_PX-1000/20210526/vpr_20210526_054000.csv
- __MACOSX/vprs_PX-1000/20210526/._vpr_20210526_054000.csv
- vprs_PX-1000/20210526/vpr_20210526_062000.csv
- __MACOSX/vprs_PX-1000/20210526/._vpr_20210526_062000.csv
- vprs_PX-1000/20210526/vpr_20210526_001000.csv
- __MACOSX/vprs_PX-1000/20210526/._vpr_20210526_001000.csv
- vprs_PX-1000/20210526/vpr_20210526_101000.csv
- __MACOSX/vprs_PX-1000/20210526/._vpr_20210526_101000.csv
[truncated: 562 more entries]
