# Supplementary material for: A multi-sensor array for detecting and analyzing nocturnal avian migration
Source: PeerJ. 2023 Aug 30;11:e15622. doi: 10.7717/peerj.15622 (PMC10474833; doi:10.7717/peerj.15622)
Supplement: Supplemental Information 2 — A VPR was created for each volume scan from 0 to 12 UTC on 3/26/2021, 3/27/2021, 3/28/2021, 3/29/2021, 4/24/2021, and 5/25/2021. [file peerj-11-15622-s002.zip › vprs_PX-1000/20210425/vpr_20210425_030000.csv]

0.000000000000000000e+00	4.473374772135416606e+03
1.000000000000000056e-01	1.450264455032348678e+03
2.000000000000000111e-01	1.051840784409466778e+03
3.000000000000000444e-01	1.214840926106770894e+03
4.000000000000000222e-01	1.045333744303385402e+03
5.000000000000000000e-01	2.009341925726996578e+03
6.000000000000000888e-01	2.340888446044921693e+03
7.000000000000000666e-01	1.644163411458333258e+03
8.000000000000000444e-01	2.756103349609375073e+03
9.000000000000000222e-01	3.283571263212316353e+03
1.000000000000000000e+00	1.605112817382812409e+03
1.100000000000000089e+00	9.478645393880208303e+02
1.200000000000000178e+00	9.832296351841517890e+02
1.300000000000000044e+00	2.482310209517045678e+03
1.400000000000000133e+00	1.680667773437500045e+03
1.500000000000000000e+00	5.768373852539062682e+03
1.600000000000000089e+00	1.049915410156250118e+03
1.700000000000000178e+00	1.157083618164062500e+03
1.800000000000000044e+00	5.417901932198660688e+03
1.900000000000000133e+00	2.401012430245536052e+03
2.000000000000000000e+00	7.190307942708333258e+02
2.100000000000000089e+00	4.893328124999999886e+02
2.200000000000000178e+00	2.089731189453125116e+05
2.300000000000000266e+00	6.201003417968750000e+02
2.400000000000000355e+00	nan
2.500000000000000000e+00	1.386198437499999955e+03
2.600000000000000089e+00	5.391881250000000364e+03
2.700000000000000178e+00	nan
2.800000000000000266e+00	6.083459765624999818e+03
2.900000000000000355e+00	3.626935546875000000e+03
3.000000000000000000e+00	1.606986562500000036e+04
3.100000000000000089e+00	nan
3.200000000000000178e+00	nan
3.300000000000000266e+00	nan
3.400000000000000355e+00	nan
3.500000000000000000e+00	nan
3.600000000000000089e+00	nan
3.700000000000000178e+00	nan
3.800000000000000266e+00	nan
3.900000000000000355e+00	nan
4.000000000000000000e+00	nan
4.100000000000000533e+00	nan
4.200000000000000178e+00	nan
4.299999999999999822e+00	nan
4.400000000000000355e+00	nan
4.500000000000000000e+00	nan
4.600000000000000533e+00	nan
4.700000000000000178e+00	nan
4.800000000000000711e+00	nan
4.900000000000000355e+00	1.704948437499999955e+03
5.000000000000000000e+00	0.000000000000000000e+00
