# Supplementary material for: A multi-sensor array for detecting and analyzing nocturnal avian migration
Source: PeerJ. 2023 Aug 30;11:e15622. doi: 10.7717/peerj.15622 (PMC10474833; doi:10.7717/peerj.15622)
Supplement: Supplemental Information 2 — A VPR was created for each volume scan from 0 to 12 UTC on 3/26/2021, 3/27/2021, 3/28/2021, 3/29/2021, 4/24/2021, and 5/25/2021. [file peerj-11-15622-s002.zip › vprs_PX-1000/20210425/vpr_20210425_053000.csv]

0.000000000000000000e+00	1.120857793945312369e+04
1.000000000000000056e-01	1.287243088942307622e+03
2.000000000000000111e-01	1.309747453425480899e+03
3.000000000000000444e-01	1.754324814453125100e+03
4.000000000000000222e-01	1.921537778320312555e+03
5.000000000000000000e-01	4.216846136474609011e+03
6.000000000000000888e-01	1.746862959558823377e+03
7.000000000000000666e-01	2.876448095703125091e+03
8.000000000000000444e-01	1.522199664713541551e+03
9.000000000000000222e-01	2.411666429036458339e+03
1.000000000000000000e+00	1.930979217998798049e+03
1.100000000000000089e+00	1.299266736653645694e+03
1.200000000000000178e+00	1.793920019531250091e+03
1.300000000000000044e+00	2.603811222330729379e+03
1.400000000000000133e+00	1.550281193033854152e+03
1.500000000000000000e+00	8.352764865451388232e+02
1.600000000000000089e+00	2.547489910888672057e+03
1.700000000000000178e+00	1.805528969029017844e+03
1.800000000000000044e+00	1.372128442382812409e+03
1.900000000000000133e+00	6.593253845214843523e+02
2.000000000000000000e+00	6.498386067708332803e+02
2.100000000000000089e+00	4.191713134765624886e+02
2.200000000000000178e+00	4.174436930338541742e+02
2.300000000000000266e+00	4.458575805664062273e+02
2.400000000000000355e+00	1.448471997070312455e+03
2.500000000000000000e+00	5.388377514648437682e+03
2.600000000000000089e+00	nan
2.700000000000000178e+00	nan
2.800000000000000266e+00	8.529277343750000000e+02
2.900000000000000355e+00	5.790017089843750000e+02
3.000000000000000000e+00	3.486718750000000000e+03
3.100000000000000089e+00	7.266870605468750455e+02
3.200000000000000178e+00	4.326514160156250000e+03
3.300000000000000266e+00	1.326661132812500000e+03
3.400000000000000355e+00	3.475057161458333667e+03
3.500000000000000000e+00	8.044367187500000000e+03
3.600000000000000089e+00	nan
3.700000000000000178e+00	2.918664697265624909e+03
3.800000000000000266e+00	1.789169921875000000e+03
3.900000000000000355e+00	1.577383203124999909e+03
4.000000000000000000e+00	nan
4.100000000000000533e+00	1.335357617187499955e+03
4.200000000000000178e+00	1.323058105468750000e+03
4.299999999999999822e+00	2.299804492187499818e+03
4.400000000000000355e+00	1.960088671875000045e+03
4.500000000000000000e+00	4.654105419921875182e+03
4.600000000000000533e+00	2.116542187500000182e+03
4.700000000000000178e+00	nan
4.800000000000000711e+00	2.150356054687500091e+03
4.900000000000000355e+00	3.873553515624999818e+03
5.000000000000000000e+00	0.000000000000000000e+00
