# Supplementary material for: A multi-sensor array for detecting and analyzing nocturnal avian migration
Source: PeerJ. 2023 Aug 30;11:e15622. doi: 10.7717/peerj.15622 (PMC10474833; doi:10.7717/peerj.15622)
Supplement: Supplemental Information 2 — A VPR was created for each volume scan from 0 to 12 UTC on 3/26/2021, 3/27/2021, 3/28/2021, 3/29/2021, 4/24/2021, and 5/25/2021. [file peerj-11-15622-s002.zip › vprs_PX-1000/20210425/vpr_20210425_022000.csv]

0.000000000000000000e+00	5.192031289062500036e+03
1.000000000000000056e-01	1.609869295008042400e+03
2.000000000000000111e-01	1.159038881548713334e+03
3.000000000000000444e-01	1.072550447591145939e+03
4.000000000000000222e-01	1.382927986653645803e+03
5.000000000000000000e-01	1.880508162434895667e+03
6.000000000000000888e-01	2.113170039876301871e+03
7.000000000000000666e-01	2.987295837402343750e+03
8.000000000000000444e-01	3.536966929796007207e+03
9.000000000000000222e-01	2.128206808810763960e+03
1.000000000000000000e+00	2.741860677083333030e+03
1.100000000000000089e+00	1.612363943481445403e+03
1.200000000000000178e+00	1.654270741489955299e+03
1.300000000000000044e+00	3.022106569010416479e+03
1.400000000000000133e+00	1.720438131277901675e+03
1.500000000000000000e+00	9.698417902166193016e+02
1.600000000000000089e+00	1.264218493652343795e+03
1.700000000000000178e+00	1.683035140991210938e+03
1.800000000000000044e+00	6.567280395507812045e+02
1.900000000000000133e+00	7.758621887207031023e+02
2.000000000000000000e+00	3.621645914713541288e+02
2.100000000000000089e+00	5.112502360026041970e+02
2.200000000000000178e+00	1.002583675130208348e+03
2.300000000000000266e+00	4.907678222656250000e+02
2.400000000000000355e+00	3.357440917968750114e+02
2.500000000000000000e+00	3.564923339843750227e+02
2.600000000000000089e+00	6.822671874999999773e+02
2.700000000000000178e+00	1.807661352539062591e+03
2.800000000000000266e+00	6.251738867187499636e+03
2.900000000000000355e+00	nan
3.000000000000000000e+00	3.320971484374999818e+03
3.100000000000000089e+00	4.329848828125000182e+03
3.200000000000000178e+00	nan
3.300000000000000266e+00	nan
3.400000000000000355e+00	nan
3.500000000000000000e+00	1.346235351562500000e+03
3.600000000000000089e+00	1.136914746093749955e+03
3.700000000000000178e+00	nan
3.800000000000000266e+00	1.519679687500000000e+03
3.900000000000000355e+00	nan
4.000000000000000000e+00	nan
4.100000000000000533e+00	nan
4.200000000000000178e+00	nan
4.299999999999999822e+00	nan
4.400000000000000355e+00	nan
4.500000000000000000e+00	nan
4.600000000000000533e+00	1.715639257812500091e+03
4.700000000000000178e+00	1.235879687500000045e+03
4.800000000000000711e+00	1.689683398437500045e+03
4.900000000000000355e+00	nan
5.000000000000000000e+00	0.000000000000000000e+00
