# Supplementary material for: A multi-sensor array for detecting and analyzing nocturnal avian migration
Source: PeerJ. 2023 Aug 30;11:e15622. doi: 10.7717/peerj.15622 (PMC10474833; doi:10.7717/peerj.15622)
Supplement: Supplemental Information 2 — A VPR was created for each volume scan from 0 to 12 UTC on 3/26/2021, 3/27/2021, 3/28/2021, 3/29/2021, 4/24/2021, and 5/25/2021. [file peerj-11-15622-s002.zip › vprs_PX-1000/20210425/vpr_20210425_041000.csv]

0.000000000000000000e+00	4.724279549893466537e+03
1.000000000000000056e-01	1.218754326171875164e+03
2.000000000000000111e-01	1.072327218424479270e+03
3.000000000000000444e-01	1.467932833426339357e+03
4.000000000000000222e-01	2.150078587431066353e+03
5.000000000000000000e-01	2.210455638970269320e+03
6.000000000000000888e-01	5.096226947699653465e+03
7.000000000000000666e-01	2.448971819390190831e+03
8.000000000000000444e-01	2.993752814797794144e+03
9.000000000000000222e-01	3.408370167371961543e+03
1.000000000000000000e+00	2.435461038411458503e+03
1.100000000000000089e+00	2.005346053059895667e+03
1.200000000000000178e+00	2.583640858677455071e+03
1.300000000000000044e+00	3.145283455403645803e+03
1.400000000000000133e+00	1.288584088134765580e+03
1.500000000000000000e+00	1.564096516927083485e+03
1.600000000000000089e+00	1.526394165039062500e+03
1.700000000000000178e+00	1.548123786272321468e+03
1.800000000000000044e+00	2.040180273437500091e+03
1.900000000000000133e+00	1.327639491489955390e+03
2.000000000000000000e+00	2.932726557617187609e+03
2.100000000000000089e+00	6.879165690104166515e+02
2.200000000000000178e+00	4.770726318359375000e+02
2.300000000000000266e+00	6.724195312499999773e+02
2.400000000000000355e+00	nan
2.500000000000000000e+00	3.444591992187500182e+03
2.600000000000000089e+00	2.784163085937500000e+03
2.700000000000000178e+00	3.898801171874999909e+03
2.800000000000000266e+00	1.307519062499999927e+04
2.900000000000000355e+00	1.814056464843749836e+03
3.000000000000000000e+00	6.953187076822917334e+03
3.100000000000000089e+00	2.960361249999999927e+04
3.200000000000000178e+00	6.554522656250000182e+03
3.300000000000000266e+00	1.508371191406250091e+03
3.400000000000000355e+00	nan
3.500000000000000000e+00	nan
3.600000000000000089e+00	nan
3.700000000000000178e+00	1.724978417968749909e+03
3.800000000000000266e+00	2.363140312500000073e+04
3.900000000000000355e+00	1.428016308593749955e+03
4.000000000000000000e+00	nan
4.100000000000000533e+00	nan
4.200000000000000178e+00	nan
4.299999999999999822e+00	nan
4.400000000000000355e+00	nan
4.500000000000000000e+00	nan
4.600000000000000533e+00	nan
4.700000000000000178e+00	nan
4.800000000000000711e+00	1.632996582031250000e+03
4.900000000000000355e+00	1.302198730468750000e+03
5.000000000000000000e+00	0.000000000000000000e+00
