# Supplementary material for: A multi-sensor array for detecting and analyzing nocturnal avian migration
Source: PeerJ. 2023 Aug 30;11:e15622. doi: 10.7717/peerj.15622 (PMC10474833; doi:10.7717/peerj.15622)
Supplement: Supplemental Information 2 — A VPR was created for each volume scan from 0 to 12 UTC on 3/26/2021, 3/27/2021, 3/28/2021, 3/29/2021, 4/24/2021, and 5/25/2021. [file peerj-11-15622-s002.zip › vprs_PX-1000/20210425/vpr_20210425_114000.csv]

0.000000000000000000e+00	9.149953276909722263e+03
1.000000000000000056e-01	1.074385808771306802e+04
2.000000000000000111e-01	2.442357242838541879e+03
3.000000000000000444e-01	1.337202484944661592e+04
4.000000000000000222e-01	5.335464412747896858e+03
5.000000000000000000e-01	3.854186845397949128e+03
6.000000000000000888e-01	2.598002381134033385e+03
7.000000000000000666e-01	3.610053720703125236e+03
8.000000000000000444e-01	2.537190771484375091e+03
9.000000000000000222e-01	2.223531445312500182e+03
1.000000000000000000e+00	4.135445393880208940e+03
1.100000000000000089e+00	2.018718115234375091e+03
1.200000000000000178e+00	7.210704915364583485e+02
1.300000000000000044e+00	3.920655517578125000e+02
1.400000000000000133e+00	5.832482421874999545e+02
1.500000000000000000e+00	2.647722875976562591e+03
1.600000000000000089e+00	3.315560791015624886e+02
1.700000000000000178e+00	3.182438378906249909e+03
1.800000000000000044e+00	2.239972412109374886e+02
1.900000000000000133e+00	3.432101806640624773e+02
2.000000000000000000e+00	9.312261718749999773e+02
2.100000000000000089e+00	1.698349572753906159e+03
2.200000000000000178e+00	nan
2.300000000000000266e+00	6.616025024414062727e+02
2.400000000000000355e+00	nan
2.500000000000000000e+00	4.766040039062500000e+02
2.600000000000000089e+00	nan
2.700000000000000178e+00	nan
2.800000000000000266e+00	nan
2.900000000000000355e+00	nan
3.000000000000000000e+00	nan
3.100000000000000089e+00	7.416109374999999773e+02
3.200000000000000178e+00	8.727390625000000455e+02
3.300000000000000266e+00	nan
3.400000000000000355e+00	7.586600000000000364e+03
3.500000000000000000e+00	nan
3.600000000000000089e+00	nan
3.700000000000000178e+00	8.348920898437500000e+02
3.800000000000000266e+00	nan
3.900000000000000355e+00	6.650106249999999818e+03
4.000000000000000000e+00	nan
4.100000000000000533e+00	1.078433789062499955e+03
4.200000000000000178e+00	nan
4.299999999999999822e+00	1.030421777343749909e+03
4.400000000000000355e+00	nan
4.500000000000000000e+00	nan
4.600000000000000533e+00	2.328593359375000091e+03
4.700000000000000178e+00	4.251052734375000000e+03
4.800000000000000711e+00	nan
4.900000000000000355e+00	nan
5.000000000000000000e+00	0.000000000000000000e+00
