# Supplementary material for: A multi-sensor array for detecting and analyzing nocturnal avian migration
Source: PeerJ. 2023 Aug 30;11:e15622. doi: 10.7717/peerj.15622 (PMC10474833; doi:10.7717/peerj.15622)
Supplement: Supplemental Information 2 — A VPR was created for each volume scan from 0 to 12 UTC on 3/26/2021, 3/27/2021, 3/28/2021, 3/29/2021, 4/24/2021, and 5/25/2021. [file peerj-11-15622-s002.zip › vprs_PX-1000/20210425/vpr_20210425_065000.csv]

0.000000000000000000e+00	4.474940429687500000e+03
1.000000000000000056e-01	1.437266776529947947e+03
2.000000000000000111e-01	1.152043178710937582e+03
3.000000000000000444e-01	1.223541670989990280e+03
4.000000000000000222e-01	1.296609482709099211e+03
5.000000000000000000e-01	2.013230134851792172e+03
6.000000000000000888e-01	2.828854687500000182e+03
7.000000000000000666e-01	2.721658498965992294e+03
8.000000000000000444e-01	4.583360041360294417e+03
9.000000000000000222e-01	4.286144308035714857e+03
1.000000000000000000e+00	2.632747297014509058e+03
1.100000000000000089e+00	2.245028141276041879e+03
1.200000000000000178e+00	4.300044754732572073e+03
1.300000000000000044e+00	4.078887919921874527e+03
1.400000000000000133e+00	1.593986684570312491e+03
1.500000000000000000e+00	1.852356762695312455e+03
1.600000000000000089e+00	2.320607351074218514e+03
1.700000000000000178e+00	1.589085211181640716e+03
1.800000000000000044e+00	6.363242187500000000e+02
1.900000000000000133e+00	7.579665934244792425e+02
2.000000000000000000e+00	6.879603515625000227e+02
2.100000000000000089e+00	6.791589746093750364e+02
2.200000000000000178e+00	4.676327148437500227e+02
2.300000000000000266e+00	5.698956420898437045e+02
2.400000000000000355e+00	6.189552612304687500e+02
2.500000000000000000e+00	4.781310302734374886e+02
2.600000000000000089e+00	nan
2.700000000000000178e+00	1.403978417968749909e+03
2.800000000000000266e+00	nan
2.900000000000000355e+00	4.037255078125000182e+03
3.000000000000000000e+00	1.923541015625000000e+03
3.100000000000000089e+00	2.686069466145833303e+03
3.200000000000000178e+00	4.638266796875000182e+03
3.300000000000000266e+00	nan
3.400000000000000355e+00	nan
3.500000000000000000e+00	2.904239648437499909e+03
3.600000000000000089e+00	5.266143164062499636e+03
3.700000000000000178e+00	2.141208203125000182e+03
3.800000000000000266e+00	nan
3.900000000000000355e+00	4.363483203124999818e+03
4.000000000000000000e+00	2.441116015624999818e+03
4.100000000000000533e+00	6.839215624999999818e+03
4.200000000000000178e+00	1.202700976562500045e+03
4.299999999999999822e+00	1.405839648437500045e+03
4.400000000000000355e+00	4.742774999999999636e+03
4.500000000000000000e+00	3.974227734375000182e+03
4.600000000000000533e+00	nan
4.700000000000000178e+00	nan
4.800000000000000711e+00	nan
4.900000000000000355e+00	nan
5.000000000000000000e+00	0.000000000000000000e+00
