# Supplementary material for: A multi-sensor array for detecting and analyzing nocturnal avian migration
Source: PeerJ. 2023 Aug 30;11:e15622. doi: 10.7717/peerj.15622 (PMC10474833; doi:10.7717/peerj.15622)
Supplement: Supplemental Information 2 — A VPR was created for each volume scan from 0 to 12 UTC on 3/26/2021, 3/27/2021, 3/28/2021, 3/29/2021, 4/24/2021, and 5/25/2021. [file peerj-11-15622-s002.zip › vprs_PX-1000/20210425/vpr_20210425_084000.csv]

0.000000000000000000e+00	3.254394169108073129e+03
1.000000000000000056e-01	1.650865386090959873e+03
2.000000000000000111e-01	1.180192466517857156e+03
3.000000000000000444e-01	1.443671011962890589e+03
4.000000000000000222e-01	1.756836865234374955e+03
5.000000000000000000e-01	2.120310358344183896e+03
6.000000000000000888e-01	2.289161486816406068e+03
7.000000000000000666e-01	1.427459091525607619e+03
8.000000000000000444e-01	1.056602601623535065e+03
9.000000000000000222e-01	1.637503486633300781e+03
1.000000000000000000e+00	4.787040030445771663e+03
1.100000000000000089e+00	5.151300854492187682e+03
1.200000000000000178e+00	1.876424744591346098e+04
1.300000000000000044e+00	5.334408670748196528e+03
1.400000000000000133e+00	2.944808984374999909e+03
1.500000000000000000e+00	2.366939607747395712e+03
1.600000000000000089e+00	1.421068049316406132e+03
1.700000000000000178e+00	1.834074527994791879e+03
1.800000000000000044e+00	2.747580503627232247e+03
1.900000000000000133e+00	1.939595515950520621e+03
2.000000000000000000e+00	8.363977701822916515e+02
2.100000000000000089e+00	6.622439331054687273e+02
2.200000000000000178e+00	3.239036376953125114e+02
2.300000000000000266e+00	1.140000122070312500e+03
2.400000000000000355e+00	4.893149902343749886e+02
2.500000000000000000e+00	2.632798583984375000e+03
2.600000000000000089e+00	5.075638183593749773e+02
2.700000000000000178e+00	nan
2.800000000000000266e+00	nan
2.900000000000000355e+00	3.651989062499999818e+03
3.000000000000000000e+00	nan
3.100000000000000089e+00	7.246806249999999636e+03
3.200000000000000178e+00	nan
3.300000000000000266e+00	3.544176513671874886e+02
3.400000000000000355e+00	3.698214147949218841e+03
3.500000000000000000e+00	nan
3.600000000000000089e+00	nan
3.700000000000000178e+00	nan
3.800000000000000266e+00	nan
3.900000000000000355e+00	nan
4.000000000000000000e+00	nan
4.100000000000000533e+00	nan
4.200000000000000178e+00	nan
4.299999999999999822e+00	nan
4.400000000000000355e+00	nan
4.500000000000000000e+00	nan
4.600000000000000533e+00	nan
4.700000000000000178e+00	nan
4.800000000000000711e+00	nan
4.900000000000000355e+00	nan
5.000000000000000000e+00	0.000000000000000000e+00
