# Supplementary material for: A multi-sensor array for detecting and analyzing nocturnal avian migration
Source: PeerJ. 2023 Aug 30;11:e15622. doi: 10.7717/peerj.15622 (PMC10474833; doi:10.7717/peerj.15622)
Supplement: Supplemental Information 2 — A VPR was created for each volume scan from 0 to 12 UTC on 3/26/2021, 3/27/2021, 3/28/2021, 3/29/2021, 4/24/2021, and 5/25/2021. [file peerj-11-15622-s002.zip › vprs_PX-1000/20210425/vpr_20210425_094000.csv]

0.000000000000000000e+00	4.014304871961805475e+03
1.000000000000000056e-01	1.078140069110576860e+03
2.000000000000000111e-01	1.242699459134615381e+03
3.000000000000000444e-01	1.135338169097900391e+03
4.000000000000000222e-01	1.102197162224264730e+03
5.000000000000000000e-01	1.824098532284007433e+03
6.000000000000000888e-01	1.159806376647949264e+03
7.000000000000000666e-01	1.838209498506433647e+03
8.000000000000000444e-01	1.955418380533853906e+03
9.000000000000000222e-01	2.205317929077148619e+03
1.000000000000000000e+00	5.005914019416360134e+03
1.100000000000000089e+00	6.855926682942708794e+03
1.200000000000000178e+00	5.012890689522879256e+03
1.300000000000000044e+00	4.109092923677884755e+03
1.400000000000000133e+00	3.922382175021701642e+03
1.500000000000000000e+00	1.680122473144531341e+03
1.600000000000000089e+00	3.266924389648437682e+03
1.700000000000000178e+00	1.488552034505208439e+03
1.800000000000000044e+00	1.532081320529513960e+03
1.900000000000000133e+00	8.888008666992187727e+02
2.000000000000000000e+00	6.266166992187500000e+02
2.100000000000000089e+00	4.550229858398437273e+02
2.200000000000000178e+00	6.971704305013020075e+02
2.300000000000000266e+00	7.395847656250000455e+02
2.400000000000000355e+00	6.537154394531249864e+02
2.500000000000000000e+00	9.261699121093749909e+02
2.600000000000000089e+00	6.067031982421874545e+02
2.700000000000000178e+00	1.275314339192708303e+03
2.800000000000000266e+00	1.049099765624999964e+04
2.900000000000000355e+00	nan
3.000000000000000000e+00	1.061171328125000036e+04
3.100000000000000089e+00	nan
3.200000000000000178e+00	nan
3.300000000000000266e+00	nan
3.400000000000000355e+00	2.651909179687500000e+03
3.500000000000000000e+00	nan
3.600000000000000089e+00	nan
3.700000000000000178e+00	nan
3.800000000000000266e+00	nan
3.900000000000000355e+00	nan
4.000000000000000000e+00	nan
4.100000000000000533e+00	nan
4.200000000000000178e+00	nan
4.299999999999999822e+00	nan
4.400000000000000355e+00	nan
4.500000000000000000e+00	nan
4.600000000000000533e+00	nan
4.700000000000000178e+00	nan
4.800000000000000711e+00	nan
4.900000000000000355e+00	nan
5.000000000000000000e+00	0.000000000000000000e+00
