# Supplementary material for: A multi-sensor array for detecting and analyzing nocturnal avian migration
Source: PeerJ. 2023 Aug 30;11:e15622. doi: 10.7717/peerj.15622 (PMC10474833; doi:10.7717/peerj.15622)
Supplement: Supplemental Information 2 — A VPR was created for each volume scan from 0 to 12 UTC on 3/26/2021, 3/27/2021, 3/28/2021, 3/29/2021, 4/24/2021, and 5/25/2021. [file peerj-11-15622-s002.zip › vprs_PX-1000/20210425/vpr_20210425_043000.csv]

0.000000000000000000e+00	2.749731142171223837e+03
1.000000000000000056e-01	1.373264334106445403e+03
2.000000000000000111e-01	1.154796056410845722e+03
3.000000000000000444e-01	1.418232633209228425e+03
4.000000000000000222e-01	1.954220791286892108e+03
5.000000000000000000e-01	2.891137459309895803e+03
6.000000000000000888e-01	3.365140739889705401e+03
7.000000000000000666e-01	4.243010857476127967e+03
8.000000000000000444e-01	2.267466828070746487e+03
9.000000000000000222e-01	3.256143523092830947e+03
1.000000000000000000e+00	3.027068594360351653e+03
1.100000000000000089e+00	3.578164111328124818e+03
1.200000000000000178e+00	1.650721730143229024e+03
1.300000000000000044e+00	3.095221512276785688e+03
1.400000000000000133e+00	1.158251435004340237e+03
1.500000000000000000e+00	1.272560062662760402e+03
1.600000000000000089e+00	1.062867504882812455e+03
1.700000000000000178e+00	1.455252747691761442e+03
1.800000000000000044e+00	1.243696061197916606e+03
1.900000000000000133e+00	1.304921301269531341e+03
2.000000000000000000e+00	7.270832478841145985e+02
2.100000000000000089e+00	1.587968782552083439e+03
2.200000000000000178e+00	4.882978352864582803e+02
2.300000000000000266e+00	2.572714062500000182e+03
2.400000000000000355e+00	nan
2.500000000000000000e+00	nan
2.600000000000000089e+00	3.816345703125000000e+03
2.700000000000000178e+00	6.853699707031249773e+02
2.800000000000000266e+00	6.260738671875000364e+03
2.900000000000000355e+00	7.710550781250000000e+03
3.000000000000000000e+00	8.093903906249999636e+03
3.100000000000000089e+00	8.758951562500000364e+03
3.200000000000000178e+00	4.508020703125000182e+03
3.300000000000000266e+00	nan
3.400000000000000355e+00	nan
3.500000000000000000e+00	nan
3.600000000000000089e+00	nan
3.700000000000000178e+00	nan
3.800000000000000266e+00	2.846519335937499818e+03
3.900000000000000355e+00	1.604990576171875091e+03
4.000000000000000000e+00	8.896956054687500455e+02
4.100000000000000533e+00	nan
4.200000000000000178e+00	nan
4.299999999999999822e+00	nan
4.400000000000000355e+00	nan
4.500000000000000000e+00	6.420392968750000364e+03
4.600000000000000533e+00	nan
4.700000000000000178e+00	nan
4.800000000000000711e+00	nan
4.900000000000000355e+00	nan
5.000000000000000000e+00	0.000000000000000000e+00
