# Supplementary material for: A multi-sensor array for detecting and analyzing nocturnal avian migration
Source: PeerJ. 2023 Aug 30;11:e15622. doi: 10.7717/peerj.15622 (PMC10474833; doi:10.7717/peerj.15622)
Supplement: Supplemental Information 2 — A VPR was created for each volume scan from 0 to 12 UTC on 3/26/2021, 3/27/2021, 3/28/2021, 3/29/2021, 4/24/2021, and 5/25/2021. [file peerj-11-15622-s002.zip › vprs_PX-1000/20210425/vpr_20210425_020000.csv]

0.000000000000000000e+00	3.379198817274305384e+03
1.000000000000000056e-01	1.449057617950439408e+03
2.000000000000000111e-01	1.219376318359375091e+03
3.000000000000000444e-01	1.268643577665441171e+03
4.000000000000000222e-01	1.501499582088694751e+03
5.000000000000000000e-01	2.654291390452665382e+03
6.000000000000000888e-01	1.729307528147977791e+03
7.000000000000000666e-01	1.742769302906709754e+03
8.000000000000000444e-01	1.829286356847426532e+03
9.000000000000000222e-01	2.164369746668198331e+03
1.000000000000000000e+00	2.355894562844669053e+03
1.100000000000000089e+00	1.809152238913143492e+03
1.200000000000000178e+00	1.939594155883788972e+03
1.300000000000000044e+00	1.435923428780691893e+03
1.400000000000000133e+00	9.950577799479166288e+02
1.500000000000000000e+00	1.137010400390624909e+03
1.600000000000000089e+00	8.891508239746093523e+02
1.700000000000000178e+00	1.591866216362847354e+03
1.800000000000000044e+00	1.274851336669921920e+03
1.900000000000000133e+00	1.211494510323660734e+03
2.000000000000000000e+00	1.269233561197916515e+03
2.100000000000000089e+00	4.877476074218749886e+02
2.200000000000000178e+00	2.061979492187500000e+03
2.300000000000000266e+00	2.389708593750000091e+03
2.400000000000000355e+00	1.355538688476562384e+05
2.500000000000000000e+00	6.652702636718750000e+02
2.600000000000000089e+00	nan
2.700000000000000178e+00	nan
2.800000000000000266e+00	1.454532714843750000e+03
2.900000000000000355e+00	6.485959375000000000e+04
3.000000000000000000e+00	nan
3.100000000000000089e+00	6.233248046874999773e+02
3.200000000000000178e+00	1.044870849609375000e+03
3.300000000000000266e+00	nan
3.400000000000000355e+00	nan
3.500000000000000000e+00	7.785743164062499773e+02
3.600000000000000089e+00	9.677731933593750000e+02
3.700000000000000178e+00	7.532646484375000000e+02
3.800000000000000266e+00	nan
3.900000000000000355e+00	7.415010937500000182e+03
4.000000000000000000e+00	nan
4.100000000000000533e+00	1.342942089843749955e+03
4.200000000000000178e+00	nan
4.299999999999999822e+00	2.209068749999999909e+03
4.400000000000000355e+00	1.274139355468749955e+03
4.500000000000000000e+00	1.591315820312499909e+03
4.600000000000000533e+00	nan
4.700000000000000178e+00	1.961365624999999909e+03
4.800000000000000711e+00	nan
4.900000000000000355e+00	nan
5.000000000000000000e+00	0.000000000000000000e+00
