# Supplementary material for: A multi-sensor array for detecting and analyzing nocturnal avian migration
Source: PeerJ. 2023 Aug 30;11:e15622. doi: 10.7717/peerj.15622 (PMC10474833; doi:10.7717/peerj.15622)
Supplement: Supplemental Information 2 — A VPR was created for each volume scan from 0 to 12 UTC on 3/26/2021, 3/27/2021, 3/28/2021, 3/29/2021, 4/24/2021, and 5/25/2021. [file peerj-11-15622-s002.zip › vprs_PX-1000/20210425/vpr_20210425_051000.csv]

0.000000000000000000e+00	4.840586708984375036e+03
1.000000000000000056e-01	1.114937541852678578e+03
2.000000000000000111e-01	1.182023775809151857e+03
3.000000000000000444e-01	1.105105640029907136e+03
4.000000000000000222e-01	1.603409837341308503e+03
5.000000000000000000e-01	2.016725631175321496e+03
6.000000000000000888e-01	2.177696615939670210e+03
7.000000000000000666e-01	1.933895728975183829e+03
8.000000000000000444e-01	5.532924172794117112e+03
9.000000000000000222e-01	2.874227096896701369e+03
1.000000000000000000e+00	2.544174876493566444e+03
1.100000000000000089e+00	2.490238406372070131e+03
1.200000000000000178e+00	1.558240032087053578e+03
1.300000000000000044e+00	1.213722663762019238e+03
1.400000000000000133e+00	1.621139351029829641e+03
1.500000000000000000e+00	1.047771052246093632e+03
1.600000000000000089e+00	8.977612182617187955e+02
1.700000000000000178e+00	2.533730654296874945e+03
1.800000000000000044e+00	5.180405761718750455e+02
1.900000000000000133e+00	5.170613525390624545e+02
2.000000000000000000e+00	1.006561489257812582e+03
2.100000000000000089e+00	3.595397216796874886e+02
2.200000000000000178e+00	3.693260253906249773e+02
2.300000000000000266e+00	1.351931575520833348e+03
2.400000000000000355e+00	1.440889843749999955e+03
2.500000000000000000e+00	nan
2.600000000000000089e+00	8.099983886718749773e+02
2.700000000000000178e+00	4.332812207031250182e+03
2.800000000000000266e+00	nan
2.900000000000000355e+00	nan
3.000000000000000000e+00	nan
3.100000000000000089e+00	5.393777441406249636e+03
3.200000000000000178e+00	nan
3.300000000000000266e+00	9.365652343750000455e+02
3.400000000000000355e+00	nan
3.500000000000000000e+00	8.183009765624999545e+02
3.600000000000000089e+00	nan
3.700000000000000178e+00	8.383060546875000227e+02
3.800000000000000266e+00	nan
3.900000000000000355e+00	8.298094726562500227e+02
4.000000000000000000e+00	3.117147070312500091e+03
4.100000000000000533e+00	nan
4.200000000000000178e+00	3.828152734374999909e+03
4.299999999999999822e+00	nan
4.400000000000000355e+00	nan
4.500000000000000000e+00	4.555815625000000182e+03
4.600000000000000533e+00	nan
4.700000000000000178e+00	nan
4.800000000000000711e+00	1.371587597656249955e+03
4.900000000000000355e+00	7.282222656250000000e+03
5.000000000000000000e+00	0.000000000000000000e+00
