# Supplementary material for: A multi-sensor array for detecting and analyzing nocturnal avian migration
Source: PeerJ. 2023 Aug 30;11:e15622. doi: 10.7717/peerj.15622 (PMC10474833; doi:10.7717/peerj.15622)
Supplement: Supplemental Information 2 — A VPR was created for each volume scan from 0 to 12 UTC on 3/26/2021, 3/27/2021, 3/28/2021, 3/29/2021, 4/24/2021, and 5/25/2021. [file peerj-11-15622-s002.zip › vprs_PX-1000/20210425/vpr_20210425_032000.csv]

0.000000000000000000e+00	5.618701816030648843e+03
1.000000000000000056e-01	1.279917083333333267e+03
2.000000000000000111e-01	1.028514718627929597e+03
3.000000000000000444e-01	1.049910762293198559e+03
4.000000000000000222e-01	1.563666592068142336e+03
5.000000000000000000e-01	3.015180500344668872e+03
6.000000000000000888e-01	3.074760641659007433e+03
7.000000000000000666e-01	1.812530980009191353e+03
8.000000000000000444e-01	2.423262507180606462e+03
9.000000000000000222e-01	3.576943178982204699e+03
1.000000000000000000e+00	3.655100122070312409e+03
1.100000000000000089e+00	5.061541047014508877e+03
1.200000000000000178e+00	2.121704655573918444e+03
1.300000000000000044e+00	2.755624587402343423e+03
1.400000000000000133e+00	9.072365885416666060e+02
1.500000000000000000e+00	1.304443522135416515e+03
1.600000000000000089e+00	2.212157009548610858e+03
1.700000000000000178e+00	1.816601790364583167e+03
1.800000000000000044e+00	1.068039640299479061e+03
1.900000000000000133e+00	2.087859130859375000e+03
2.000000000000000000e+00	8.845944946289062045e+02
2.100000000000000089e+00	8.636273437500000227e+02
2.200000000000000178e+00	8.544741210937500000e+02
2.300000000000000266e+00	nan
2.400000000000000355e+00	6.852309082031249545e+02
2.500000000000000000e+00	nan
2.600000000000000089e+00	nan
2.700000000000000178e+00	3.506191406250000000e+03
2.800000000000000266e+00	nan
2.900000000000000355e+00	1.700612499999999955e+03
3.000000000000000000e+00	nan
3.100000000000000089e+00	nan
3.200000000000000178e+00	1.378269062499999927e+04
3.300000000000000266e+00	nan
3.400000000000000355e+00	8.096847656250000000e+03
3.500000000000000000e+00	nan
3.600000000000000089e+00	nan
3.700000000000000178e+00	nan
3.800000000000000266e+00	4.961322460937500182e+03
3.900000000000000355e+00	nan
4.000000000000000000e+00	nan
4.100000000000000533e+00	nan
4.200000000000000178e+00	nan
4.299999999999999822e+00	nan
4.400000000000000355e+00	nan
4.500000000000000000e+00	nan
4.600000000000000533e+00	nan
4.700000000000000178e+00	nan
4.800000000000000711e+00	nan
4.900000000000000355e+00	nan
5.000000000000000000e+00	0.000000000000000000e+00
