# Supplementary material for: A multi-sensor array for detecting and analyzing nocturnal avian migration
Source: PeerJ. 2023 Aug 30;11:e15622. doi: 10.7717/peerj.15622 (PMC10474833; doi:10.7717/peerj.15622)
Supplement: Supplemental Information 2 — A VPR was created for each volume scan from 0 to 12 UTC on 3/26/2021, 3/27/2021, 3/28/2021, 3/29/2021, 4/24/2021, and 5/25/2021. [file peerj-11-15622-s002.zip › vprs_PX-1000/20210425/vpr_20210425_104000.csv]

0.000000000000000000e+00	2.843694600053267095e+03
1.000000000000000056e-01	1.205071969401041770e+03
2.000000000000000111e-01	1.172909443010602672e+03
3.000000000000000444e-01	1.130045310058593714e+03
4.000000000000000222e-01	1.514272402615017427e+03
5.000000000000000000e-01	1.506152888997395848e+03
6.000000000000000888e-01	2.830369801161024043e+03
7.000000000000000666e-01	1.434238826497395848e+03
8.000000000000000444e-01	2.446713335822610134e+03
9.000000000000000222e-01	3.520307254028320131e+03
1.000000000000000000e+00	5.322003807157629126e+03
1.100000000000000089e+00	2.030952714843750073e+03
1.200000000000000178e+00	3.107517112379807713e+03
1.300000000000000044e+00	2.518527743765024297e+03
1.400000000000000133e+00	3.815523514229910688e+03
1.500000000000000000e+00	5.721998214285714312e+03
1.600000000000000089e+00	3.326645176866319616e+03
1.700000000000000178e+00	1.394288251953124927e+03
1.800000000000000044e+00	1.335295082310267844e+03
1.900000000000000133e+00	2.386931158447265716e+03
2.000000000000000000e+00	8.683472961425781023e+02
2.100000000000000089e+00	9.386321289062500455e+02
2.200000000000000178e+00	5.550683288574218750e+02
2.300000000000000266e+00	2.096934993489583121e+03
2.400000000000000355e+00	6.786460481770833212e+03
2.500000000000000000e+00	3.928697753906250227e+02
2.600000000000000089e+00	2.595828906249999818e+03
2.700000000000000178e+00	nan
2.800000000000000266e+00	5.744122558593750227e+02
2.900000000000000355e+00	nan
3.000000000000000000e+00	9.581291015624999545e+02
3.100000000000000089e+00	nan
3.200000000000000178e+00	nan
3.300000000000000266e+00	nan
3.400000000000000355e+00	nan
3.500000000000000000e+00	nan
3.600000000000000089e+00	nan
3.700000000000000178e+00	7.984837402343749773e+02
3.800000000000000266e+00	nan
3.900000000000000355e+00	9.750378906250000455e+02
4.000000000000000000e+00	nan
4.100000000000000533e+00	1.216662207031250091e+03
4.200000000000000178e+00	nan
4.299999999999999822e+00	nan
4.400000000000000355e+00	nan
4.500000000000000000e+00	1.765318164062500045e+03
4.600000000000000533e+00	nan
4.700000000000000178e+00	nan
4.800000000000000711e+00	nan
4.900000000000000355e+00	nan
5.000000000000000000e+00	0.000000000000000000e+00
