# Supplementary material for: A multi-sensor array for detecting and analyzing nocturnal avian migration
Source: PeerJ. 2023 Aug 30;11:e15622. doi: 10.7717/peerj.15622 (PMC10474833; doi:10.7717/peerj.15622)
Supplement: Supplemental Information 2 — A VPR was created for each volume scan from 0 to 12 UTC on 3/26/2021, 3/27/2021, 3/28/2021, 3/29/2021, 4/24/2021, and 5/25/2021. [file peerj-11-15622-s002.zip › vprs_PX-1000/20210425/vpr_20210425_075000.csv]

0.000000000000000000e+00	2.739566210937499818e+03
1.000000000000000056e-01	1.806270612980769101e+03
2.000000000000000111e-01	1.166098764272836434e+03
3.000000000000000444e-01	1.387717209065755242e+03
4.000000000000000222e-01	1.415710760091145858e+03
5.000000000000000000e-01	2.080441073608398256e+03
6.000000000000000888e-01	1.843011223144531414e+03
7.000000000000000666e-01	1.687265729836856508e+03
8.000000000000000444e-01	2.417922112165178532e+03
9.000000000000000222e-01	1.509304824594350976e+03
1.000000000000000000e+00	1.440527746582031341e+03
1.100000000000000089e+00	1.877440182059151539e+03
1.200000000000000178e+00	2.597260309392755516e+03
1.300000000000000044e+00	3.895307828776041333e+03
1.400000000000000133e+00	2.262188859049479106e+03
1.500000000000000000e+00	2.194237479073660779e+03
1.600000000000000089e+00	2.185773898315429506e+03
1.700000000000000178e+00	8.167960367838542197e+02
1.800000000000000044e+00	9.854548258463540833e+02
1.900000000000000133e+00	1.289159423828125000e+03
2.000000000000000000e+00	1.484179785156250091e+03
2.100000000000000089e+00	2.219108105468750182e+03
2.200000000000000178e+00	3.639187076822916424e+03
2.300000000000000266e+00	4.447385253906250000e+02
2.400000000000000355e+00	4.062474365234375000e+02
2.500000000000000000e+00	6.607877929687499545e+02
2.600000000000000089e+00	nan
2.700000000000000178e+00	nan
2.800000000000000266e+00	2.962338232421875091e+03
2.900000000000000355e+00	nan
3.000000000000000000e+00	nan
3.100000000000000089e+00	nan
3.200000000000000178e+00	6.177244921874999818e+03
3.300000000000000266e+00	nan
3.400000000000000355e+00	nan
3.500000000000000000e+00	1.000678203125000073e+04
3.600000000000000089e+00	nan
3.700000000000000178e+00	nan
3.800000000000000266e+00	nan
3.900000000000000355e+00	nan
4.000000000000000000e+00	nan
4.100000000000000533e+00	nan
4.200000000000000178e+00	nan
4.299999999999999822e+00	nan
4.400000000000000355e+00	nan
4.500000000000000000e+00	nan
4.600000000000000533e+00	nan
4.700000000000000178e+00	nan
4.800000000000000711e+00	nan
4.900000000000000355e+00	nan
5.000000000000000000e+00	0.000000000000000000e+00
