# Supplementary material for: A multi-sensor array for detecting and analyzing nocturnal avian migration
Source: PeerJ. 2023 Aug 30;11:e15622. doi: 10.7717/peerj.15622 (PMC10474833; doi:10.7717/peerj.15622)
Supplement: Supplemental Information 2 — A VPR was created for each volume scan from 0 to 12 UTC on 3/26/2021, 3/27/2021, 3/28/2021, 3/29/2021, 4/24/2021, and 5/25/2021. [file peerj-11-15622-s002.zip › vprs_PX-1000/20210425/vpr_20210425_090000.csv]

0.000000000000000000e+00	1.940649992231889428e+03
1.000000000000000056e-01	1.252977336120605514e+03
2.000000000000000111e-01	1.259567014312744050e+03
3.000000000000000444e-01	1.281072739545036711e+03
4.000000000000000222e-01	1.284408230251736086e+03
5.000000000000000000e-01	1.538776559448242097e+03
6.000000000000000888e-01	2.173329859834558647e+03
7.000000000000000666e-01	1.932510286458333212e+03
8.000000000000000444e-01	2.223008172966452094e+03
9.000000000000000222e-01	2.557191717529296966e+03
1.000000000000000000e+00	5.755729022894965965e+03
1.100000000000000089e+00	7.080074411190257706e+03
1.200000000000000178e+00	4.154315900735294235e+03
1.300000000000000044e+00	3.912897574869791242e+03
1.400000000000000133e+00	3.782916970486111040e+03
1.500000000000000000e+00	2.621263758680555384e+03
1.600000000000000089e+00	1.685340474076704368e+03
1.700000000000000178e+00	1.946135388183593705e+03
1.800000000000000044e+00	9.964678710937499773e+02
1.900000000000000133e+00	9.441544642857143117e+02
2.000000000000000000e+00	1.246841775948660597e+03
2.100000000000000089e+00	3.962142089843749773e+02
2.200000000000000178e+00	5.690385253906249545e+02
2.300000000000000266e+00	6.065483642578125227e+02
2.400000000000000355e+00	6.059618001302083030e+02
2.500000000000000000e+00	6.225665201822916970e+02
2.600000000000000089e+00	5.890933430989582575e+02
2.700000000000000178e+00	nan
2.800000000000000266e+00	3.414321777343750000e+03
2.900000000000000355e+00	nan
3.000000000000000000e+00	5.090876953125000000e+03
3.100000000000000089e+00	nan
3.200000000000000178e+00	1.204809531249999964e+04
3.300000000000000266e+00	nan
3.400000000000000355e+00	2.904436718750000182e+03
3.500000000000000000e+00	5.817681640625000000e+03
3.600000000000000089e+00	nan
3.700000000000000178e+00	nan
3.800000000000000266e+00	nan
3.900000000000000355e+00	nan
4.000000000000000000e+00	nan
4.100000000000000533e+00	nan
4.200000000000000178e+00	nan
4.299999999999999822e+00	nan
4.400000000000000355e+00	nan
4.500000000000000000e+00	nan
4.600000000000000533e+00	nan
4.700000000000000178e+00	nan
4.800000000000000711e+00	nan
4.900000000000000355e+00	nan
5.000000000000000000e+00	0.000000000000000000e+00
