# Supplementary material for: A multi-sensor array for detecting and analyzing nocturnal avian migration
Source: PeerJ. 2023 Aug 30;11:e15622. doi: 10.7717/peerj.15622 (PMC10474833; doi:10.7717/peerj.15622)
Supplement: Supplemental Information 2 — A VPR was created for each volume scan from 0 to 12 UTC on 3/26/2021, 3/27/2021, 3/28/2021, 3/29/2021, 4/24/2021, and 5/25/2021. [file peerj-11-15622-s002.zip › vprs_PX-1000/20210425/vpr_20210425_082000.csv]

0.000000000000000000e+00	2.726544859730113785e+03
1.000000000000000056e-01	1.344373999023437591e+03
2.000000000000000111e-01	1.231441489955357156e+03
3.000000000000000444e-01	1.234694535827636628e+03
4.000000000000000222e-01	1.286431777056525789e+03
5.000000000000000000e-01	1.205942868939567916e+03
6.000000000000000888e-01	1.581840389476102928e+03
7.000000000000000666e-01	2.273183952780330856e+03
8.000000000000000444e-01	1.133572497558593795e+03
9.000000000000000222e-01	1.423329671702665564e+03
1.000000000000000000e+00	6.646153592122395821e+03
1.100000000000000089e+00	2.774449754333496003e+03
1.200000000000000178e+00	2.911296884765625236e+03
1.300000000000000044e+00	3.723887343749999673e+03
1.400000000000000133e+00	1.665059044053819434e+03
1.500000000000000000e+00	1.322267592075892935e+03
1.600000000000000089e+00	1.702876361083984420e+03
1.700000000000000178e+00	2.427632219587053442e+03
1.800000000000000044e+00	1.421271162109374927e+03
1.900000000000000133e+00	2.010572792968749809e+03
2.000000000000000000e+00	1.230668330078124882e+03
2.100000000000000089e+00	7.706830729166666742e+02
2.200000000000000178e+00	4.306980631510417084e+02
2.300000000000000266e+00	4.483309570312500227e+02
2.400000000000000355e+00	4.633600585937500114e+02
2.500000000000000000e+00	5.138618652343750455e+02
2.600000000000000089e+00	nan
2.700000000000000178e+00	1.044012109374999909e+03
2.800000000000000266e+00	1.485706152343750091e+03
2.900000000000000355e+00	9.549143554687500455e+02
3.000000000000000000e+00	5.189495214843749636e+03
3.100000000000000089e+00	nan
3.200000000000000178e+00	7.557144531250000000e+03
3.300000000000000266e+00	9.818997656249999636e+03
3.400000000000000355e+00	nan
3.500000000000000000e+00	1.198181542968749909e+03
3.600000000000000089e+00	nan
3.700000000000000178e+00	nan
3.800000000000000266e+00	9.775890624999999545e+02
3.900000000000000355e+00	nan
4.000000000000000000e+00	nan
4.100000000000000533e+00	1.040950585937499909e+03
4.200000000000000178e+00	nan
4.299999999999999822e+00	nan
4.400000000000000355e+00	nan
4.500000000000000000e+00	nan
4.600000000000000533e+00	nan
4.700000000000000178e+00	nan
4.800000000000000711e+00	2.000833203124999955e+03
4.900000000000000355e+00	nan
5.000000000000000000e+00	0.000000000000000000e+00
