# Supplementary material for: A multi-sensor array for detecting and analyzing nocturnal avian migration
Source: PeerJ. 2023 Aug 30;11:e15622. doi: 10.7717/peerj.15622 (PMC10474833; doi:10.7717/peerj.15622)
Supplement: Supplemental Information 2 — A VPR was created for each volume scan from 0 to 12 UTC on 3/26/2021, 3/27/2021, 3/28/2021, 3/29/2021, 4/24/2021, and 5/25/2021. [file peerj-11-15622-s002.zip › vprs_PX-1000/20210425/vpr_20210425_071000.csv]

0.000000000000000000e+00	6.273142075195312827e+03
1.000000000000000056e-01	1.479262477329799140e+03
2.000000000000000111e-01	1.025856827799479106e+03
3.000000000000000444e-01	1.201337026798023999e+03
4.000000000000000222e-01	1.220035167100694480e+03
5.000000000000000000e-01	1.390018721516927144e+03
6.000000000000000888e-01	1.513122176106770894e+03
7.000000000000000666e-01	1.792753173828125000e+03
8.000000000000000444e-01	2.442719919002757706e+03
9.000000000000000222e-01	2.322281808471679597e+03
1.000000000000000000e+00	5.337190633138021440e+03
1.100000000000000089e+00	2.551331175401475775e+03
1.200000000000000178e+00	4.362025589425223188e+03
1.300000000000000044e+00	4.679484277343750364e+03
1.400000000000000133e+00	2.442182785373263869e+03
1.500000000000000000e+00	2.736238189697265625e+03
1.600000000000000089e+00	1.838738288225446468e+03
1.700000000000000178e+00	3.144024867466517662e+03
1.800000000000000044e+00	7.689073649088542197e+02
1.900000000000000133e+00	7.949907324218750091e+02
2.000000000000000000e+00	5.315326212565104242e+02
2.100000000000000089e+00	6.143149841308593295e+02
2.200000000000000178e+00	6.831880004882812045e+02
2.300000000000000266e+00	4.935921549479166970e+02
2.400000000000000355e+00	4.856651672363281023e+02
2.500000000000000000e+00	5.034291178385416856e+02
2.600000000000000089e+00	4.491032470703124773e+02
2.700000000000000178e+00	5.349923339843750227e+02
2.800000000000000266e+00	9.358937499999999545e+02
2.900000000000000355e+00	nan
3.000000000000000000e+00	nan
3.100000000000000089e+00	nan
3.200000000000000178e+00	nan
3.300000000000000266e+00	nan
3.400000000000000355e+00	nan
3.500000000000000000e+00	nan
3.600000000000000089e+00	nan
3.700000000000000178e+00	1.309205273437499955e+03
3.800000000000000266e+00	3.489695312500000000e+03
3.900000000000000355e+00	1.068458056640625045e+03
4.000000000000000000e+00	2.059359960937500091e+03
4.100000000000000533e+00	1.327048193359375091e+03
4.200000000000000178e+00	nan
4.299999999999999822e+00	1.471195117187500045e+03
4.400000000000000355e+00	1.735146826171875091e+03
4.500000000000000000e+00	1.128372656250000091e+03
4.600000000000000533e+00	1.712532617187499909e+03
4.700000000000000178e+00	2.203135742187500000e+03
4.800000000000000711e+00	1.394660156250000000e+03
4.900000000000000355e+00	1.389271972656250000e+03
5.000000000000000000e+00	0.000000000000000000e+00
