# Supplementary material for: A multi-sensor array for detecting and analyzing nocturnal avian migration
Source: PeerJ. 2023 Aug 30;11:e15622. doi: 10.7717/peerj.15622 (PMC10474833; doi:10.7717/peerj.15622)
Supplement: Supplemental Information 2 — A VPR was created for each volume scan from 0 to 12 UTC on 3/26/2021, 3/27/2021, 3/28/2021, 3/29/2021, 4/24/2021, and 5/25/2021. [file peerj-11-15622-s002.zip › vprs_PX-1000/20210425/vpr_20210425_112000.csv]

0.000000000000000000e+00	4.928526443142361131e+03
1.000000000000000056e-01	7.146824579326923413e+03
2.000000000000000111e-01	1.277817392578125009e+03
3.000000000000000444e-01	1.355016906738281250e+03
4.000000000000000222e-01	1.411347607421874955e+03
5.000000000000000000e-01	3.649136669921875182e+03
6.000000000000000888e-01	2.643238593749999836e+03
7.000000000000000666e-01	4.328160185102982723e+03
8.000000000000000444e-01	2.155931582031249945e+03
9.000000000000000222e-01	3.146680605468749945e+03
1.000000000000000000e+00	5.133139794921875364e+03
1.100000000000000089e+00	4.582993634033203307e+03
1.200000000000000178e+00	1.357401914062500055e+03
1.300000000000000044e+00	1.812641669921874836e+03
1.400000000000000133e+00	1.476184643554687455e+03
1.500000000000000000e+00	8.323676199776786007e+02
1.600000000000000089e+00	4.831545735677083258e+02
1.700000000000000178e+00	2.595067610677083394e+03
1.800000000000000044e+00	2.462887246093750036e+03
1.900000000000000133e+00	3.942401367187500227e+02
2.000000000000000000e+00	3.847464843750000227e+02
2.100000000000000089e+00	nan
2.200000000000000178e+00	2.974127441406250227e+02
2.300000000000000266e+00	nan
2.400000000000000355e+00	nan
2.500000000000000000e+00	nan
2.600000000000000089e+00	nan
2.700000000000000178e+00	nan
2.800000000000000266e+00	nan
2.900000000000000355e+00	1.321192480468750091e+03
3.000000000000000000e+00	9.127554687499999773e+02
3.100000000000000089e+00	nan
3.200000000000000178e+00	nan
3.300000000000000266e+00	nan
3.400000000000000355e+00	nan
3.500000000000000000e+00	1.032255761718749909e+03
3.600000000000000089e+00	7.413612304687500227e+02
3.700000000000000178e+00	nan
3.800000000000000266e+00	nan
3.900000000000000355e+00	nan
4.000000000000000000e+00	nan
4.100000000000000533e+00	1.514906738281250000e+03
4.200000000000000178e+00	nan
4.299999999999999822e+00	nan
4.400000000000000355e+00	nan
4.500000000000000000e+00	nan
4.600000000000000533e+00	nan
4.700000000000000178e+00	nan
4.800000000000000711e+00	nan
4.900000000000000355e+00	nan
5.000000000000000000e+00	0.000000000000000000e+00
