# Supplementary material for: A multi-sensor array for detecting and analyzing nocturnal avian migration
Source: PeerJ. 2023 Aug 30;11:e15622. doi: 10.7717/peerj.15622 (PMC10474833; doi:10.7717/peerj.15622)
Supplement: Supplemental Information 2 — A VPR was created for each volume scan from 0 to 12 UTC on 3/26/2021, 3/27/2021, 3/28/2021, 3/29/2021, 4/24/2021, and 5/25/2021. [file peerj-11-15622-s002.zip › vprs_PX-1000/20210425/vpr_20210425_063000.csv]

0.000000000000000000e+00	6.202668782552083940e+03
1.000000000000000056e-01	1.525706894531249873e+03
2.000000000000000111e-01	1.170435656738281295e+03
3.000000000000000444e-01	1.935214996337890625e+03
4.000000000000000222e-01	2.051452134704589753e+03
5.000000000000000000e-01	1.564752029758029494e+03
6.000000000000000888e-01	2.806930430843955946e+03
7.000000000000000666e-01	3.987670781792534399e+03
8.000000000000000444e-01	3.774574205900493780e+03
9.000000000000000222e-01	6.066279867393091990e+03
1.000000000000000000e+00	3.667448632812499909e+03
1.100000000000000089e+00	2.430093130493164153e+03
1.200000000000000178e+00	2.309816915690103997e+03
1.300000000000000044e+00	2.720859588623046875e+03
1.400000000000000133e+00	1.726687988281250000e+03
1.500000000000000000e+00	2.513688020833333212e+03
1.600000000000000089e+00	2.448399652099609284e+03
1.700000000000000178e+00	2.071118923950195494e+03
1.800000000000000044e+00	6.818562220982142890e+02
1.900000000000000133e+00	8.164165730794270530e+02
2.000000000000000000e+00	5.820246923828124181e+02
2.100000000000000089e+00	4.054513916015624773e+02
2.200000000000000178e+00	4.766292089843749409e+02
2.300000000000000266e+00	5.379496256510417425e+02
2.400000000000000355e+00	6.881113769531250455e+02
2.500000000000000000e+00	nan
2.600000000000000089e+00	4.512188476562499773e+02
2.700000000000000178e+00	7.227233886718750000e+02
2.800000000000000266e+00	3.224858723958333030e+03
2.900000000000000355e+00	2.042030688476562545e+03
3.000000000000000000e+00	6.397155322265624818e+03
3.100000000000000089e+00	1.135120800781250000e+04
3.200000000000000178e+00	4.874012622070312318e+03
3.300000000000000266e+00	6.109031933593750182e+03
3.400000000000000355e+00	3.756052319335937682e+03
3.500000000000000000e+00	6.247503906250000000e+03
3.600000000000000089e+00	8.624250976562500455e+02
3.700000000000000178e+00	7.838838671874999818e+03
3.800000000000000266e+00	1.474583919270833348e+03
3.900000000000000355e+00	3.286164095052083667e+03
4.000000000000000000e+00	3.505953125000000000e+03
4.100000000000000533e+00	2.547331054687500000e+03
4.200000000000000178e+00	nan
4.299999999999999822e+00	1.626486035156249955e+03
4.400000000000000355e+00	3.083176757812500000e+03
4.500000000000000000e+00	1.163642187500000091e+03
4.600000000000000533e+00	1.757523828124999909e+03
4.700000000000000178e+00	1.639884179687499909e+03
4.800000000000000711e+00	1.995479443359374955e+03
4.900000000000000355e+00	1.550781445312499955e+03
5.000000000000000000e+00	0.000000000000000000e+00
