# Supplementary material for: A multi-sensor array for detecting and analyzing nocturnal avian migration
Source: PeerJ. 2023 Aug 30;11:e15622. doi: 10.7717/peerj.15622 (PMC10474833; doi:10.7717/peerj.15622)
Supplement: Supplemental Information 2 — A VPR was created for each volume scan from 0 to 12 UTC on 3/26/2021, 3/27/2021, 3/28/2021, 3/29/2021, 4/24/2021, and 5/25/2021. [file peerj-11-15622-s002.zip › vprs_PX-1000/20210425/vpr_20210425_100000.csv]

0.000000000000000000e+00	2.043322318793402883e+04
1.000000000000000056e-01	2.127688344029017571e+03
2.000000000000000111e-01	9.553971728515625728e+02
3.000000000000000444e-01	1.058251278686523392e+03
4.000000000000000222e-01	1.004940472412109330e+03
5.000000000000000000e-01	1.254023259277343868e+03
6.000000000000000888e-01	1.441384573184742749e+03
7.000000000000000666e-01	2.248846762424045210e+03
8.000000000000000444e-01	1.837566377258300690e+03
9.000000000000000222e-01	7.691054544067383176e+03
1.000000000000000000e+00	2.745944824218750000e+03
1.100000000000000089e+00	1.142734887695312500e+04
1.200000000000000178e+00	7.678434578450520348e+03
1.300000000000000044e+00	6.701514682617186736e+03
1.400000000000000133e+00	4.031804862467447492e+03
1.500000000000000000e+00	3.730266024780273256e+03
1.600000000000000089e+00	6.272740561523437464e+03
1.700000000000000178e+00	1.088517018694196486e+04
1.800000000000000044e+00	6.530056502278645894e+03
1.900000000000000133e+00	2.727384000651041788e+03
2.000000000000000000e+00	1.300302689034598188e+03
2.100000000000000089e+00	4.723774861653645303e+02
2.200000000000000178e+00	5.076273925781250114e+02
2.300000000000000266e+00	6.364352832031249818e+02
2.400000000000000355e+00	6.600136914062500182e+02
2.500000000000000000e+00	1.284521142578124909e+03
2.600000000000000089e+00	2.004945568847656205e+03
2.700000000000000178e+00	1.001314160156250000e+04
2.800000000000000266e+00	7.508787109375000455e+02
2.900000000000000355e+00	nan
3.000000000000000000e+00	1.124823990885416606e+03
3.100000000000000089e+00	1.463097851562499955e+03
3.200000000000000178e+00	7.878425781250000455e+02
3.300000000000000266e+00	nan
3.400000000000000355e+00	6.878364746093750455e+02
3.500000000000000000e+00	nan
3.600000000000000089e+00	3.028109960937500091e+03
3.700000000000000178e+00	8.503036376953125455e+02
3.800000000000000266e+00	nan
3.900000000000000355e+00	9.944050781250000455e+02
4.000000000000000000e+00	nan
4.100000000000000533e+00	nan
4.200000000000000178e+00	2.542548144531249818e+03
4.299999999999999822e+00	nan
4.400000000000000355e+00	nan
4.500000000000000000e+00	nan
4.600000000000000533e+00	2.415557421874999818e+03
4.700000000000000178e+00	1.711477734374999955e+03
4.800000000000000711e+00	2.009395703124999955e+03
4.900000000000000355e+00	nan
5.000000000000000000e+00	0.000000000000000000e+00
