# Supplementary material for: A multi-sensor array for detecting and analyzing nocturnal avian migration
Source: PeerJ. 2023 Aug 30;11:e15622. doi: 10.7717/peerj.15622 (PMC10474833; doi:10.7717/peerj.15622)
Supplement: Supplemental Information 2 — A VPR was created for each volume scan from 0 to 12 UTC on 3/26/2021, 3/27/2021, 3/28/2021, 3/29/2021, 4/24/2021, and 5/25/2021. [file peerj-11-15622-s002.zip › vprs_PX-1000/20210425/vpr_20210425_055000.csv]

0.000000000000000000e+00	5.830321763258713872e+03
1.000000000000000056e-01	1.560335067545572883e+03
2.000000000000000111e-01	1.332105834960937500e+03
3.000000000000000444e-01	1.846246800130208385e+03
4.000000000000000222e-01	2.398741482005399575e+03
5.000000000000000000e-01	3.369233807014016293e+03
6.000000000000000888e-01	3.654694536675347081e+03
7.000000000000000666e-01	2.600548906792534581e+03
8.000000000000000444e-01	2.710266690602022209e+03
9.000000000000000222e-01	2.494752712673610858e+03
1.000000000000000000e+00	2.044948263549804778e+03
1.100000000000000089e+00	1.283633098687065967e+03
1.200000000000000178e+00	1.826526867675781205e+03
1.300000000000000044e+00	1.675948924255371139e+03
1.400000000000000133e+00	1.647958865792410961e+03
1.500000000000000000e+00	1.862129685465494958e+03
1.600000000000000089e+00	1.389104511718750018e+03
1.700000000000000178e+00	2.758118046874999891e+03
1.800000000000000044e+00	1.049276326497395985e+03
1.900000000000000133e+00	2.081174365234374818e+03
2.000000000000000000e+00	3.342954345703125227e+02
2.100000000000000089e+00	3.261401855468749886e+02
2.200000000000000178e+00	4.115582031249999773e+02
2.300000000000000266e+00	3.627560058593750227e+02
2.400000000000000355e+00	nan
2.500000000000000000e+00	4.925403124999999818e+03
2.600000000000000089e+00	nan
2.700000000000000178e+00	3.121537695312500091e+03
2.800000000000000266e+00	1.671826171875000000e+03
2.900000000000000355e+00	7.152704394531249818e+03
3.000000000000000000e+00	nan
3.100000000000000089e+00	nan
3.200000000000000178e+00	nan
3.300000000000000266e+00	nan
3.400000000000000355e+00	1.053051406250000036e+04
3.500000000000000000e+00	nan
3.600000000000000089e+00	nan
3.700000000000000178e+00	3.075961132812500182e+03
3.800000000000000266e+00	nan
3.900000000000000355e+00	1.756910937500000045e+03
4.000000000000000000e+00	1.885482812499999909e+03
4.100000000000000533e+00	nan
4.200000000000000178e+00	nan
4.299999999999999822e+00	nan
4.400000000000000355e+00	nan
4.500000000000000000e+00	nan
4.600000000000000533e+00	3.303449609374999909e+03
4.700000000000000178e+00	nan
4.800000000000000711e+00	nan
4.900000000000000355e+00	5.774495312500000182e+03
5.000000000000000000e+00	0.000000000000000000e+00
