# Supplementary material for: A multi-sensor array for detecting and analyzing nocturnal avian migration
Source: PeerJ. 2023 Aug 30;11:e15622. doi: 10.7717/peerj.15622 (PMC10474833; doi:10.7717/peerj.15622)
Supplement: Supplemental Information 2 — A VPR was created for each volume scan from 0 to 12 UTC on 3/26/2021, 3/27/2021, 3/28/2021, 3/29/2021, 4/24/2021, and 5/25/2021. [file peerj-11-15622-s002.zip › vprs_PX-1000/20210425/vpr_20210425_024000.csv]

0.000000000000000000e+00	3.394861409505208485e+03
1.000000000000000056e-01	1.488195963832310099e+03
2.000000000000000111e-01	8.819251350911457621e+02
3.000000000000000444e-01	1.156962792096819157e+03
4.000000000000000222e-01	1.666307617187500000e+03
5.000000000000000000e-01	2.682081061197916824e+03
6.000000000000000888e-01	3.578170553152901903e+03
7.000000000000000666e-01	3.539797164481026812e+03
8.000000000000000444e-01	2.055376241629463948e+03
9.000000000000000222e-01	1.624408805338541697e+03
1.000000000000000000e+00	3.270277408854166879e+03
1.100000000000000089e+00	1.617955364118303578e+03
1.200000000000000178e+00	2.241669213867187409e+03
1.300000000000000044e+00	1.678587456597222172e+03
1.400000000000000133e+00	1.695033325195312500e+03
1.500000000000000000e+00	1.807908780924479288e+03
1.600000000000000089e+00	3.435256127929687409e+03
1.700000000000000178e+00	3.364821655273437500e+03
1.800000000000000044e+00	8.436115115017360949e+03
1.900000000000000133e+00	3.379839433593749618e+03
2.000000000000000000e+00	1.536489152018229106e+03
2.100000000000000089e+00	6.122105468749999773e+02
2.200000000000000178e+00	1.443677301025390534e+03
2.300000000000000266e+00	5.601946289062500455e+02
2.400000000000000355e+00	nan
2.500000000000000000e+00	nan
2.600000000000000089e+00	nan
2.700000000000000178e+00	nan
2.800000000000000266e+00	nan
2.900000000000000355e+00	nan
3.000000000000000000e+00	8.077248535156250000e+02
3.100000000000000089e+00	nan
3.200000000000000178e+00	nan
3.300000000000000266e+00	8.620464843749999773e+02
3.400000000000000355e+00	9.809988281250000455e+02
3.500000000000000000e+00	2.302423046875000182e+03
3.600000000000000089e+00	nan
3.700000000000000178e+00	nan
3.800000000000000266e+00	1.516975976562499909e+03
3.900000000000000355e+00	1.412465820312500000e+03
4.000000000000000000e+00	2.917614453125000182e+03
4.100000000000000533e+00	1.147465820312500000e+03
4.200000000000000178e+00	1.171441601562499955e+03
4.299999999999999822e+00	nan
4.400000000000000355e+00	1.373060937499999909e+03
4.500000000000000000e+00	nan
4.600000000000000533e+00	nan
4.700000000000000178e+00	nan
4.800000000000000711e+00	nan
4.900000000000000355e+00	nan
5.000000000000000000e+00	0.000000000000000000e+00
