# Supplementary material for: A multi-sensor array for detecting and analyzing nocturnal avian migration
Source: PeerJ. 2023 Aug 30;11:e15622. doi: 10.7717/peerj.15622 (PMC10474833; doi:10.7717/peerj.15622)
Supplement: Supplemental Information 2 — A VPR was created for each volume scan from 0 to 12 UTC on 3/26/2021, 3/27/2021, 3/28/2021, 3/29/2021, 4/24/2021, and 5/25/2021. [file peerj-11-15622-s002.zip › vprs_PX-1000/20210425/vpr_20210425_102000.csv]

0.000000000000000000e+00	3.226650976562500091e+03
1.000000000000000056e-01	1.859490275691105808e+03
2.000000000000000111e-01	1.079812869966947119e+03
3.000000000000000444e-01	1.122429204852764542e+03
4.000000000000000222e-01	1.425345727539062409e+03
5.000000000000000000e-01	1.889694342912946468e+03
6.000000000000000888e-01	3.155565161132812591e+03
7.000000000000000666e-01	2.023472471400669747e+03
8.000000000000000444e-01	3.247455887044271094e+03
9.000000000000000222e-01	6.310734040178571377e+03
1.000000000000000000e+00	5.220401042829240396e+03
1.100000000000000089e+00	9.187742114257813228e+03
1.200000000000000178e+00	9.118472128018465810e+03
1.300000000000000044e+00	4.563789501953125182e+03
1.400000000000000133e+00	2.271071459960937318e+03
1.500000000000000000e+00	3.358332700892857247e+03
1.600000000000000089e+00	3.467941861979166333e+03
1.700000000000000178e+00	4.593686279296875000e+03
1.800000000000000044e+00	1.731111990792410779e+03
1.900000000000000133e+00	7.917991552734374636e+02
2.000000000000000000e+00	2.756637145996093636e+02
2.100000000000000089e+00	4.030431152343750227e+02
2.200000000000000178e+00	4.518541748046874886e+02
2.300000000000000266e+00	5.587853881835937955e+02
2.400000000000000355e+00	7.937213745117187500e+02
2.500000000000000000e+00	4.892058105468750000e+02
2.600000000000000089e+00	9.080471679687500455e+02
2.700000000000000178e+00	2.768995117187500000e+03
2.800000000000000266e+00	2.330578515624999909e+03
2.900000000000000355e+00	nan
3.000000000000000000e+00	nan
3.100000000000000089e+00	6.292240722656249545e+02
3.200000000000000178e+00	nan
3.300000000000000266e+00	nan
3.400000000000000355e+00	nan
3.500000000000000000e+00	nan
3.600000000000000089e+00	nan
3.700000000000000178e+00	nan
3.800000000000000266e+00	nan
3.900000000000000355e+00	nan
4.000000000000000000e+00	nan
4.100000000000000533e+00	nan
4.200000000000000178e+00	nan
4.299999999999999822e+00	nan
4.400000000000000355e+00	nan
4.500000000000000000e+00	nan
4.600000000000000533e+00	nan
4.700000000000000178e+00	nan
4.800000000000000711e+00	nan
4.900000000000000355e+00	nan
5.000000000000000000e+00	0.000000000000000000e+00
