# Supplementary material for: A multi-sensor array for detecting and analyzing nocturnal avian migration
Source: PeerJ. 2023 Aug 30;11:e15622. doi: 10.7717/peerj.15622 (PMC10474833; doi:10.7717/peerj.15622)
Supplement: Supplemental Information 2 — A VPR was created for each volume scan from 0 to 12 UTC on 3/26/2021, 3/27/2021, 3/28/2021, 3/29/2021, 4/24/2021, and 5/25/2021. [file peerj-11-15622-s002.zip › vprs_PX-1000/20210425/vpr_20210425_061000.csv]

0.000000000000000000e+00	3.376413520951704413e+03
1.000000000000000056e-01	1.688612377929687455e+03
2.000000000000000111e-01	1.262139522879464266e+03
3.000000000000000444e-01	1.426345315755208276e+03
4.000000000000000222e-01	2.275900183105468841e+03
5.000000000000000000e-01	2.203565699768066224e+03
6.000000000000000888e-01	3.237996533203125182e+03
7.000000000000000666e-01	2.245582107543945312e+03
8.000000000000000444e-01	3.605208377511160506e+03
9.000000000000000222e-01	4.347515728759765807e+03
1.000000000000000000e+00	6.993541015625000000e+03
1.100000000000000089e+00	1.951439856770833330e+03
1.200000000000000178e+00	1.120053701782226653e+03
1.300000000000000044e+00	1.967208135516827042e+03
1.400000000000000133e+00	2.133256109619140716e+03
1.500000000000000000e+00	1.876246474609374900e+03
1.600000000000000089e+00	9.128551548549106656e+02
1.700000000000000178e+00	9.146169363839286461e+02
1.800000000000000044e+00	1.452294185384114598e+03
1.900000000000000133e+00	1.347929609374999927e+03
2.000000000000000000e+00	1.585941337890625164e+03
2.100000000000000089e+00	6.209532226562499773e+02
2.200000000000000178e+00	5.460909505208333030e+02
2.300000000000000266e+00	5.096985839843749773e+02
2.400000000000000355e+00	5.930562499999999773e+02
2.500000000000000000e+00	9.423712158203125000e+02
2.600000000000000089e+00	1.793950000000000045e+03
2.700000000000000178e+00	3.835967480468750182e+03
2.800000000000000266e+00	3.248250195312500182e+03
2.900000000000000355e+00	6.855362500000000182e+03
3.000000000000000000e+00	nan
3.100000000000000089e+00	nan
3.200000000000000178e+00	nan
3.300000000000000266e+00	1.324144218750000073e+04
3.400000000000000355e+00	4.656223339843750182e+03
3.500000000000000000e+00	2.357777343750000000e+03
3.600000000000000089e+00	2.432724218750000091e+03
3.700000000000000178e+00	3.166195996093750182e+03
3.800000000000000266e+00	1.645499365234375091e+03
3.900000000000000355e+00	4.177258593749999818e+03
4.000000000000000000e+00	1.155518750000000000e+04
4.100000000000000533e+00	1.651340087890625000e+04
4.200000000000000178e+00	nan
4.299999999999999822e+00	1.483328125000000000e+03
4.400000000000000355e+00	nan
4.500000000000000000e+00	1.648639062499999909e+03
4.600000000000000533e+00	nan
4.700000000000000178e+00	nan
4.800000000000000711e+00	nan
4.900000000000000355e+00	nan
5.000000000000000000e+00	0.000000000000000000e+00
