# Supplementary material for: A multi-sensor array for detecting and analyzing nocturnal avian migration
Source: PeerJ. 2023 Aug 30;11:e15622. doi: 10.7717/peerj.15622 (PMC10474833; doi:10.7717/peerj.15622)
Supplement: Supplemental Information 2 — A VPR was created for each volume scan from 0 to 12 UTC on 3/26/2021, 3/27/2021, 3/28/2021, 3/29/2021, 4/24/2021, and 5/25/2021. [file peerj-11-15622-s002.zip › vprs_PX-1000/20210425/vpr_20210425_110000.csv]

0.000000000000000000e+00	7.598637436190518201e+03
1.000000000000000056e-01	1.470401956380208276e+03
2.000000000000000111e-01	9.837591601562501182e+02
3.000000000000000444e-01	1.410902344563801989e+03
4.000000000000000222e-01	1.614448196072048631e+03
5.000000000000000000e-01	1.791398415798611040e+03
6.000000000000000888e-01	2.577724331325954608e+03
7.000000000000000666e-01	2.909491015624999818e+03
8.000000000000000444e-01	4.263253597005208576e+03
9.000000000000000222e-01	5.624760146484374673e+03
1.000000000000000000e+00	3.152204405799278902e+03
1.100000000000000089e+00	1.795738454026442241e+03
1.200000000000000178e+00	2.857536704101562464e+03
1.300000000000000044e+00	3.072287319335937354e+03
1.400000000000000133e+00	2.544317968750000091e+03
1.500000000000000000e+00	1.624721365792410779e+03
1.600000000000000089e+00	2.493425769042968568e+03
1.700000000000000178e+00	1.307068561662946422e+03
1.800000000000000044e+00	3.798528398437499618e+03
1.900000000000000133e+00	1.376453945312500082e+03
2.000000000000000000e+00	5.138700927734374773e+02
2.100000000000000089e+00	nan
2.200000000000000178e+00	4.337847167968749886e+02
2.300000000000000266e+00	2.242432031249999909e+03
2.400000000000000355e+00	nan
2.500000000000000000e+00	nan
2.600000000000000089e+00	nan
2.700000000000000178e+00	nan
2.800000000000000266e+00	nan
2.900000000000000355e+00	nan
3.000000000000000000e+00	2.793022851562499909e+03
3.100000000000000089e+00	3.533544531250000091e+03
3.200000000000000178e+00	nan
3.300000000000000266e+00	nan
3.400000000000000355e+00	nan
3.500000000000000000e+00	nan
3.600000000000000089e+00	nan
3.700000000000000178e+00	nan
3.800000000000000266e+00	nan
3.900000000000000355e+00	nan
4.000000000000000000e+00	nan
4.100000000000000533e+00	nan
4.200000000000000178e+00	nan
4.299999999999999822e+00	nan
4.400000000000000355e+00	nan
4.500000000000000000e+00	nan
4.600000000000000533e+00	nan
4.700000000000000178e+00	nan
4.800000000000000711e+00	nan
4.900000000000000355e+00	nan
5.000000000000000000e+00	0.000000000000000000e+00
