# Supplementary material for: A multi-sensor array for detecting and analyzing nocturnal avian migration
Source: PeerJ. 2023 Aug 30;11:e15622. doi: 10.7717/peerj.15622 (PMC10474833; doi:10.7717/peerj.15622)
Supplement: Supplemental Information 2 — A VPR was created for each volume scan from 0 to 12 UTC on 3/26/2021, 3/27/2021, 3/28/2021, 3/29/2021, 4/24/2021, and 5/25/2021. [file peerj-11-15622-s002.zip › vprs_PX-1000/20210425/vpr_20210425_073000.csv]

0.000000000000000000e+00	3.949263482111150552e+03
1.000000000000000056e-01	1.881493952287946286e+03
2.000000000000000111e-01	1.433989076450892981e+03
3.000000000000000444e-01	1.139496421595982156e+03
4.000000000000000222e-01	1.193354074096679597e+03
5.000000000000000000e-01	1.861320815022786292e+03
6.000000000000000888e-01	1.557446208953857422e+03
7.000000000000000666e-01	1.331019875919117567e+03
8.000000000000000444e-01	2.288458895335477791e+03
9.000000000000000222e-01	1.593786710133271981e+03
1.000000000000000000e+00	2.098380410156250036e+03
1.100000000000000089e+00	3.712677627563476562e+03
1.200000000000000178e+00	4.558281016322544929e+03
1.300000000000000044e+00	5.670555224609374818e+03
1.400000000000000133e+00	3.527664460449218950e+03
1.500000000000000000e+00	1.702184623209635447e+03
1.600000000000000089e+00	2.927212269810267571e+03
1.700000000000000178e+00	2.343786100260416788e+03
1.800000000000000044e+00	1.394731901041666561e+03
1.900000000000000133e+00	1.360768969726562545e+03
2.000000000000000000e+00	1.111356132812500164e+03
2.100000000000000089e+00	8.003806579589843295e+02
2.200000000000000178e+00	5.544465576171875227e+02
2.300000000000000266e+00	4.389656738281249773e+02
2.400000000000000355e+00	4.547451497395833258e+02
2.500000000000000000e+00	4.403292724609374886e+02
2.600000000000000089e+00	3.762757812500000227e+02
2.700000000000000178e+00	4.773169921874999773e+02
2.800000000000000266e+00	nan
2.900000000000000355e+00	nan
3.000000000000000000e+00	5.203093750000000455e+02
3.100000000000000089e+00	8.337188476562499773e+02
3.200000000000000178e+00	8.373070312500000227e+02
3.300000000000000266e+00	nan
3.400000000000000355e+00	nan
3.500000000000000000e+00	1.215540390624999964e+04
3.600000000000000089e+00	nan
3.700000000000000178e+00	6.470480468750000000e+03
3.800000000000000266e+00	2.036208398437499909e+03
3.900000000000000355e+00	1.192991113281249909e+03
4.000000000000000000e+00	nan
4.100000000000000533e+00	2.007769726562499955e+03
4.200000000000000178e+00	nan
4.299999999999999822e+00	1.575812500000000000e+03
4.400000000000000355e+00	2.945468164062499909e+03
4.500000000000000000e+00	nan
4.600000000000000533e+00	nan
4.700000000000000178e+00	nan
4.800000000000000711e+00	4.749116796874999636e+03
4.900000000000000355e+00	nan
5.000000000000000000e+00	0.000000000000000000e+00
