# Supplementary material for: A multi-sensor array for detecting and analyzing nocturnal avian migration
Source: PeerJ. 2023 Aug 30;11:e15622. doi: 10.7717/peerj.15622 (PMC10474833; doi:10.7717/peerj.15622)
Supplement: Supplemental Information 2 — A VPR was created for each volume scan from 0 to 12 UTC on 3/26/2021, 3/27/2021, 3/28/2021, 3/29/2021, 4/24/2021, and 5/25/2021. [file peerj-11-15622-s002.zip › vprs_PX-1000/20210425/vpr_20210425_045000.csv]

0.000000000000000000e+00	5.404128295898437500e+03
1.000000000000000056e-01	1.933849076843261628e+03
2.000000000000000111e-01	1.164350964355468705e+03
3.000000000000000444e-01	1.230964465332031295e+03
4.000000000000000222e-01	1.610770286051432322e+03
5.000000000000000000e-01	2.679854651596966960e+03
6.000000000000000888e-01	2.848945894129135922e+03
7.000000000000000666e-01	3.068034314682904551e+03
8.000000000000000444e-01	2.088606183182565474e+03
9.000000000000000222e-01	2.781362749885110134e+03
1.000000000000000000e+00	1.932775274299172906e+03
1.100000000000000089e+00	1.729892767333984466e+03
1.200000000000000178e+00	1.579099812316894486e+03
1.300000000000000044e+00	1.981010971679687600e+03
1.400000000000000133e+00	2.321954638671874818e+03
1.500000000000000000e+00	8.177140543619791515e+02
1.600000000000000089e+00	3.140533172607421875e+03
1.700000000000000178e+00	3.636393196614583758e+03
1.800000000000000044e+00	7.312998604910715130e+02
1.900000000000000133e+00	6.351286328124999727e+02
2.000000000000000000e+00	1.380234921875000055e+03
2.100000000000000089e+00	5.739114583333332575e+02
2.200000000000000178e+00	6.741552246093749545e+02
2.300000000000000266e+00	4.498113159179687273e+02
2.400000000000000355e+00	3.495344726562499886e+02
2.500000000000000000e+00	8.731987304687500000e+02
2.600000000000000089e+00	9.051423828125000455e+02
2.700000000000000178e+00	nan
2.800000000000000266e+00	nan
2.900000000000000355e+00	2.475625195312500182e+03
3.000000000000000000e+00	6.906810253906250182e+03
3.100000000000000089e+00	3.223174039713541788e+03
3.200000000000000178e+00	2.341738867187500091e+03
3.300000000000000266e+00	5.224723795572916060e+03
3.400000000000000355e+00	3.743639062499999909e+03
3.500000000000000000e+00	1.164721386718749955e+03
3.600000000000000089e+00	1.380909082031249909e+03
3.700000000000000178e+00	1.527358300781249909e+03
3.800000000000000266e+00	4.349985937499999636e+03
3.900000000000000355e+00	9.893707031249999773e+02
4.000000000000000000e+00	1.150496875000000045e+03
4.100000000000000533e+00	9.768626953125000227e+02
4.200000000000000178e+00	nan
4.299999999999999822e+00	1.124486718749999909e+03
4.400000000000000355e+00	nan
4.500000000000000000e+00	nan
4.600000000000000533e+00	1.203464257812499909e+03
4.700000000000000178e+00	2.634043945312500000e+03
4.800000000000000711e+00	2.743117187500000000e+03
4.900000000000000355e+00	1.531032031250000045e+03
5.000000000000000000e+00	0.000000000000000000e+00
