# Supplementary material for: A multi-sensor array for detecting and analyzing nocturnal avian migration
Source: PeerJ. 2023 Aug 30;11:e15622. doi: 10.7717/peerj.15622 (PMC10474833; doi:10.7717/peerj.15622)
Supplement: Supplemental Information 2 — A VPR was created for each volume scan from 0 to 12 UTC on 3/26/2021, 3/27/2021, 3/28/2021, 3/29/2021, 4/24/2021, and 5/25/2021. [file peerj-11-15622-s002.zip › vprs_PX-1000/20210425/vpr_20210425_034000.csv]

0.000000000000000000e+00	1.557601835493607950e+03
1.000000000000000056e-01	1.379389533148871578e+03
2.000000000000000111e-01	1.124273462592230771e+03
3.000000000000000444e-01	1.294671393500434078e+03
4.000000000000000222e-01	1.363252277832031268e+03
5.000000000000000000e-01	3.481098572998047075e+03
6.000000000000000888e-01	3.445153999408922573e+03
7.000000000000000666e-01	2.458285042724609411e+03
8.000000000000000444e-01	3.172255386513158101e+03
9.000000000000000222e-01	2.859388193359375236e+03
1.000000000000000000e+00	3.400585636393228924e+03
1.100000000000000089e+00	6.758854426125918508e+03
1.200000000000000178e+00	3.021739892578124909e+03
1.300000000000000044e+00	4.962389707031250509e+03
1.400000000000000133e+00	2.164324249267578125e+03
1.500000000000000000e+00	9.131329868861606656e+02
1.600000000000000089e+00	4.522950801866319671e+04
1.700000000000000178e+00	3.493449768066406250e+03
1.800000000000000044e+00	1.667402153862847172e+03
1.900000000000000133e+00	7.143311941964285552e+02
2.000000000000000000e+00	1.082445452008928669e+03
2.100000000000000089e+00	3.489857735188802508e+03
2.200000000000000178e+00	9.195074707031250227e+02
2.300000000000000266e+00	6.582551269531250000e+02
2.400000000000000355e+00	1.276586523437500091e+03
2.500000000000000000e+00	nan
2.600000000000000089e+00	nan
2.700000000000000178e+00	nan
2.800000000000000266e+00	nan
2.900000000000000355e+00	6.388386328124999636e+03
3.000000000000000000e+00	8.425278125000000728e+03
3.100000000000000089e+00	nan
3.200000000000000178e+00	nan
3.300000000000000266e+00	nan
3.400000000000000355e+00	6.535850000000000364e+03
3.500000000000000000e+00	nan
3.600000000000000089e+00	nan
3.700000000000000178e+00	nan
3.800000000000000266e+00	nan
3.900000000000000355e+00	1.086856875000000036e+04
4.000000000000000000e+00	nan
4.100000000000000533e+00	4.280069921874999636e+03
4.200000000000000178e+00	nan
4.299999999999999822e+00	nan
4.400000000000000355e+00	nan
4.500000000000000000e+00	nan
4.600000000000000533e+00	nan
4.700000000000000178e+00	nan
4.800000000000000711e+00	nan
4.900000000000000355e+00	nan
5.000000000000000000e+00	0.000000000000000000e+00
