# Supplementary material for: A multi-sensor array for detecting and analyzing nocturnal avian migration
Source: PeerJ. 2023 Aug 30;11:e15622. doi: 10.7717/peerj.15622 (PMC10474833; doi:10.7717/peerj.15622)
Supplement: Supplemental Information 2 — A VPR was created for each volume scan from 0 to 12 UTC on 3/26/2021, 3/27/2021, 3/28/2021, 3/29/2021, 4/24/2021, and 5/25/2021. [file peerj-11-15622-s002.zip › vprs_PX-1000/20210425/vpr_20210425_080000.csv]

0.000000000000000000e+00	6.187976489257812318e+03
1.000000000000000056e-01	1.224424643179086615e+03
2.000000000000000111e-01	1.094438415527343750e+03
3.000000000000000444e-01	1.329575007512019056e+03
4.000000000000000222e-01	1.258461812918526903e+03
5.000000000000000000e-01	1.495132327706473234e+03
6.000000000000000888e-01	2.082341634695870198e+03
7.000000000000000666e-01	2.226870649065290308e+03
8.000000000000000444e-01	3.577493126502403811e+03
9.000000000000000222e-01	3.319667366536458758e+03
1.000000000000000000e+00	1.959601158558238694e+03
1.100000000000000089e+00	3.688959502704326496e+03
1.200000000000000178e+00	2.861629228515625073e+03
1.300000000000000044e+00	1.365649077690972263e+03
1.400000000000000133e+00	2.693994113159179506e+03
1.500000000000000000e+00	1.545728740234374982e+03
1.600000000000000089e+00	3.872643209402901903e+03
1.700000000000000178e+00	2.405741691080729197e+03
1.800000000000000044e+00	9.229221679687500455e+02
1.900000000000000133e+00	8.491840738932290833e+02
2.000000000000000000e+00	7.773932617187499545e+02
2.100000000000000089e+00	8.079872965494791970e+02
2.200000000000000178e+00	4.570395914713541856e+02
2.300000000000000266e+00	4.926274576822917197e+02
2.400000000000000355e+00	3.633948120117187273e+02
2.500000000000000000e+00	4.466119262695312386e+02
2.600000000000000089e+00	2.215229882812499909e+03
2.700000000000000178e+00	nan
2.800000000000000266e+00	7.220457153320312500e+03
2.900000000000000355e+00	1.235589843750000000e+04
3.000000000000000000e+00	2.378466796875000000e+03
3.100000000000000089e+00	6.975966796875000000e+02
3.200000000000000178e+00	3.937441796874999909e+03
3.300000000000000266e+00	9.673867187500000000e+02
3.400000000000000355e+00	nan
3.500000000000000000e+00	1.169784863281249955e+03
3.600000000000000089e+00	nan
3.700000000000000178e+00	9.115401367187499773e+02
3.800000000000000266e+00	9.832458496093750000e+02
3.900000000000000355e+00	nan
4.000000000000000000e+00	nan
4.100000000000000533e+00	nan
4.200000000000000178e+00	nan
4.299999999999999822e+00	1.522737207031249909e+03
4.400000000000000355e+00	1.356381542968749955e+03
4.500000000000000000e+00	1.372885156249999909e+03
4.600000000000000533e+00	nan
4.700000000000000178e+00	nan
4.800000000000000711e+00	nan
4.900000000000000355e+00	1.587094140624999909e+03
5.000000000000000000e+00	0.000000000000000000e+00
