# Supplementary material for: A multi-sensor array for detecting and analyzing nocturnal avian migration
Source: PeerJ. 2023 Aug 30;11:e15622. doi: 10.7717/peerj.15622 (PMC10474833; doi:10.7717/peerj.15622)
Supplement: Supplemental Information 2 — A VPR was created for each volume scan from 0 to 12 UTC on 3/26/2021, 3/27/2021, 3/28/2021, 3/29/2021, 4/24/2021, and 5/25/2021. [file peerj-11-15622-s002.zip › vprs_PX-1000/20210425/vpr_20210425_092000.csv]

0.000000000000000000e+00	5.536167737926136397e+03
1.000000000000000056e-01	1.536269625651041679e+03
2.000000000000000111e-01	1.173784536132812491e+03
3.000000000000000444e-01	1.394364632640165382e+03
4.000000000000000222e-01	1.234378001002261499e+03
5.000000000000000000e-01	9.744588765462240190e+02
6.000000000000000888e-01	1.408718859220806053e+03
7.000000000000000666e-01	1.257575736276726957e+03
8.000000000000000444e-01	1.476510384114583303e+03
9.000000000000000222e-01	2.663371722090872026e+03
1.000000000000000000e+00	3.616066581456801032e+03
1.100000000000000089e+00	3.651991801757812027e+03
1.200000000000000178e+00	7.181087290326286166e+03
1.300000000000000044e+00	7.690664775739397555e+03
1.400000000000000133e+00	6.422352045898437609e+03
1.500000000000000000e+00	3.751448110961914153e+03
1.600000000000000089e+00	1.709411284722222263e+03
1.700000000000000178e+00	1.865446438598632767e+03
1.800000000000000044e+00	8.039096923828125227e+02
1.900000000000000133e+00	6.533462524414062500e+02
2.000000000000000000e+00	6.858465429687499864e+02
2.100000000000000089e+00	4.383175488281250409e+02
2.200000000000000178e+00	3.934481038411458371e+02
2.300000000000000266e+00	4.385440185546875114e+02
2.400000000000000355e+00	5.800146972656250455e+02
2.500000000000000000e+00	6.054694213867187500e+02
2.600000000000000089e+00	7.513008178710937273e+02
2.700000000000000178e+00	1.496516080729166561e+03
2.800000000000000266e+00	nan
2.900000000000000355e+00	nan
3.000000000000000000e+00	2.566090234374999909e+03
3.100000000000000089e+00	nan
3.200000000000000178e+00	nan
3.300000000000000266e+00	7.257317773437500364e+03
3.400000000000000355e+00	nan
3.500000000000000000e+00	nan
3.600000000000000089e+00	nan
3.700000000000000178e+00	nan
3.800000000000000266e+00	nan
3.900000000000000355e+00	nan
4.000000000000000000e+00	1.120448730468750000e+03
4.100000000000000533e+00	nan
4.200000000000000178e+00	nan
4.299999999999999822e+00	nan
4.400000000000000355e+00	nan
4.500000000000000000e+00	nan
4.600000000000000533e+00	nan
4.700000000000000178e+00	nan
4.800000000000000711e+00	nan
4.900000000000000355e+00	nan
5.000000000000000000e+00	0.000000000000000000e+00
