# Supplementary material for: A multi-sensor array for detecting and analyzing nocturnal avian migration
Source: PeerJ. 2023 Aug 30;11:e15622. doi: 10.7717/peerj.15622 (PMC10474833; doi:10.7717/peerj.15622)
Supplement: Supplemental Information 2 — A VPR was created for each volume scan from 0 to 12 UTC on 3/26/2021, 3/27/2021, 3/28/2021, 3/29/2021, 4/24/2021, and 5/25/2021. [file peerj-11-15622-s002.zip › vprs_PX-1000/20210425/vpr_20210425_085000.csv]

0.000000000000000000e+00	2.486920421006944707e+03
1.000000000000000056e-01	1.385789732142857019e+03
2.000000000000000111e-01	1.103614219447544656e+03
3.000000000000000444e-01	1.033795381433823650e+03
4.000000000000000222e-01	9.148687364366320480e+02
5.000000000000000000e-01	1.028822811351102928e+03
6.000000000000000888e-01	1.192684277343749955e+03
7.000000000000000666e-01	1.257940227194393401e+03
8.000000000000000444e-01	1.274649246215820312e+03
9.000000000000000222e-01	3.696875999540441171e+03
1.000000000000000000e+00	5.104493378557477627e+03
1.100000000000000089e+00	7.145733748372394984e+03
1.200000000000000178e+00	6.905763926696777162e+03
1.300000000000000044e+00	8.360097832782452315e+03
1.400000000000000133e+00	1.489857082519531286e+04
1.500000000000000000e+00	7.145604723011363603e+03
1.600000000000000089e+00	9.899275301106770712e+03
1.700000000000000178e+00	1.137416410319010538e+04
1.800000000000000044e+00	5.858546305338542197e+02
1.900000000000000133e+00	6.085946114676339675e+02
2.000000000000000000e+00	6.596263224283854925e+02
2.100000000000000089e+00	5.321424682617187045e+02
2.200000000000000178e+00	3.819072509765625227e+02
2.300000000000000266e+00	4.905172021484375477e+02
2.400000000000000355e+00	5.302067578124999727e+02
2.500000000000000000e+00	6.306903320312500227e+02
2.600000000000000089e+00	5.030177734375000114e+02
2.700000000000000178e+00	8.571972167968749545e+02
2.800000000000000266e+00	nan
2.900000000000000355e+00	1.962114843750000091e+03
3.000000000000000000e+00	nan
3.100000000000000089e+00	6.629342187500000364e+03
3.200000000000000178e+00	nan
3.300000000000000266e+00	nan
3.400000000000000355e+00	nan
3.500000000000000000e+00	nan
3.600000000000000089e+00	2.258894433593749909e+03
3.700000000000000178e+00	nan
3.800000000000000266e+00	nan
3.900000000000000355e+00	nan
4.000000000000000000e+00	1.132840820312500000e+03
4.100000000000000533e+00	nan
4.200000000000000178e+00	nan
4.299999999999999822e+00	nan
4.400000000000000355e+00	nan
4.500000000000000000e+00	nan
4.600000000000000533e+00	nan
4.700000000000000178e+00	nan
4.800000000000000711e+00	nan
4.900000000000000355e+00	nan
5.000000000000000000e+00	0.000000000000000000e+00
