# Supplementary material for: A multi-sensor array for detecting and analyzing nocturnal avian migration
Source: PeerJ. 2023 Aug 30;11:e15622. doi: 10.7717/peerj.15622 (PMC10474833; doi:10.7717/peerj.15622)
Supplement: Supplemental Information 2 — A VPR was created for each volume scan from 0 to 12 UTC on 3/26/2021, 3/27/2021, 3/28/2021, 3/29/2021, 4/24/2021, and 5/25/2021. [file peerj-11-15622-s002.zip › vprs_PX-1000/20210425/vpr_20210425_064000.csv]

0.000000000000000000e+00	6.734368048095702761e+03
1.000000000000000056e-01	1.389728071594238372e+03
2.000000000000000111e-01	1.283056953699448513e+03
3.000000000000000444e-01	1.369690966796875045e+03
4.000000000000000222e-01	1.741827796846277579e+03
5.000000000000000000e-01	2.293125007709703823e+03
6.000000000000000888e-01	2.574174663628472445e+03
7.000000000000000666e-01	1.482911249743009876e+03
8.000000000000000444e-01	2.742544147805606372e+03
9.000000000000000222e-01	3.541923319738051305e+03
1.000000000000000000e+00	4.762916592945772209e+03
1.100000000000000089e+00	2.581146050347222172e+03
1.200000000000000178e+00	2.718303585815429869e+03
1.300000000000000044e+00	3.527657068684895876e+03
1.400000000000000133e+00	2.894050612229567378e+03
1.500000000000000000e+00	3.118159272460937245e+03
1.600000000000000089e+00	6.969286458333333485e+02
1.700000000000000178e+00	1.429115014648437409e+03
1.800000000000000044e+00	6.565201555524553214e+02
1.900000000000000133e+00	8.022202929687499591e+02
2.000000000000000000e+00	1.779734313964843750e+03
2.100000000000000089e+00	4.555999918619792197e+02
2.200000000000000178e+00	5.919774251302083030e+02
2.300000000000000266e+00	5.835713541666666515e+02
2.400000000000000355e+00	1.029992724609375045e+03
2.500000000000000000e+00	2.441904223632812318e+03
2.600000000000000089e+00	3.595519287109375000e+03
2.700000000000000178e+00	nan
2.800000000000000266e+00	4.038241406250000182e+03
2.900000000000000355e+00	1.529283642578124955e+03
3.000000000000000000e+00	2.573024609375000182e+03
3.100000000000000089e+00	nan
3.200000000000000178e+00	2.726901806640625182e+03
3.300000000000000266e+00	1.676777246093749909e+03
3.400000000000000355e+00	2.899183349609375000e+03
3.500000000000000000e+00	5.230316894531250000e+03
3.600000000000000089e+00	4.362313232421875000e+03
3.700000000000000178e+00	8.081875000000000000e+02
3.800000000000000266e+00	2.414584277343749818e+03
3.900000000000000355e+00	nan
4.000000000000000000e+00	nan
4.100000000000000533e+00	nan
4.200000000000000178e+00	nan
4.299999999999999822e+00	6.244511328124999636e+03
4.400000000000000355e+00	nan
4.500000000000000000e+00	nan
4.600000000000000533e+00	nan
4.700000000000000178e+00	nan
4.800000000000000711e+00	nan
4.900000000000000355e+00	nan
5.000000000000000000e+00	0.000000000000000000e+00
