# Supplementary material for: A multi-sensor array for detecting and analyzing nocturnal avian migration
Source: PeerJ. 2023 Aug 30;11:e15622. doi: 10.7717/peerj.15622 (PMC10474833; doi:10.7717/peerj.15622)
Supplement: Supplemental Information 2 — A VPR was created for each volume scan from 0 to 12 UTC on 3/26/2021, 3/27/2021, 3/28/2021, 3/29/2021, 4/24/2021, and 5/25/2021. [file peerj-11-15622-s002.zip › vprs_PX-1000/20210425/vpr_20210425_052000.csv]

0.000000000000000000e+00	5.923997334798177690e+03
1.000000000000000056e-01	1.739116477203369186e+03
2.000000000000000111e-01	1.237979178059895730e+03
3.000000000000000444e-01	1.737356106770833549e+03
4.000000000000000222e-01	2.048088823242187573e+03
5.000000000000000000e-01	2.344791582288240079e+03
6.000000000000000888e-01	2.914832626182154399e+03
7.000000000000000666e-01	2.271950763617621305e+03
8.000000000000000444e-01	2.571220940483940922e+03
9.000000000000000222e-01	1.493692405598958203e+03
1.000000000000000000e+00	2.369875021158853997e+03
1.100000000000000089e+00	4.524045296223958758e+03
1.200000000000000178e+00	3.436545402526855469e+03
1.300000000000000044e+00	1.855665152994791697e+03
1.400000000000000133e+00	1.110075565279447119e+03
1.500000000000000000e+00	1.313839474051339266e+03
1.600000000000000089e+00	1.361675184849330435e+03
1.700000000000000178e+00	1.302524453125000036e+03
1.800000000000000044e+00	8.712779052734374545e+02
1.900000000000000133e+00	8.556807128906250455e+02
2.000000000000000000e+00	6.840735677083332575e+02
2.100000000000000089e+00	6.217152832031249545e+02
2.200000000000000178e+00	4.474579915364582803e+02
2.300000000000000266e+00	4.127986328124999886e+02
2.400000000000000355e+00	1.867368212890625045e+03
2.500000000000000000e+00	nan
2.600000000000000089e+00	1.274897070312500091e+03
2.700000000000000178e+00	2.372166249999999854e+04
2.800000000000000266e+00	nan
2.900000000000000355e+00	nan
3.000000000000000000e+00	5.407213671874999818e+03
3.100000000000000089e+00	7.279903906249999636e+03
3.200000000000000178e+00	nan
3.300000000000000266e+00	nan
3.400000000000000355e+00	nan
3.500000000000000000e+00	nan
3.600000000000000089e+00	nan
3.700000000000000178e+00	1.077849218750000091e+03
3.800000000000000266e+00	nan
3.900000000000000355e+00	nan
4.000000000000000000e+00	1.267932031249999909e+03
4.100000000000000533e+00	2.524260546874999818e+03
4.200000000000000178e+00	nan
4.299999999999999822e+00	8.905834375000000364e+03
4.400000000000000355e+00	4.161892578125000000e+03
4.500000000000000000e+00	nan
4.600000000000000533e+00	2.763660937499999818e+03
4.700000000000000178e+00	nan
4.800000000000000711e+00	1.604143554687500000e+03
4.900000000000000355e+00	nan
5.000000000000000000e+00	0.000000000000000000e+00
