# Supplementary material for: A multi-sensor array for detecting and analyzing nocturnal avian migration
Source: PeerJ. 2023 Aug 30;11:e15622. doi: 10.7717/peerj.15622 (PMC10474833; doi:10.7717/peerj.15622)
Supplement: Supplemental Information 2 — A VPR was created for each volume scan from 0 to 12 UTC on 3/26/2021, 3/27/2021, 3/28/2021, 3/29/2021, 4/24/2021, and 5/25/2021. [file peerj-11-15622-s002.zip › vprs_PX-1000/20210425/vpr_20210425_031000.csv]

0.000000000000000000e+00	3.799483776855468932e+03
1.000000000000000056e-01	1.059723267008463608e+03
2.000000000000000111e-01	1.060802731323242142e+03
3.000000000000000444e-01	1.120597163391113327e+03
4.000000000000000222e-01	1.945985774500229581e+03
5.000000000000000000e-01	2.824491114717371147e+03
6.000000000000000888e-01	3.033603397863051669e+03
7.000000000000000666e-01	4.754669203814338289e+03
8.000000000000000444e-01	5.382924835611979688e+03
9.000000000000000222e-01	3.123165577607996056e+03
1.000000000000000000e+00	2.271498841145833467e+03
1.100000000000000089e+00	2.555702228655133695e+03
1.200000000000000178e+00	1.956171169211647793e+03
1.300000000000000044e+00	6.360282164417613785e+03
1.400000000000000133e+00	3.404299810112846899e+03
1.500000000000000000e+00	2.063572607421875091e+03
1.600000000000000089e+00	2.447216517857142662e+03
1.700000000000000178e+00	2.201734316406249945e+03
1.800000000000000044e+00	1.084135731724330526e+03
1.900000000000000133e+00	1.649783796037946331e+03
2.000000000000000000e+00	4.812204150390624591e+02
2.100000000000000089e+00	5.426507763671875182e+02
2.200000000000000178e+00	1.105644531250000000e+03
2.300000000000000266e+00	3.610190307617187386e+02
2.400000000000000355e+00	5.306072591145832575e+02
2.500000000000000000e+00	6.428734375000000227e+02
2.600000000000000089e+00	nan
2.700000000000000178e+00	6.810579589843749773e+02
2.800000000000000266e+00	2.176715820312500000e+03
2.900000000000000355e+00	1.280948437500000000e+04
3.000000000000000000e+00	9.719588867187500227e+02
3.100000000000000089e+00	2.765968164062499909e+03
3.200000000000000178e+00	1.032208398437499909e+03
3.300000000000000266e+00	1.123412597656250000e+03
3.400000000000000355e+00	nan
3.500000000000000000e+00	3.598351562500000000e+04
3.600000000000000089e+00	nan
3.700000000000000178e+00	5.838169140625000182e+03
3.800000000000000266e+00	1.106974374999999964e+04
3.900000000000000355e+00	nan
4.000000000000000000e+00	nan
4.100000000000000533e+00	nan
4.200000000000000178e+00	nan
4.299999999999999822e+00	nan
4.400000000000000355e+00	nan
4.500000000000000000e+00	nan
4.600000000000000533e+00	3.107804036458333030e+03
4.700000000000000178e+00	1.945390966796875091e+03
4.800000000000000711e+00	nan
4.900000000000000355e+00	1.629976562500000000e+04
5.000000000000000000e+00	0.000000000000000000e+00
