# Supplementary material for: A multi-sensor array for detecting and analyzing nocturnal avian migration
Source: PeerJ. 2023 Aug 30;11:e15622. doi: 10.7717/peerj.15622 (PMC10474833; doi:10.7717/peerj.15622)
Supplement: Supplemental Information 2 — A VPR was created for each volume scan from 0 to 12 UTC on 3/26/2021, 3/27/2021, 3/28/2021, 3/29/2021, 4/24/2021, and 5/25/2021. [file peerj-11-15622-s002.zip › vprs_PX-1000/20210425/vpr_20210425_040000.csv]

0.000000000000000000e+00	3.122665959028764519e+03
1.000000000000000056e-01	1.284342126464843659e+03
2.000000000000000111e-01	1.144267835286458194e+03
3.000000000000000444e-01	1.203488620174632388e+03
4.000000000000000222e-01	1.449615196228027344e+03
5.000000000000000000e-01	2.062095611572265625e+03
6.000000000000000888e-01	2.078926152487362288e+03
7.000000000000000666e-01	4.094336836511948604e+03
8.000000000000000444e-01	2.446646270073784763e+03
9.000000000000000222e-01	2.645310860188802053e+03
1.000000000000000000e+00	2.578882368738511104e+03
1.100000000000000089e+00	1.817047246093750118e+03
1.200000000000000178e+00	2.334873825683594077e+03
1.300000000000000044e+00	8.340826984863280813e+03
1.400000000000000133e+00	4.990580122514204049e+03
1.500000000000000000e+00	4.757452646484374782e+03
1.600000000000000089e+00	3.922084083140979601e+03
1.700000000000000178e+00	1.765097281901041697e+03
1.800000000000000044e+00	8.501483100043402601e+02
1.900000000000000133e+00	2.658588094075520530e+03
2.000000000000000000e+00	8.033766113281250227e+02
2.100000000000000089e+00	1.011536669921875045e+03
2.200000000000000178e+00	7.538345031738281250e+02
2.300000000000000266e+00	nan
2.400000000000000355e+00	7.103660156250000455e+02
2.500000000000000000e+00	nan
2.600000000000000089e+00	2.104113069661458212e+03
2.700000000000000178e+00	2.770433121744791606e+03
2.800000000000000266e+00	6.081926269531250000e+02
2.900000000000000355e+00	4.008534147135416333e+03
3.000000000000000000e+00	1.351070019531249955e+03
3.100000000000000089e+00	1.050733886718750000e+03
3.200000000000000178e+00	nan
3.300000000000000266e+00	9.524364257812500227e+02
3.400000000000000355e+00	7.665262695312500227e+02
3.500000000000000000e+00	nan
3.600000000000000089e+00	nan
3.700000000000000178e+00	nan
3.800000000000000266e+00	nan
3.900000000000000355e+00	1.059346972656250045e+03
4.000000000000000000e+00	1.164477246093749955e+03
4.100000000000000533e+00	2.696946435546874909e+03
4.200000000000000178e+00	2.668865494791666606e+03
4.299999999999999822e+00	1.353346093749999909e+03
4.400000000000000355e+00	nan
4.500000000000000000e+00	1.826960546875000091e+03
4.600000000000000533e+00	1.388316259765625091e+03
4.700000000000000178e+00	nan
4.800000000000000711e+00	nan
4.900000000000000355e+00	1.836375390624999909e+03
5.000000000000000000e+00	0.000000000000000000e+00
