# Supplementary material for: A multi-sensor array for detecting and analyzing nocturnal avian migration
Source: PeerJ. 2023 Aug 30;11:e15622. doi: 10.7717/peerj.15622 (PMC10474833; doi:10.7717/peerj.15622)
Supplement: Supplemental Information 2 — A VPR was created for each volume scan from 0 to 12 UTC on 3/26/2021, 3/27/2021, 3/28/2021, 3/29/2021, 4/24/2021, and 5/25/2021. [file peerj-11-15622-s002.zip › vprs_PX-1000/20210425/vpr_20210425_023000.csv]

0.000000000000000000e+00	2.163109387207031432e+03
1.000000000000000056e-01	1.494985069274902344e+03
2.000000000000000111e-01	9.991279708862305142e+02
3.000000000000000444e-01	1.056771310085720415e+03
4.000000000000000222e-01	1.379413739977384921e+03
5.000000000000000000e-01	1.643495541221217081e+03
6.000000000000000888e-01	2.691526570209704005e+03
7.000000000000000666e-01	2.067918863932291970e+03
8.000000000000000444e-01	1.432804094780816058e+03
9.000000000000000222e-01	2.500022741056743143e+03
1.000000000000000000e+00	2.993070524088541788e+03
1.100000000000000089e+00	1.302710245289521936e+03
1.200000000000000178e+00	2.121949159240722565e+03
1.300000000000000044e+00	2.695206649780273438e+03
1.400000000000000133e+00	2.635820576171875018e+03
1.500000000000000000e+00	1.231286482747395894e+03
1.600000000000000089e+00	8.873832080078125273e+02
1.700000000000000178e+00	2.897552186414930475e+03
1.800000000000000044e+00	5.482801934136284217e+03
1.900000000000000133e+00	2.698852572631835756e+03
2.000000000000000000e+00	4.030868164062500000e+03
2.100000000000000089e+00	5.375034179687500000e+02
2.200000000000000178e+00	3.184742431640625000e+02
2.300000000000000266e+00	nan
2.400000000000000355e+00	nan
2.500000000000000000e+00	5.954568750000000364e+03
2.600000000000000089e+00	nan
2.700000000000000178e+00	nan
2.800000000000000266e+00	4.306346875000000182e+03
2.900000000000000355e+00	nan
3.000000000000000000e+00	6.319939453125000000e+03
3.100000000000000089e+00	nan
3.200000000000000178e+00	nan
3.300000000000000266e+00	nan
3.400000000000000355e+00	nan
3.500000000000000000e+00	3.017122070312500000e+03
3.600000000000000089e+00	nan
3.700000000000000178e+00	nan
3.800000000000000266e+00	nan
3.900000000000000355e+00	nan
4.000000000000000000e+00	nan
4.100000000000000533e+00	nan
4.200000000000000178e+00	nan
4.299999999999999822e+00	nan
4.400000000000000355e+00	nan
4.500000000000000000e+00	nan
4.600000000000000533e+00	nan
4.700000000000000178e+00	nan
4.800000000000000711e+00	nan
4.900000000000000355e+00	nan
5.000000000000000000e+00	0.000000000000000000e+00
