# Supplementary material for: A multi-sensor array for detecting and analyzing nocturnal avian migration
Source: PeerJ. 2023 Aug 30;11:e15622. doi: 10.7717/peerj.15622 (PMC10474833; doi:10.7717/peerj.15622)
Supplement: Supplemental Information 2 — A VPR was created for each volume scan from 0 to 12 UTC on 3/26/2021, 3/27/2021, 3/28/2021, 3/29/2021, 4/24/2021, and 5/25/2021. [file peerj-11-15622-s002.zip › vprs_PX-1000/20210425/vpr_20210425_105000.csv]

0.000000000000000000e+00	2.531413299560546875e+03
1.000000000000000056e-01	1.075076119290865336e+03
2.000000000000000111e-01	1.083947847806490472e+03
3.000000000000000444e-01	8.753659347534179460e+02
4.000000000000000222e-01	9.870821166992187727e+02
5.000000000000000000e-01	1.243746546846277397e+03
6.000000000000000888e-01	2.352562903550091960e+03
7.000000000000000666e-01	1.436705339499080992e+03
8.000000000000000444e-01	2.055329816750919235e+03
9.000000000000000222e-01	6.426424435424804869e+03
1.000000000000000000e+00	7.344118362247242658e+03
1.100000000000000089e+00	5.210910710797990760e+03
1.200000000000000178e+00	4.078097531467014051e+03
1.300000000000000044e+00	6.204866254340277919e+03
1.400000000000000133e+00	6.901891867404514414e+03
1.500000000000000000e+00	2.840442098999023528e+03
1.600000000000000089e+00	1.354154614257812455e+03
1.700000000000000178e+00	2.140449072265625091e+03
1.800000000000000044e+00	1.552152661132812455e+03
1.900000000000000133e+00	1.031015836588541561e+03
2.000000000000000000e+00	1.810966884068080162e+03
2.100000000000000089e+00	3.700174804687500227e+02
2.200000000000000178e+00	3.909535888671874773e+02
2.300000000000000266e+00	4.475509338378906250e+02
2.400000000000000355e+00	3.916761596679687614e+02
2.500000000000000000e+00	5.226124023437499773e+02
2.600000000000000089e+00	nan
2.700000000000000178e+00	nan
2.800000000000000266e+00	nan
2.900000000000000355e+00	nan
3.000000000000000000e+00	nan
3.100000000000000089e+00	nan
3.200000000000000178e+00	nan
3.300000000000000266e+00	nan
3.400000000000000355e+00	nan
3.500000000000000000e+00	nan
3.600000000000000089e+00	1.012154882812499977e+03
3.700000000000000178e+00	1.025342968749999955e+03
3.800000000000000266e+00	8.745705078124999545e+02
3.900000000000000355e+00	nan
4.000000000000000000e+00	9.834414062500000000e+02
4.100000000000000533e+00	1.261714648437500045e+03
4.200000000000000178e+00	nan
4.299999999999999822e+00	nan
4.400000000000000355e+00	2.562447265625000000e+03
4.500000000000000000e+00	nan
4.600000000000000533e+00	nan
4.700000000000000178e+00	1.723272070312500091e+03
4.800000000000000711e+00	nan
4.900000000000000355e+00	nan
5.000000000000000000e+00	0.000000000000000000e+00
