# Supplementary material for: A multi-sensor array for detecting and analyzing nocturnal avian migration
Source: PeerJ. 2023 Aug 30;11:e15622. doi: 10.7717/peerj.15622 (PMC10474833; doi:10.7717/peerj.15622)
Supplement: Supplemental Information 2 — A VPR was created for each volume scan from 0 to 12 UTC on 3/26/2021, 3/27/2021, 3/28/2021, 3/29/2021, 4/24/2021, and 5/25/2021. [file peerj-11-15622-s002.zip › vprs_PX-1000/20210425/vpr_20210425_074000.csv]

0.000000000000000000e+00	5.999465855823864331e+03
1.000000000000000056e-01	1.469510787760416633e+03
2.000000000000000111e-01	1.293459625651041733e+03
3.000000000000000444e-01	1.306081333007812418e+03
4.000000000000000222e-01	1.054514080471462648e+03
5.000000000000000000e-01	1.980352294921875000e+03
6.000000000000000888e-01	1.864105866555606553e+03
7.000000000000000666e-01	1.949479265280330992e+03
8.000000000000000444e-01	2.390030712890625182e+03
9.000000000000000222e-01	2.314468594180836135e+03
1.000000000000000000e+00	3.010818383789062409e+03
1.100000000000000089e+00	4.396199580078125109e+03
1.200000000000000178e+00	3.199640636488970813e+03
1.300000000000000044e+00	1.764489247639973883e+03
1.400000000000000133e+00	1.020775433349609330e+03
1.500000000000000000e+00	2.498316639539930293e+03
1.600000000000000089e+00	1.098529443359374909e+03
1.700000000000000178e+00	1.355461710611979015e+03
1.800000000000000044e+00	1.204542874145507767e+03
1.900000000000000133e+00	7.545554896763393344e+02
2.000000000000000000e+00	8.209469831194195422e+02
2.100000000000000089e+00	9.146889062500000591e+02
2.200000000000000178e+00	5.236312744140625455e+02
2.300000000000000266e+00	1.017070712890624918e+03
2.400000000000000355e+00	4.520069986979166856e+02
2.500000000000000000e+00	1.057408463541666606e+03
2.600000000000000089e+00	nan
2.700000000000000178e+00	3.295216796875000000e+03
2.800000000000000266e+00	nan
2.900000000000000355e+00	9.183931640624999773e+02
3.000000000000000000e+00	6.056650097656250182e+03
3.100000000000000089e+00	nan
3.200000000000000178e+00	nan
3.300000000000000266e+00	nan
3.400000000000000355e+00	nan
3.500000000000000000e+00	nan
3.600000000000000089e+00	3.455896874999999909e+03
3.700000000000000178e+00	1.682747187499999927e+04
3.800000000000000266e+00	2.342020507812500000e+03
3.900000000000000355e+00	nan
4.000000000000000000e+00	nan
4.100000000000000533e+00	nan
4.200000000000000178e+00	nan
4.299999999999999822e+00	nan
4.400000000000000355e+00	nan
4.500000000000000000e+00	nan
4.600000000000000533e+00	nan
4.700000000000000178e+00	nan
4.800000000000000711e+00	nan
4.900000000000000355e+00	nan
5.000000000000000000e+00	0.000000000000000000e+00
