# Supplementary material for: A multi-sensor array for detecting and analyzing nocturnal avian migration
Source: PeerJ. 2023 Aug 30;11:e15622. doi: 10.7717/peerj.15622 (PMC10474833; doi:10.7717/peerj.15622)
Supplement: Supplemental Information 2 — A VPR was created for each volume scan from 0 to 12 UTC on 3/26/2021, 3/27/2021, 3/28/2021, 3/29/2021, 4/24/2021, and 5/25/2021. [file peerj-11-15622-s002.zip › vprs_PX-1000/20210425/vpr_20210425_021000.csv]

0.000000000000000000e+00	3.506256140136718841e+03
1.000000000000000056e-01	1.599502836227416992e+03
2.000000000000000111e-01	1.194134134674072357e+03
3.000000000000000444e-01	1.173279127771714229e+03
4.000000000000000222e-01	1.439344063074448513e+03
5.000000000000000000e-01	1.663018764361213016e+03
6.000000000000000888e-01	1.985033526252297861e+03
7.000000000000000666e-01	1.571263434914981644e+03
8.000000000000000444e-01	1.567139430147058647e+03
9.000000000000000222e-01	1.486174383903952275e+03
1.000000000000000000e+00	1.761659099264705901e+03
1.100000000000000089e+00	1.529695989990234466e+03
1.200000000000000178e+00	1.546447611177884482e+03
1.300000000000000044e+00	3.239517082331730762e+03
1.400000000000000133e+00	1.175097547607421802e+04
1.500000000000000000e+00	7.816241923014323447e+02
1.600000000000000089e+00	2.903039608487215901e+03
1.700000000000000178e+00	1.069307595214843786e+03
1.800000000000000044e+00	1.189936043294270803e+03
1.900000000000000133e+00	1.395520794677734330e+03
2.000000000000000000e+00	1.891248596191406250e+03
2.100000000000000089e+00	5.771794433593750000e+02
2.200000000000000178e+00	2.430910351562500182e+03
2.300000000000000266e+00	nan
2.400000000000000355e+00	4.436672851562499886e+02
2.500000000000000000e+00	nan
2.600000000000000089e+00	nan
2.700000000000000178e+00	1.660978515625000000e+03
2.800000000000000266e+00	nan
2.900000000000000355e+00	1.399848339843749955e+03
3.000000000000000000e+00	nan
3.100000000000000089e+00	nan
3.200000000000000178e+00	nan
3.300000000000000266e+00	nan
3.400000000000000355e+00	6.922230468750000227e+02
3.500000000000000000e+00	nan
3.600000000000000089e+00	nan
3.700000000000000178e+00	nan
3.800000000000000266e+00	nan
3.900000000000000355e+00	nan
4.000000000000000000e+00	nan
4.100000000000000533e+00	nan
4.200000000000000178e+00	1.051054492187500045e+03
4.299999999999999822e+00	nan
4.400000000000000355e+00	nan
4.500000000000000000e+00	nan
4.600000000000000533e+00	nan
4.700000000000000178e+00	nan
4.800000000000000711e+00	nan
4.900000000000000355e+00	nan
5.000000000000000000e+00	0.000000000000000000e+00
