# Supplementary material for: A multi-sensor array for detecting and analyzing nocturnal avian migration
Source: PeerJ. 2023 Aug 30;11:e15622. doi: 10.7717/peerj.15622 (PMC10474833; doi:10.7717/peerj.15622)
Supplement: Supplemental Information 2 — A VPR was created for each volume scan from 0 to 12 UTC on 3/26/2021, 3/27/2021, 3/28/2021, 3/29/2021, 4/24/2021, and 5/25/2021. [file peerj-11-15622-s002.zip › vprs_PX-1000/20210425/vpr_20210425_042000.csv]

0.000000000000000000e+00	6.941067103407118339e+03
1.000000000000000056e-01	1.227938266225961570e+03
2.000000000000000111e-01	1.145950497671273979e+03
3.000000000000000444e-01	1.443344563293456986e+03
4.000000000000000222e-01	2.487185916137695131e+03
5.000000000000000000e-01	2.723242056274414153e+03
6.000000000000000888e-01	2.832378145823759041e+03
7.000000000000000666e-01	2.522040189855239078e+03
8.000000000000000444e-01	3.627943629365808647e+03
9.000000000000000222e-01	3.850728156594669599e+03
1.000000000000000000e+00	2.558318339269301759e+03
1.100000000000000089e+00	2.320082808743990427e+03
1.200000000000000178e+00	2.910164941406249909e+03
1.300000000000000044e+00	2.811302146693638406e+03
1.400000000000000133e+00	2.723747231445312536e+03
1.500000000000000000e+00	1.637926844618055384e+03
1.600000000000000089e+00	2.297063779296875055e+03
1.700000000000000178e+00	2.272493899972098461e+03
1.800000000000000044e+00	1.476265771484374909e+03
1.900000000000000133e+00	1.205452957589285688e+03
2.000000000000000000e+00	1.042089534505208348e+03
2.100000000000000089e+00	9.418398437500000000e+02
2.200000000000000178e+00	6.424002929687500227e+02
2.300000000000000266e+00	5.788492187499999773e+02
2.400000000000000355e+00	4.176310058593750227e+02
2.500000000000000000e+00	nan
2.600000000000000089e+00	2.936499039713541606e+03
2.700000000000000178e+00	1.382812812499999927e+04
2.800000000000000266e+00	5.766554902343750291e+04
2.900000000000000355e+00	1.375852553710937536e+04
3.000000000000000000e+00	3.564574238281250291e+04
3.100000000000000089e+00	5.033830908203124636e+03
3.200000000000000178e+00	9.922531738281250000e+02
3.300000000000000266e+00	9.810378906250000455e+02
3.400000000000000355e+00	nan
3.500000000000000000e+00	nan
3.600000000000000089e+00	5.016141015625000364e+03
3.700000000000000178e+00	8.259717773437499773e+02
3.800000000000000266e+00	9.772850585937500227e+02
3.900000000000000355e+00	3.875149609375000182e+03
4.000000000000000000e+00	nan
4.100000000000000533e+00	1.427537792968749955e+03
4.200000000000000178e+00	1.069880859375000000e+03
4.299999999999999822e+00	9.454718310546875728e+03
4.400000000000000355e+00	nan
4.500000000000000000e+00	1.304256640625000045e+03
4.600000000000000533e+00	nan
4.700000000000000178e+00	1.788669921875000000e+03
4.800000000000000711e+00	2.302275781249999909e+03
4.900000000000000355e+00	1.096879531250000036e+04
5.000000000000000000e+00	0.000000000000000000e+00
