# Supplementary material for: A multi-sensor array for detecting and analyzing nocturnal avian migration
Source: PeerJ. 2023 Aug 30;11:e15622. doi: 10.7717/peerj.15622 (PMC10474833; doi:10.7717/peerj.15622)
Supplement: Supplemental Information 2 — A VPR was created for each volume scan from 0 to 12 UTC on 3/26/2021, 3/27/2021, 3/28/2021, 3/29/2021, 4/24/2021, and 5/25/2021. [file peerj-11-15622-s002.zip › vprs_PX-1000/20210425/vpr_20210425_033000.csv]

0.000000000000000000e+00	3.619682207031249618e+03
1.000000000000000056e-01	1.374450500924246626e+03
2.000000000000000111e-01	1.002360074288504393e+03
3.000000000000000444e-01	1.437384848632812464e+03
4.000000000000000222e-01	1.299109854664522118e+03
5.000000000000000000e-01	1.397143905101102973e+03
6.000000000000000888e-01	1.885893382352941217e+03
7.000000000000000666e-01	1.279703372192382858e+03
8.000000000000000444e-01	2.322071023559570222e+03
9.000000000000000222e-01	2.565301216125488281e+03
1.000000000000000000e+00	2.084541899414062755e+03
1.100000000000000089e+00	2.719051329627403902e+03
1.200000000000000178e+00	2.615132826450892935e+03
1.300000000000000044e+00	2.139940953480113421e+03
1.400000000000000133e+00	4.445387120225694161e+03
1.500000000000000000e+00	3.628755067274305475e+03
1.600000000000000089e+00	2.939555725097656250e+03
1.700000000000000178e+00	1.561014929199218841e+03
1.800000000000000044e+00	6.083491396484374491e+03
1.900000000000000133e+00	1.896379243164062427e+04
2.000000000000000000e+00	5.893230143229167197e+02
2.100000000000000089e+00	5.711444498697917425e+02
2.200000000000000178e+00	1.470437011718750000e+03
2.300000000000000266e+00	6.006015380859374773e+02
2.400000000000000355e+00	nan
2.500000000000000000e+00	nan
2.600000000000000089e+00	nan
2.700000000000000178e+00	5.382427246093750455e+02
2.800000000000000266e+00	5.081223144531250000e+02
2.900000000000000355e+00	nan
3.000000000000000000e+00	nan
3.100000000000000089e+00	1.770502734375000045e+03
3.200000000000000178e+00	nan
3.300000000000000266e+00	nan
3.400000000000000355e+00	nan
3.500000000000000000e+00	nan
3.600000000000000089e+00	nan
3.700000000000000178e+00	2.510164843749999818e+03
3.800000000000000266e+00	6.240944140624999818e+03
3.900000000000000355e+00	1.494687792968750045e+03
4.000000000000000000e+00	4.393180859375000182e+03
4.100000000000000533e+00	nan
4.200000000000000178e+00	nan
4.299999999999999822e+00	nan
4.400000000000000355e+00	nan
4.500000000000000000e+00	nan
4.600000000000000533e+00	nan
4.700000000000000178e+00	nan
4.800000000000000711e+00	nan
4.900000000000000355e+00	nan
5.000000000000000000e+00	0.000000000000000000e+00
