# Supplementary material for: A multi-sensor array for detecting and analyzing nocturnal avian migration
Source: PeerJ. 2023 Aug 30;11:e15622. doi: 10.7717/peerj.15622 (PMC10474833; doi:10.7717/peerj.15622)
Supplement: Supplemental Information 2 — A VPR was created for each volume scan from 0 to 12 UTC on 3/26/2021, 3/27/2021, 3/28/2021, 3/29/2021, 4/24/2021, and 5/25/2021. [file peerj-11-15622-s002.zip › vprs_PX-1000/20210425/vpr_20210425_050000.csv]

0.000000000000000000e+00	4.841504079589843968e+03
1.000000000000000056e-01	1.350598049926757767e+03
2.000000000000000111e-01	1.351426331505408598e+03
3.000000000000000444e-01	1.814546459960937455e+03
4.000000000000000222e-01	2.234222549874441938e+03
5.000000000000000000e-01	2.522798593750000236e+03
6.000000000000000888e-01	2.587432905273437427e+03
7.000000000000000666e-01	2.547751635742187318e+03
8.000000000000000444e-01	2.649113619791666679e+03
9.000000000000000222e-01	2.567576630859374745e+03
1.000000000000000000e+00	3.002504333496093750e+03
1.100000000000000089e+00	2.660384581580528902e+03
1.200000000000000178e+00	1.241318908691406250e+03
1.300000000000000044e+00	1.044136976841517935e+03
1.400000000000000133e+00	1.279087925889757116e+03
1.500000000000000000e+00	1.886539756944444434e+03
1.600000000000000089e+00	2.292437333170572856e+03
1.700000000000000178e+00	1.643232734374999836e+03
1.800000000000000044e+00	1.703861884765624836e+03
1.900000000000000133e+00	1.305813159179687545e+03
2.000000000000000000e+00	1.015211425781250000e+03
2.100000000000000089e+00	4.711567382812500000e+02
2.200000000000000178e+00	4.507757812500000227e+02
2.300000000000000266e+00	6.256762207031249545e+02
2.400000000000000355e+00	nan
2.500000000000000000e+00	nan
2.600000000000000089e+00	nan
2.700000000000000178e+00	nan
2.800000000000000266e+00	nan
2.900000000000000355e+00	7.782357812500000364e+03
3.000000000000000000e+00	1.091591132812499927e+04
3.100000000000000089e+00	1.631825625000000036e+04
3.200000000000000178e+00	4.314237109374999818e+03
3.300000000000000266e+00	1.080756250000000000e+04
3.400000000000000355e+00	nan
3.500000000000000000e+00	nan
3.600000000000000089e+00	nan
3.700000000000000178e+00	nan
3.800000000000000266e+00	nan
3.900000000000000355e+00	nan
4.000000000000000000e+00	nan
4.100000000000000533e+00	nan
4.200000000000000178e+00	nan
4.299999999999999822e+00	nan
4.400000000000000355e+00	nan
4.500000000000000000e+00	nan
4.600000000000000533e+00	nan
4.700000000000000178e+00	nan
4.800000000000000711e+00	nan
4.900000000000000355e+00	nan
5.000000000000000000e+00	0.000000000000000000e+00
