# Supplementary material for: A multi-sensor array for detecting and analyzing nocturnal avian migration
Source: PeerJ. 2023 Aug 30;11:e15622. doi: 10.7717/peerj.15622 (PMC10474833; doi:10.7717/peerj.15622)
Supplement: Supplemental Information 2 — A VPR was created for each volume scan from 0 to 12 UTC on 3/26/2021, 3/27/2021, 3/28/2021, 3/29/2021, 4/24/2021, and 5/25/2021. [file peerj-11-15622-s002.zip › vprs_PX-1000/20210425/vpr_20210425_095000.csv]

0.000000000000000000e+00	6.525240434126420951e+03
1.000000000000000056e-01	1.314564599609374909e+03
2.000000000000000111e-01	1.043075820486886187e+03
3.000000000000000444e-01	1.293567173767089798e+03
4.000000000000000222e-01	1.394302761077880859e+03
5.000000000000000000e-01	1.276157023620605514e+03
6.000000000000000888e-01	1.382963186465992749e+03
7.000000000000000666e-01	2.199295527918198331e+03
8.000000000000000444e-01	1.382814309512867567e+03
9.000000000000000222e-01	1.088581630859375082e+03
1.000000000000000000e+00	3.556062931823730651e+03
1.100000000000000089e+00	3.032471264648437682e+03
1.200000000000000178e+00	3.092594663085937555e+03
1.300000000000000044e+00	3.730790399639423413e+03
1.400000000000000133e+00	2.571122033691406159e+03
1.500000000000000000e+00	1.931492287868923540e+03
1.600000000000000089e+00	1.808945684814453216e+03
1.700000000000000178e+00	1.529194327799479197e+03
1.800000000000000044e+00	1.200199278041294519e+03
1.900000000000000133e+00	1.166195654296875091e+03
2.000000000000000000e+00	4.168314697265624886e+02
2.100000000000000089e+00	1.093845430501302189e+03
2.200000000000000178e+00	2.274712890625000000e+03
2.300000000000000266e+00	1.664420166015625000e+03
2.400000000000000355e+00	7.397647827148437045e+02
2.500000000000000000e+00	7.561148763020833030e+02
2.600000000000000089e+00	1.741731958007812409e+03
2.700000000000000178e+00	nan
2.800000000000000266e+00	nan
2.900000000000000355e+00	nan
3.000000000000000000e+00	4.369202734374999636e+03
3.100000000000000089e+00	nan
3.200000000000000178e+00	nan
3.300000000000000266e+00	nan
3.400000000000000355e+00	nan
3.500000000000000000e+00	nan
3.600000000000000089e+00	nan
3.700000000000000178e+00	nan
3.800000000000000266e+00	nan
3.900000000000000355e+00	nan
4.000000000000000000e+00	nan
4.100000000000000533e+00	nan
4.200000000000000178e+00	nan
4.299999999999999822e+00	nan
4.400000000000000355e+00	nan
4.500000000000000000e+00	nan
4.600000000000000533e+00	nan
4.700000000000000178e+00	nan
4.800000000000000711e+00	nan
4.900000000000000355e+00	nan
5.000000000000000000e+00	0.000000000000000000e+00
