# Supplementary material for: A multi-sensor array for detecting and analyzing nocturnal avian migration
Source: PeerJ. 2023 Aug 30;11:e15622. doi: 10.7717/peerj.15622 (PMC10474833; doi:10.7717/peerj.15622)
Supplement: Supplemental Information 2 — A VPR was created for each volume scan from 0 to 12 UTC on 3/26/2021, 3/27/2021, 3/28/2021, 3/29/2021, 4/24/2021, and 5/25/2021. [file peerj-11-15622-s002.zip › vprs_PX-1000/20210425/vpr_20210425_054000.csv]

0.000000000000000000e+00	7.400409101019965419e+03
1.000000000000000056e-01	1.893894902343750118e+03
2.000000000000000111e-01	1.822574270833333458e+03
3.000000000000000444e-01	1.616038562729779414e+03
4.000000000000000222e-01	2.502367621208639775e+03
5.000000000000000000e-01	4.338083972886029187e+03
6.000000000000000888e-01	3.750435808249080765e+03
7.000000000000000666e-01	3.693954517279731135e+03
8.000000000000000444e-01	4.646635769473805340e+03
9.000000000000000222e-01	4.861552999877929324e+03
1.000000000000000000e+00	2.861214073181152344e+03
1.100000000000000089e+00	2.811562314453125055e+03
1.200000000000000178e+00	1.761318154296874809e+03
1.300000000000000044e+00	2.383137679617745562e+03
1.400000000000000133e+00	6.531726949055989735e+02
1.500000000000000000e+00	1.353069644442471599e+03
1.600000000000000089e+00	5.632030308314731428e+02
1.700000000000000178e+00	6.894396191406250409e+02
1.800000000000000044e+00	1.517546554129464312e+03
1.900000000000000133e+00	8.403357073102679351e+02
2.000000000000000000e+00	5.495212707519531250e+02
2.100000000000000089e+00	7.566889941406250273e+02
2.200000000000000178e+00	4.407876220703125227e+02
2.300000000000000266e+00	4.193707763671874886e+02
2.400000000000000355e+00	nan
2.500000000000000000e+00	4.154603515625000227e+02
2.600000000000000089e+00	1.375974121093750000e+03
2.700000000000000178e+00	3.253113476562500182e+03
2.800000000000000266e+00	3.463278124999999818e+03
2.900000000000000355e+00	6.721021875000000364e+03
3.000000000000000000e+00	2.313438671875000182e+03
3.100000000000000089e+00	nan
3.200000000000000178e+00	3.502933227539062500e+03
3.300000000000000266e+00	4.169700553385416242e+03
3.400000000000000355e+00	nan
3.500000000000000000e+00	3.072049609374999818e+03
3.600000000000000089e+00	4.357006640624999818e+03
3.700000000000000178e+00	1.102364765624999927e+04
3.800000000000000266e+00	8.405791015625000000e+02
3.900000000000000355e+00	2.648734342447916788e+03
4.000000000000000000e+00	6.083573437500000182e+03
4.100000000000000533e+00	2.592564485677083212e+03
4.200000000000000178e+00	1.119528417968750091e+03
4.299999999999999822e+00	1.054545605468749955e+03
4.400000000000000355e+00	2.579460351562499909e+03
4.500000000000000000e+00	4.892921679687499818e+03
4.600000000000000533e+00	5.012785937499999818e+03
4.700000000000000178e+00	2.960318359375000000e+03
4.800000000000000711e+00	nan
4.900000000000000355e+00	1.904141210937500091e+03
5.000000000000000000e+00	0.000000000000000000e+00
