# Supplementary material for: A multi-sensor array for detecting and analyzing nocturnal avian migration
Source: PeerJ. 2023 Aug 30;11:e15622. doi: 10.7717/peerj.15622 (PMC10474833; doi:10.7717/peerj.15622)
Supplement: Supplemental Information 2 — A VPR was created for each volume scan from 0 to 12 UTC on 3/26/2021, 3/27/2021, 3/28/2021, 3/29/2021, 4/24/2021, and 5/25/2021. [file peerj-11-15622-s002.zip › vprs_PX-1000/20210425/vpr_20210425_025000.csv]

0.000000000000000000e+00	3.092730566406250091e+03
1.000000000000000056e-01	1.212054500804227928e+03
2.000000000000000111e-01	9.193265089246960997e+02
3.000000000000000444e-01	1.825595930989583167e+03
4.000000000000000222e-01	9.126477609734786256e+02
5.000000000000000000e-01	2.336242789713541697e+03
6.000000000000000888e-01	2.691843510167739169e+03
7.000000000000000666e-01	4.477072668457030886e+03
8.000000000000000444e-01	5.352403522049753519e+03
9.000000000000000222e-01	2.994708950966282828e+03
1.000000000000000000e+00	2.337982278262867567e+03
1.100000000000000089e+00	1.488897565104166688e+03
1.200000000000000178e+00	1.324138307291666706e+03
1.300000000000000044e+00	1.953765218098958258e+03
1.400000000000000133e+00	2.135584003363715055e+03
1.500000000000000000e+00	2.747576025390625091e+03
1.600000000000000089e+00	1.534515994698660734e+03
1.700000000000000178e+00	1.157998535156250000e+03
1.800000000000000044e+00	1.357677473958333394e+03
1.900000000000000133e+00	5.048567529296875364e+03
2.000000000000000000e+00	1.313140292968749918e+03
2.100000000000000089e+00	7.933446728515625637e+02
2.200000000000000178e+00	7.627335937499999545e+02
2.300000000000000266e+00	9.096583007812499773e+02
2.400000000000000355e+00	1.856627343749999909e+03
2.500000000000000000e+00	2.593094414062500073e+04
2.600000000000000089e+00	nan
2.700000000000000178e+00	nan
2.800000000000000266e+00	nan
2.900000000000000355e+00	2.110565234374999818e+03
3.000000000000000000e+00	nan
3.100000000000000089e+00	nan
3.200000000000000178e+00	2.985432421874999818e+03
3.300000000000000266e+00	nan
3.400000000000000355e+00	nan
3.500000000000000000e+00	1.179143383789062455e+03
3.600000000000000089e+00	nan
3.700000000000000178e+00	1.352965234374999909e+03
3.800000000000000266e+00	nan
3.900000000000000355e+00	nan
4.000000000000000000e+00	nan
4.100000000000000533e+00	nan
4.200000000000000178e+00	nan
4.299999999999999822e+00	nan
4.400000000000000355e+00	nan
4.500000000000000000e+00	nan
4.600000000000000533e+00	nan
4.700000000000000178e+00	1.556828710937500091e+03
4.800000000000000711e+00	nan
4.900000000000000355e+00	nan
5.000000000000000000e+00	0.000000000000000000e+00
