# Supplementary material for: A multi-sensor array for detecting and analyzing nocturnal avian migration
Source: PeerJ. 2023 Aug 30;11:e15622. doi: 10.7717/peerj.15622 (PMC10474833; doi:10.7717/peerj.15622)
Supplement: Supplemental Information 2 — A VPR was created for each volume scan from 0 to 12 UTC on 3/26/2021, 3/27/2021, 3/28/2021, 3/29/2021, 4/24/2021, and 5/25/2021. [file peerj-11-15622-s002.zip › vprs_PX-1000/20210425/vpr_20210425_013000.csv]

q0.000000000000000000e+00	0.000000000000000000e+00
1.000000000000000056e-01	0.000000000000000000e+00
2.000000000000000111e-01	0.000000000000000000e+00
3.000000000000000444e-01	0.000000000000000000e+00
4.000000000000000222e-01	0.000000000000000000e+00
5.000000000000000000e-01	0.000000000000000000e+00
6.000000000000000888e-01	0.000000000000000000e+00
7.000000000000000666e-01	0.000000000000000000e+00
8.000000000000000444e-01	0.000000000000000000e+00
9.000000000000000222e-01	0.000000000000000000e+00
1.000000000000000000e+00	0.000000000000000000e+00
1.100000000000000089e+00	0.000000000000000000e+00
1.200000000000000178e+00	0.000000000000000000e+00
1.300000000000000044e+00	0.000000000000000000e+00
1.400000000000000133e+00	0.000000000000000000e+00
1.500000000000000000e+00	0.000000000000000000e+00
1.600000000000000089e+00	0.000000000000000000e+00
1.700000000000000178e+00	0.000000000000000000e+00
1.800000000000000044e+00	0.000000000000000000e+00
1.900000000000000133e+00	0.000000000000000000e+00
2.000000000000000000e+00	0.000000000000000000e+00
2.100000000000000089e+00	0.000000000000000000e+00
2.200000000000000178e+00	0.000000000000000000e+00
2.300000000000000266e+00	0.000000000000000000e+00
2.400000000000000355e+00	0.000000000000000000e+00
2.500000000000000000e+00	0.000000000000000000e+00
2.600000000000000089e+00	0.000000000000000000e+00
2.700000000000000178e+00	0.000000000000000000e+00
2.800000000000000266e+00	0.000000000000000000e+00
2.900000000000000355e+00	0.000000000000000000e+00
3.000000000000000000e+00	0.000000000000000000e+00
3.100000000000000089e+00	0.000000000000000000e+00
3.200000000000000178e+00	0.000000000000000000e+00
3.300000000000000266e+00	0.000000000000000000e+00
3.400000000000000355e+00	0.000000000000000000e+00
3.500000000000000000e+00	0.000000000000000000e+00
3.600000000000000089e+00	0.000000000000000000e+00
3.700000000000000178e+00	0.000000000000000000e+00
3.800000000000000266e+00	0.000000000000000000e+00
3.900000000000000355e+00	0.000000000000000000e+00
4.000000000000000000e+00	0.000000000000000000e+00
4.100000000000000533e+00	0.000000000000000000e+00
4.200000000000000178e+00	0.000000000000000000e+00
4.299999999999999822e+00	0.000000000000000000e+00
4.400000000000000355e+00	0.000000000000000000e+00
4.500000000000000000e+00	0.000000000000000000e+00
4.600000000000000533e+00	0.000000000000000000e+00
4.700000000000000178e+00	0.000000000000000000e+00
4.800000000000000711e+00	0.000000000000000000e+00
4.900000000000000355e+00	0.000000000000000000e+00
5.000000000000000000e+00	0.000000000000000000e+00
