# Supplementary material for: A multi-sensor array for detecting and analyzing nocturnal avian migration
Source: PeerJ. 2023 Aug 30;11:e15622. doi: 10.7717/peerj.15622 (PMC10474833; doi:10.7717/peerj.15622)
Supplement: Supplemental Information 2 — A VPR was created for each volume scan from 0 to 12 UTC on 3/26/2021, 3/27/2021, 3/28/2021, 3/29/2021, 4/24/2021, and 5/25/2021. [file peerj-11-15622-s002.zip › vprs_PX-1000/20210425/vpr_20210425_113000.csv]

0.000000000000000000e+00	1.412942747395833430e+04
1.000000000000000056e-01	8.078152448918268419e+03
2.000000000000000111e-01	2.886493218732561218e+04
3.000000000000000444e-01	3.512770730168269074e+04
4.000000000000000222e-01	4.074900810546874709e+03
5.000000000000000000e-01	3.437976623535156250e+03
6.000000000000000888e-01	4.389811153157552326e+03
7.000000000000000666e-01	2.597760899522569616e+03
8.000000000000000444e-01	1.882803214518229197e+03
9.000000000000000222e-01	1.613818847656250000e+03
1.000000000000000000e+00	2.517891381835937409e+03
1.100000000000000089e+00	6.397754882812499773e+02
1.200000000000000178e+00	4.269768920898437727e+02
1.300000000000000044e+00	9.198359008789062727e+02
1.400000000000000133e+00	3.591647135416666288e+02
1.500000000000000000e+00	2.265545198567708212e+03
1.600000000000000089e+00	6.798225585937500455e+02
1.700000000000000178e+00	2.849827075195312318e+03
1.800000000000000044e+00	4.443071411132812614e+02
1.900000000000000133e+00	2.724507263183593750e+03
2.000000000000000000e+00	3.778255859375000227e+02
2.100000000000000089e+00	6.505571777343750455e+02
2.200000000000000178e+00	nan
2.300000000000000266e+00	6.984787597656250000e+02
2.400000000000000355e+00	nan
2.500000000000000000e+00	4.307631835937500000e+02
2.600000000000000089e+00	4.698912597656250227e+02
2.700000000000000178e+00	nan
2.800000000000000266e+00	nan
2.900000000000000355e+00	nan
3.000000000000000000e+00	3.210750976562500000e+03
3.100000000000000089e+00	5.773712109375000182e+03
3.200000000000000178e+00	nan
3.300000000000000266e+00	nan
3.400000000000000355e+00	nan
3.500000000000000000e+00	nan
3.600000000000000089e+00	nan
3.700000000000000178e+00	nan
3.800000000000000266e+00	nan
3.900000000000000355e+00	nan
4.000000000000000000e+00	nan
4.100000000000000533e+00	nan
4.200000000000000178e+00	nan
4.299999999999999822e+00	nan
4.400000000000000355e+00	nan
4.500000000000000000e+00	nan
4.600000000000000533e+00	nan
4.700000000000000178e+00	nan
4.800000000000000711e+00	nan
4.900000000000000355e+00	nan
5.000000000000000000e+00	0.000000000000000000e+00
