# Supplementary material for: A multi-sensor array for detecting and analyzing nocturnal avian migration
Source: PeerJ. 2023 Aug 30;11:e15622. doi: 10.7717/peerj.15622 (PMC10474833; doi:10.7717/peerj.15622)
Supplement: Supplemental Information 2 — A VPR was created for each volume scan from 0 to 12 UTC on 3/26/2021, 3/27/2021, 3/28/2021, 3/29/2021, 4/24/2021, and 5/25/2021. [file peerj-11-15622-s002.zip › vprs_PX-1000/20210425/vpr_20210425_070000.csv]

0.000000000000000000e+00	1.280777430308948897e+04
1.000000000000000056e-01	1.784294262695312455e+03
2.000000000000000111e-01	1.443041615513393026e+03
3.000000000000000444e-01	1.588492145182291551e+03
4.000000000000000222e-01	1.577232903713650103e+03
5.000000000000000000e-01	1.736082739257812591e+03
6.000000000000000888e-01	2.160824809713924878e+03
7.000000000000000666e-01	3.030625753784179778e+03
8.000000000000000444e-01	4.173707322782628580e+03
9.000000000000000222e-01	2.792063372124565831e+03
1.000000000000000000e+00	3.068885733032226653e+03
1.100000000000000089e+00	3.435986733111213198e+03
1.200000000000000178e+00	5.015989498465401994e+03
1.300000000000000044e+00	2.118097030874399024e+03
1.400000000000000133e+00	2.806950195312500000e+03
1.500000000000000000e+00	1.938130294363839084e+03
1.600000000000000089e+00	2.074501293945312682e+03
1.700000000000000178e+00	2.080497143554687682e+03
1.800000000000000044e+00	1.360925349934895848e+03
1.900000000000000133e+00	8.644433105468749545e+02
2.000000000000000000e+00	7.440813964843749773e+02
2.100000000000000089e+00	7.114137695312499545e+02
2.200000000000000178e+00	3.873421508789062386e+02
2.300000000000000266e+00	4.882894042968749773e+02
2.400000000000000355e+00	5.020641601562500114e+02
2.500000000000000000e+00	7.388119628906249545e+02
2.600000000000000089e+00	nan
2.700000000000000178e+00	nan
2.800000000000000266e+00	nan
2.900000000000000355e+00	nan
3.000000000000000000e+00	2.019163867187500045e+03
3.100000000000000089e+00	nan
3.200000000000000178e+00	nan
3.300000000000000266e+00	2.121986328125000000e+03
3.400000000000000355e+00	nan
3.500000000000000000e+00	3.454516406249999818e+03
3.600000000000000089e+00	nan
3.700000000000000178e+00	nan
3.800000000000000266e+00	nan
3.900000000000000355e+00	nan
4.000000000000000000e+00	nan
4.100000000000000533e+00	nan
4.200000000000000178e+00	nan
4.299999999999999822e+00	3.415175000000000182e+03
4.400000000000000355e+00	nan
4.500000000000000000e+00	nan
4.600000000000000533e+00	2.779937695312500182e+03
4.700000000000000178e+00	nan
4.800000000000000711e+00	nan
4.900000000000000355e+00	nan
5.000000000000000000e+00	0.000000000000000000e+00
