# Supplementary material for: A multi-sensor array for detecting and analyzing nocturnal avian migration
Source: PeerJ. 2023 Aug 30;11:e15622. doi: 10.7717/peerj.15622 (PMC10474833; doi:10.7717/peerj.15622)
Supplement: Supplemental Information 2 — A VPR was created for each volume scan from 0 to 12 UTC on 3/26/2021, 3/27/2021, 3/28/2021, 3/29/2021, 4/24/2021, and 5/25/2021. [file peerj-11-15622-s002.zip › vprs_PX-1000/20210425/vpr_20210425_101000.csv]

0.000000000000000000e+00	5.097961968994140989e+03
1.000000000000000056e-01	1.383516453450520657e+03
2.000000000000000111e-01	1.262421201171875055e+03
3.000000000000000444e-01	1.077197101189108480e+03
4.000000000000000222e-01	1.031279149748149848e+03
5.000000000000000000e-01	1.242243202039930566e+03
6.000000000000000888e-01	2.143144436306423358e+03
7.000000000000000666e-01	2.140755478244357619e+03
8.000000000000000444e-01	2.712708279239429885e+03
9.000000000000000222e-01	3.928625686306423631e+03
1.000000000000000000e+00	5.884583588324652737e+03
1.100000000000000089e+00	5.481946843405330583e+03
1.200000000000000178e+00	3.208521564592633695e+03
1.300000000000000044e+00	5.537996777343750182e+03
1.400000000000000133e+00	1.453794035644531277e+03
1.500000000000000000e+00	1.642445306396484284e+03
1.600000000000000089e+00	2.924949957275390716e+03
1.700000000000000178e+00	4.370082477678572104e+03
1.800000000000000044e+00	1.713238749186197992e+03
1.900000000000000133e+00	1.631518994140624955e+03
2.000000000000000000e+00	1.284744189453125045e+03
2.100000000000000089e+00	3.790143066406250227e+02
2.200000000000000178e+00	2.642664443359374673e+03
2.300000000000000266e+00	1.382563562011718659e+03
2.400000000000000355e+00	5.881244954427082803e+02
2.500000000000000000e+00	6.281287434895832575e+02
2.600000000000000089e+00	3.459823730468750000e+03
2.700000000000000178e+00	5.046949999999999818e+03
2.800000000000000266e+00	6.159482421875000000e+02
2.900000000000000355e+00	nan
3.000000000000000000e+00	nan
3.100000000000000089e+00	nan
3.200000000000000178e+00	nan
3.300000000000000266e+00	nan
3.400000000000000355e+00	nan
3.500000000000000000e+00	nan
3.600000000000000089e+00	nan
3.700000000000000178e+00	nan
3.800000000000000266e+00	nan
3.900000000000000355e+00	nan
4.000000000000000000e+00	nan
4.100000000000000533e+00	nan
4.200000000000000178e+00	nan
4.299999999999999822e+00	nan
4.400000000000000355e+00	nan
4.500000000000000000e+00	nan
4.600000000000000533e+00	nan
4.700000000000000178e+00	nan
4.800000000000000711e+00	nan
4.900000000000000355e+00	nan
5.000000000000000000e+00	0.000000000000000000e+00
