# Supplementary material for: A multi-sensor array for detecting and analyzing nocturnal avian migration
Source: PeerJ. 2023 Aug 30;11:e15622. doi: 10.7717/peerj.15622 (PMC10474833; doi:10.7717/peerj.15622)
Supplement: Supplemental Information 2 — A VPR was created for each volume scan from 0 to 12 UTC on 3/26/2021, 3/27/2021, 3/28/2021, 3/29/2021, 4/24/2021, and 5/25/2021. [file peerj-11-15622-s002.zip › vprs_PX-1000/20210425/vpr_20210425_062000.csv]

0.000000000000000000e+00	9.347512289151278310e+03
1.000000000000000056e-01	1.574178143780048003e+03
2.000000000000000111e-01	1.152035409109932971e+03
3.000000000000000444e-01	1.593339967698317423e+03
4.000000000000000222e-01	2.362022443033853961e+03
5.000000000000000000e-01	2.439887366536458103e+03
6.000000000000000888e-01	2.736380821228027344e+03
7.000000000000000666e-01	1.531764189453125027e+03
8.000000000000000444e-01	1.229465939331054642e+03
9.000000000000000222e-01	1.893466333007812409e+03
1.000000000000000000e+00	2.686651466471354070e+03
1.100000000000000089e+00	1.171434091796875009e+03
1.200000000000000178e+00	1.149973123372395776e+03
1.300000000000000044e+00	1.169210737304687427e+03
1.400000000000000133e+00	1.227861954752604106e+03
1.500000000000000000e+00	1.539554437255859284e+03
1.600000000000000089e+00	1.652262072753906295e+03
1.700000000000000178e+00	3.503251513671874818e+03
1.800000000000000044e+00	8.487318359375000227e+02
1.900000000000000133e+00	5.105188232421875227e+02
2.000000000000000000e+00	5.684002014160156477e+02
2.100000000000000089e+00	5.525729492187499545e+02
2.200000000000000178e+00	5.244728881835937955e+02
2.300000000000000266e+00	4.996947753906250114e+02
2.400000000000000355e+00	6.956821777343750455e+02
2.500000000000000000e+00	nan
2.600000000000000089e+00	5.509545703124999818e+03
2.700000000000000178e+00	nan
2.800000000000000266e+00	6.072264648437500227e+02
2.900000000000000355e+00	nan
3.000000000000000000e+00	2.941005468750000091e+03
3.100000000000000089e+00	7.576856152343750182e+03
3.200000000000000178e+00	nan
3.300000000000000266e+00	nan
3.400000000000000355e+00	5.132529687500000364e+03
3.500000000000000000e+00	5.042310156249999636e+03
3.600000000000000089e+00	9.847401489257812273e+02
3.700000000000000178e+00	nan
3.800000000000000266e+00	nan
3.900000000000000355e+00	nan
4.000000000000000000e+00	nan
4.100000000000000533e+00	nan
4.200000000000000178e+00	nan
4.299999999999999822e+00	nan
4.400000000000000355e+00	1.166198984374999964e+04
4.500000000000000000e+00	nan
4.600000000000000533e+00	nan
4.700000000000000178e+00	nan
4.800000000000000711e+00	nan
4.900000000000000355e+00	nan
5.000000000000000000e+00	0.000000000000000000e+00
