# Supplementary material for: A multi-sensor array for detecting and analyzing nocturnal avian migration
Source: PeerJ. 2023 Aug 30;11:e15622. doi: 10.7717/peerj.15622 (PMC10474833; doi:10.7717/peerj.15622)
Supplement: Supplemental Information 2 — A VPR was created for each volume scan from 0 to 12 UTC on 3/26/2021, 3/27/2021, 3/28/2021, 3/29/2021, 4/24/2021, and 5/25/2021. [file peerj-11-15622-s002.zip › vprs_PX-1000/20210425/vpr_20210425_091000.csv]

0.000000000000000000e+00	4.816730273437499818e+03
1.000000000000000056e-01	1.784429394531249955e+03
2.000000000000000111e-01	1.135172400841346189e+03
3.000000000000000444e-01	2.037127563476562500e+03
4.000000000000000222e-01	1.265545939636230514e+03
5.000000000000000000e-01	1.126531190490722565e+03
6.000000000000000888e-01	1.897610679626464844e+03
7.000000000000000666e-01	1.352817347005208376e+03
8.000000000000000444e-01	1.419751341145833294e+03
9.000000000000000222e-01	2.955545009765624854e+03
1.000000000000000000e+00	5.251215613731970734e+03
1.100000000000000089e+00	4.042536038643972915e+03
1.200000000000000178e+00	6.063164466271033234e+03
1.300000000000000044e+00	4.687202579752603924e+03
1.400000000000000133e+00	2.361344868164062518e+03
1.500000000000000000e+00	4.634960030691964675e+03
1.600000000000000089e+00	1.950114733886718795e+03
1.700000000000000178e+00	1.745708880615234420e+03
1.800000000000000044e+00	1.145478676060267844e+03
1.900000000000000133e+00	9.506003499348959167e+02
2.000000000000000000e+00	1.132450512695312455e+03
2.100000000000000089e+00	9.058557128906250000e+02
2.200000000000000178e+00	5.893439453124999545e+02
2.300000000000000266e+00	5.789770874023437273e+02
2.400000000000000355e+00	6.820687500000000227e+02
2.500000000000000000e+00	8.000033203125000227e+02
2.600000000000000089e+00	7.128471435546874773e+02
2.700000000000000178e+00	7.881505859374999545e+02
2.800000000000000266e+00	8.132282958984375227e+02
2.900000000000000355e+00	8.395594970703125455e+02
3.000000000000000000e+00	1.031614477539062591e+03
3.100000000000000089e+00	1.008653930664062500e+03
3.200000000000000178e+00	1.052399951171875045e+03
3.300000000000000266e+00	1.198276220703125091e+03
3.400000000000000355e+00	1.266383496093749955e+03
3.500000000000000000e+00	1.242113427734374909e+03
3.600000000000000089e+00	1.314038330078125000e+03
3.700000000000000178e+00	1.416284228515625045e+03
3.800000000000000266e+00	1.504532910156249955e+03
3.900000000000000355e+00	1.614669335937499909e+03
4.000000000000000000e+00	1.738255810546874955e+03
4.100000000000000533e+00	1.810966992187499955e+03
4.200000000000000178e+00	1.980559814453125000e+03
4.299999999999999822e+00	1.649887304687500091e+03
4.400000000000000355e+00	1.776666210937499955e+03
4.500000000000000000e+00	1.827447460937499955e+03
4.600000000000000533e+00	1.644617187500000000e+03
4.700000000000000178e+00	1.987872851562500045e+03
4.800000000000000711e+00	2.556210351562499909e+03
4.900000000000000355e+00	2.036280468749999955e+03
5.000000000000000000e+00	0.000000000000000000e+00
