# Supplementary material for: A multi-sensor array for detecting and analyzing nocturnal avian migration
Source: PeerJ. 2023 Aug 30;11:e15622. doi: 10.7717/peerj.15622 (PMC10474833; doi:10.7717/peerj.15622)
Supplement: Supplemental Information 2 — A VPR was created for each volume scan from 0 to 12 UTC on 3/26/2021, 3/27/2021, 3/28/2021, 3/29/2021, 4/24/2021, and 5/25/2021. [file peerj-11-15622-s002.zip › vprs_PX-1000/20210425/vpr_20210425_083000.csv]

0.000000000000000000e+00	3.317539721679687318e+03
1.000000000000000056e-01	1.430762776692708485e+03
2.000000000000000111e-01	1.449040794270833203e+03
3.000000000000000444e-01	1.264864959716796875e+03
4.000000000000000222e-01	1.179524130249023528e+03
5.000000000000000000e-01	2.327561830767463107e+03
6.000000000000000888e-01	1.701105973307291833e+03
7.000000000000000666e-01	2.031045919979319933e+03
8.000000000000000444e-01	6.375006975446428442e+03
9.000000000000000222e-01	1.498866840820312518e+03
1.000000000000000000e+00	3.222327765655517396e+03
1.100000000000000089e+00	4.795430883789062136e+03
1.200000000000000178e+00	2.848910791015624909e+03
1.300000000000000044e+00	6.387334828694662065e+03
1.400000000000000133e+00	3.237811834716796966e+03
1.500000000000000000e+00	2.736592633056640807e+03
1.600000000000000089e+00	3.431453299386160325e+03
1.700000000000000178e+00	2.913922056361607247e+03
1.800000000000000044e+00	7.643069118923610858e+02
1.900000000000000133e+00	1.497817376708984284e+03
2.000000000000000000e+00	8.936271386718750591e+02
2.100000000000000089e+00	8.311750488281250000e+02
2.200000000000000178e+00	4.754282031249999818e+02
2.300000000000000266e+00	4.932518359375000045e+02
2.400000000000000355e+00	5.494442626953125455e+02
2.500000000000000000e+00	5.864125488281249545e+02
2.600000000000000089e+00	3.181031640624999909e+03
2.700000000000000178e+00	5.482130517578125364e+03
2.800000000000000266e+00	1.071103613281250091e+03
2.900000000000000355e+00	3.597388281250000091e+03
3.000000000000000000e+00	1.112783984375000000e+04
3.100000000000000089e+00	6.512369726562499636e+03
3.200000000000000178e+00	1.424275625000000036e+04
3.300000000000000266e+00	nan
3.400000000000000355e+00	2.450361132812499818e+03
3.500000000000000000e+00	2.639646289062499818e+03
3.600000000000000089e+00	nan
3.700000000000000178e+00	nan
3.800000000000000266e+00	nan
3.900000000000000355e+00	8.869430664062499545e+02
4.000000000000000000e+00	nan
4.100000000000000533e+00	nan
4.200000000000000178e+00	nan
4.299999999999999822e+00	nan
4.400000000000000355e+00	1.209050292968750000e+03
4.500000000000000000e+00	nan
4.600000000000000533e+00	2.583923339843750000e+03
4.700000000000000178e+00	3.653454052734375182e+03
4.800000000000000711e+00	nan
4.900000000000000355e+00	nan
5.000000000000000000e+00	0.000000000000000000e+00
