# Supplementary material for: A multi-sensor array for detecting and analyzing nocturnal avian migration
Source: PeerJ. 2023 Aug 30;11:e15622. doi: 10.7717/peerj.15622 (PMC10474833; doi:10.7717/peerj.15622)
Supplement: Supplemental Information 2 — A VPR was created for each volume scan from 0 to 12 UTC on 3/26/2021, 3/27/2021, 3/28/2021, 3/29/2021, 4/24/2021, and 5/25/2021. [file peerj-11-15622-s002.zip › vprs_PX-1000/20210425/vpr_20210425_081000.csv]

0.000000000000000000e+00	5.134907008870442951e+03
1.000000000000000056e-01	1.825807876586914062e+03
2.000000000000000111e-01	1.528008441162109420e+03
3.000000000000000444e-01	1.751549938964843705e+03
4.000000000000000222e-01	1.198661593967013914e+03
5.000000000000000000e-01	2.500700706651475684e+03
6.000000000000000888e-01	2.306382052951389142e+03
7.000000000000000666e-01	2.453119665527343841e+03
8.000000000000000444e-01	1.430859167480468841e+03
9.000000000000000222e-01	3.091225960286458303e+03
1.000000000000000000e+00	3.851509094238281250e+03
1.100000000000000089e+00	2.829896795654296966e+03
1.200000000000000178e+00	2.878770251464843568e+03
1.300000000000000044e+00	3.133871542593149115e+03
1.400000000000000133e+00	2.782930815429687755e+03
1.500000000000000000e+00	2.781077273995535961e+03
1.600000000000000089e+00	1.458096254185267981e+03
1.700000000000000178e+00	1.511450223214285643e+03
1.800000000000000044e+00	1.064610180664062455e+03
1.900000000000000133e+00	2.017397277832031250e+03
2.000000000000000000e+00	2.542928173828125182e+03
2.100000000000000089e+00	1.386313452148437591e+03
2.200000000000000178e+00	6.108714680989583030e+02
2.300000000000000266e+00	4.652683959960937727e+02
2.400000000000000355e+00	5.189347167968750227e+02
2.500000000000000000e+00	7.429098795572916742e+02
2.600000000000000089e+00	3.926591796875000000e+02
2.700000000000000178e+00	8.598234374999999545e+02
2.800000000000000266e+00	6.778625000000000000e+03
2.900000000000000355e+00	2.302360156250000000e+04
3.000000000000000000e+00	nan
3.100000000000000089e+00	3.815758593749999818e+03
3.200000000000000178e+00	nan
3.300000000000000266e+00	nan
3.400000000000000355e+00	nan
3.500000000000000000e+00	nan
3.600000000000000089e+00	nan
3.700000000000000178e+00	nan
3.800000000000000266e+00	nan
3.900000000000000355e+00	nan
4.000000000000000000e+00	nan
4.100000000000000533e+00	nan
4.200000000000000178e+00	nan
4.299999999999999822e+00	nan
4.400000000000000355e+00	nan
4.500000000000000000e+00	nan
4.600000000000000533e+00	nan
4.700000000000000178e+00	nan
4.800000000000000711e+00	nan
4.900000000000000355e+00	nan
5.000000000000000000e+00	0.000000000000000000e+00
