# Supplementary material for: A multi-sensor array for detecting and analyzing nocturnal avian migration
Source: PeerJ. 2023 Aug 30;11:e15622. doi: 10.7717/peerj.15622 (PMC10474833; doi:10.7717/peerj.15622)
Supplement: Supplemental Information 2 — A VPR was created for each volume scan from 0 to 12 UTC on 3/26/2021, 3/27/2021, 3/28/2021, 3/29/2021, 4/24/2021, and 5/25/2021. [file peerj-11-15622-s002.zip › vprs_PX-1000/20210425/vpr_20210425_093000.csv]

0.000000000000000000e+00	2.870307447398792647e+03
1.000000000000000056e-01	1.608287760416666515e+03
2.000000000000000111e-01	1.416830273437499955e+03
3.000000000000000444e-01	1.163752833658854343e+03
4.000000000000000222e-01	1.132252280144942461e+03
5.000000000000000000e-01	1.277157689787212348e+03
6.000000000000000888e-01	1.843433901495682676e+03
7.000000000000000666e-01	1.475782087787828914e+03
8.000000000000000444e-01	2.465991484917534763e+03
9.000000000000000222e-01	2.694508929036458539e+03
1.000000000000000000e+00	6.666328816731770530e+03
1.100000000000000089e+00	3.118393730468750164e+03
1.200000000000000178e+00	4.460638301355698786e+03
1.300000000000000044e+00	2.852877750651041879e+03
1.400000000000000133e+00	4.204647247869318562e+03
1.500000000000000000e+00	7.053806123490767277e+03
1.600000000000000089e+00	2.780506168619791879e+03
1.700000000000000178e+00	1.579029256184895985e+03
1.800000000000000044e+00	1.158923408203124836e+03
1.900000000000000133e+00	1.056991162109374955e+03
2.000000000000000000e+00	1.542129045758928669e+03
2.100000000000000089e+00	4.698260437011718977e+02
2.200000000000000178e+00	6.422712744140624181e+02
2.300000000000000266e+00	1.222231481933593841e+03
2.400000000000000355e+00	1.221556909179687409e+03
2.500000000000000000e+00	1.110154287109374991e+03
2.600000000000000089e+00	7.699110351562500227e+02
2.700000000000000178e+00	5.785218017578124545e+02
2.800000000000000266e+00	nan
2.900000000000000355e+00	nan
3.000000000000000000e+00	nan
3.100000000000000089e+00	3.666409765625000091e+03
3.200000000000000178e+00	nan
3.300000000000000266e+00	nan
3.400000000000000355e+00	nan
3.500000000000000000e+00	nan
3.600000000000000089e+00	nan
3.700000000000000178e+00	nan
3.800000000000000266e+00	nan
3.900000000000000355e+00	1.029872363281250045e+03
4.000000000000000000e+00	nan
4.100000000000000533e+00	nan
4.200000000000000178e+00	2.291700976562499818e+03
4.299999999999999822e+00	nan
4.400000000000000355e+00	nan
4.500000000000000000e+00	nan
4.600000000000000533e+00	nan
4.700000000000000178e+00	nan
4.800000000000000711e+00	nan
4.900000000000000355e+00	nan
5.000000000000000000e+00	0.000000000000000000e+00
