# Supplementary material for: A multi-sensor array for detecting and analyzing nocturnal avian migration
Source: PeerJ. 2023 Aug 30;11:e15622. doi: 10.7717/peerj.15622 (PMC10474833; doi:10.7717/peerj.15622)
Supplement: Supplemental Information 2 — A VPR was created for each volume scan from 0 to 12 UTC on 3/26/2021, 3/27/2021, 3/28/2021, 3/29/2021, 4/24/2021, and 5/25/2021. [file peerj-11-15622-s002.zip › vprs_PX-1000/20210425/vpr_20210425_044000.csv]

0.000000000000000000e+00	2.813138412198153219e+03
1.000000000000000056e-01	1.157115902273995516e+03
2.000000000000000111e-01	1.315888854166666761e+03
3.000000000000000444e-01	1.867777337239583403e+03
4.000000000000000222e-01	1.603954634602864644e+03
5.000000000000000000e-01	2.737692417907715026e+03
6.000000000000000888e-01	2.530202205882352700e+03
7.000000000000000666e-01	1.816122199563419144e+03
8.000000000000000444e-01	1.095221222601996487e+03
9.000000000000000222e-01	2.332945124368106462e+03
1.000000000000000000e+00	4.005537897600446740e+03
1.100000000000000089e+00	5.223183330829326223e+03
1.200000000000000178e+00	2.145717675781249909e+03
1.300000000000000044e+00	2.886091485595703034e+03
1.400000000000000133e+00	4.293844944069602207e+03
1.500000000000000000e+00	3.150762939453125000e+03
1.600000000000000089e+00	2.743484326171875182e+03
1.700000000000000178e+00	2.805506484985351562e+03
1.800000000000000044e+00	2.728831595284598279e+03
1.900000000000000133e+00	1.454743046875000118e+03
2.000000000000000000e+00	1.531211604817708348e+03
2.100000000000000089e+00	8.409592163085937955e+02
2.200000000000000178e+00	3.518658569335937614e+02
2.300000000000000266e+00	5.093787109374999886e+02
2.400000000000000355e+00	2.777938281249999818e+03
2.500000000000000000e+00	4.444471313476562386e+02
2.600000000000000089e+00	7.175703125000000000e+02
2.700000000000000178e+00	5.691236328124999773e+02
2.800000000000000266e+00	3.989042968750000000e+03
2.900000000000000355e+00	4.332035156250000000e+03
3.000000000000000000e+00	2.988612109374999818e+03
3.100000000000000089e+00	1.076526640625000073e+04
3.200000000000000178e+00	5.892185937500000364e+03
3.300000000000000266e+00	8.121808105468750227e+02
3.400000000000000355e+00	7.227403320312499773e+02
3.500000000000000000e+00	nan
3.600000000000000089e+00	nan
3.700000000000000178e+00	nan
3.800000000000000266e+00	2.143879296874999909e+03
3.900000000000000355e+00	nan
4.000000000000000000e+00	nan
4.100000000000000533e+00	3.884255859375000000e+03
4.200000000000000178e+00	nan
4.299999999999999822e+00	nan
4.400000000000000355e+00	1.498486718749999909e+03
4.500000000000000000e+00	nan
4.600000000000000533e+00	nan
4.700000000000000178e+00	1.307071972656249955e+03
4.800000000000000711e+00	nan
4.900000000000000355e+00	1.495201562499999909e+03
5.000000000000000000e+00	0.000000000000000000e+00
