# Supplementary material for: A multi-sensor array for detecting and analyzing nocturnal avian migration
Source: PeerJ. 2023 Aug 30;11:e15622. doi: 10.7717/peerj.15622 (PMC10474833; doi:10.7717/peerj.15622)
Supplement: Supplemental Information 2 — A VPR was created for each volume scan from 0 to 12 UTC on 3/26/2021, 3/27/2021, 3/28/2021, 3/29/2021, 4/24/2021, and 5/25/2021. [file peerj-11-15622-s002.zip › vprs_PX-1000/20210425/vpr_20210425_035000.csv]

0.000000000000000000e+00	2.930079410067471599e+03
1.000000000000000056e-01	1.447566401367187382e+03
2.000000000000000111e-01	1.452175691731770939e+03
3.000000000000000444e-01	1.591692820638020748e+03
4.000000000000000222e-01	2.261514704446231462e+03
5.000000000000000000e-01	3.074827343750000182e+03
6.000000000000000888e-01	3.779751417451746420e+03
7.000000000000000666e-01	3.883937232971191406e+03
8.000000000000000444e-01	5.208919370404411893e+03
9.000000000000000222e-01	3.274054431966145785e+03
1.000000000000000000e+00	3.183244270833333303e+03
1.100000000000000089e+00	2.266193465169270894e+03
1.200000000000000178e+00	3.097784484863281250e+03
1.300000000000000044e+00	2.379249477539062354e+03
1.400000000000000133e+00	1.892147792968749854e+03
1.500000000000000000e+00	1.194580908203125091e+03
1.600000000000000089e+00	1.582078355189732065e+03
1.700000000000000178e+00	2.263712548828124909e+03
1.800000000000000044e+00	1.764520178222656341e+03
1.900000000000000133e+00	1.762897661675347308e+03
2.000000000000000000e+00	1.668401761300223370e+03
2.100000000000000089e+00	6.537805664062500455e+02
2.200000000000000178e+00	7.522079589843749545e+02
2.300000000000000266e+00	nan
2.400000000000000355e+00	8.023327636718750000e+02
2.500000000000000000e+00	nan
2.600000000000000089e+00	3.223621679687500091e+03
2.700000000000000178e+00	nan
2.800000000000000266e+00	nan
2.900000000000000355e+00	2.978716406250000091e+03
3.000000000000000000e+00	6.610964062500000182e+03
3.100000000000000089e+00	nan
3.200000000000000178e+00	4.147060937500000364e+03
3.300000000000000266e+00	nan
3.400000000000000355e+00	nan
3.500000000000000000e+00	nan
3.600000000000000089e+00	nan
3.700000000000000178e+00	nan
3.800000000000000266e+00	nan
3.900000000000000355e+00	nan
4.000000000000000000e+00	nan
4.100000000000000533e+00	nan
4.200000000000000178e+00	3.752457812499999818e+03
4.299999999999999822e+00	1.065439765624999927e+04
4.400000000000000355e+00	nan
4.500000000000000000e+00	2.628669921875000000e+03
4.600000000000000533e+00	nan
4.700000000000000178e+00	7.933678125000000364e+03
4.800000000000000711e+00	nan
4.900000000000000355e+00	nan
5.000000000000000000e+00	0.000000000000000000e+00
