# Supplementary material for: A multi-sensor array for detecting and analyzing nocturnal avian migration
Source: PeerJ. 2023 Aug 30;11:e15622. doi: 10.7717/peerj.15622 (PMC10474833; doi:10.7717/peerj.15622)
Supplement: Supplemental Information 2 — A VPR was created for each volume scan from 0 to 12 UTC on 3/26/2021, 3/27/2021, 3/28/2021, 3/29/2021, 4/24/2021, and 5/25/2021. [file peerj-11-15622-s002.zip › vprs_PX-1000/20210425/vpr_20210425_060000.csv]

0.000000000000000000e+00	1.029584871826171911e+04
1.000000000000000056e-01	1.217940756661551404e+03
2.000000000000000111e-01	1.135690628487723188e+03
3.000000000000000444e-01	1.340980576869419565e+03
4.000000000000000222e-01	2.550932227240668453e+03
5.000000000000000000e-01	1.520142436872209828e+03
6.000000000000000888e-01	2.923868070475260538e+03
7.000000000000000666e-01	2.076445399475097474e+03
8.000000000000000444e-01	3.235230609489889503e+03
9.000000000000000222e-01	6.557910931396484557e+03
1.000000000000000000e+00	3.923696808938419508e+03
1.100000000000000089e+00	3.351708502604166824e+03
1.200000000000000178e+00	2.563580163574218659e+03
1.300000000000000044e+00	3.152504612821691353e+03
1.400000000000000133e+00	1.866641229926215146e+03
1.500000000000000000e+00	3.770229095458984375e+03
1.600000000000000089e+00	1.280509416852678669e+03
1.700000000000000178e+00	3.304485292968749945e+03
1.800000000000000044e+00	7.755817382812499545e+02
1.900000000000000133e+00	5.523444628906249818e+02
2.000000000000000000e+00	4.580135864257812273e+02
2.100000000000000089e+00	4.383141784667968750e+02
2.200000000000000178e+00	7.890035839843750409e+02
2.300000000000000266e+00	6.414416341145832803e+02
2.400000000000000355e+00	1.733113842773437455e+03
2.500000000000000000e+00	1.625728588867187455e+03
2.600000000000000089e+00	3.080776953125000091e+03
2.700000000000000178e+00	nan
2.800000000000000266e+00	6.159584960937500000e+02
2.900000000000000355e+00	1.275567890624999927e+04
3.000000000000000000e+00	2.318824511718749818e+03
3.100000000000000089e+00	2.736272192382812591e+03
3.200000000000000178e+00	3.478470312500000091e+03
3.300000000000000266e+00	4.258301806640624818e+03
3.400000000000000355e+00	6.745056542968750364e+03
3.500000000000000000e+00	nan
3.600000000000000089e+00	1.761311718749999955e+03
3.700000000000000178e+00	1.221767187500000091e+03
3.800000000000000266e+00	2.808095263671874818e+03
3.900000000000000355e+00	nan
4.000000000000000000e+00	1.077841113281250045e+03
4.100000000000000533e+00	9.172357421875000227e+02
4.200000000000000178e+00	5.548670214843749818e+03
4.299999999999999822e+00	4.904197998046875000e+03
4.400000000000000355e+00	9.289641406250000728e+03
4.500000000000000000e+00	1.869903710937499909e+03
4.600000000000000533e+00	nan
4.700000000000000178e+00	2.126806640625000000e+03
4.800000000000000711e+00	3.473316406250000000e+03
4.900000000000000355e+00	1.601900878906250000e+03
5.000000000000000000e+00	0.000000000000000000e+00
