# Supplementary material for: A multi-sensor array for detecting and analyzing nocturnal avian migration
Source: PeerJ. 2023 Aug 30;11:e15622. doi: 10.7717/peerj.15622 (PMC10474833; doi:10.7717/peerj.15622)
Supplement: Supplemental Information 2 — A VPR was created for each volume scan from 0 to 12 UTC on 3/26/2021, 3/27/2021, 3/28/2021, 3/29/2021, 4/24/2021, and 5/25/2021. [file peerj-11-15622-s002.zip › vprs_PX-1000/20210425/vpr_20210425_103000.csv]

0.000000000000000000e+00	3.420475032552083576e+03
1.000000000000000056e-01	1.560584267578125036e+03
2.000000000000000111e-01	1.063281464029947983e+03
3.000000000000000444e-01	9.286347209930420377e+02
4.000000000000000222e-01	2.931270276521381675e+03
5.000000000000000000e-01	1.262009683388157782e+03
6.000000000000000888e-01	1.786708485814144751e+03
7.000000000000000666e-01	2.192232696854440746e+03
8.000000000000000444e-01	2.897870628526475684e+03
9.000000000000000222e-01	5.388324041069878149e+03
1.000000000000000000e+00	5.476093923611110768e+03
1.100000000000000089e+00	5.835914516314338471e+03
1.200000000000000178e+00	2.999371663411458030e+03
1.300000000000000044e+00	3.595829194779829322e+03
1.400000000000000133e+00	3.651680422141335384e+03
1.500000000000000000e+00	3.005688330078125091e+03
1.600000000000000089e+00	4.017197249348958394e+03
1.700000000000000178e+00	3.485545152452256843e+03
1.800000000000000044e+00	1.419785489908854061e+03
1.900000000000000133e+00	2.092239763532365942e+03
2.000000000000000000e+00	3.867296491350446672e+02
2.100000000000000089e+00	3.781277148437499704e+02
2.200000000000000178e+00	4.331714843749999773e+02
2.300000000000000266e+00	3.065360117187500236e+03
2.400000000000000355e+00	6.664020507812499545e+02
2.500000000000000000e+00	4.896619628906249773e+02
2.600000000000000089e+00	5.784495971679687045e+02
2.700000000000000178e+00	3.714646874999999909e+03
2.800000000000000266e+00	5.398341308593750227e+02
2.900000000000000355e+00	6.315381347656250455e+02
3.000000000000000000e+00	nan
3.100000000000000089e+00	5.961786376953125455e+02
3.200000000000000178e+00	1.387157031250000045e+03
3.300000000000000266e+00	1.193315234375000045e+03
3.400000000000000355e+00	8.328442382812500000e+02
3.500000000000000000e+00	1.020671093749999955e+03
3.600000000000000089e+00	7.805456542968750000e+02
3.700000000000000178e+00	1.653742187500000000e+03
3.800000000000000266e+00	1.623458789062500045e+03
3.900000000000000355e+00	2.031716113281250045e+03
4.000000000000000000e+00	1.014524902343750000e+03
4.100000000000000533e+00	nan
4.200000000000000178e+00	2.444850195312500091e+03
4.299999999999999822e+00	1.383163281249999955e+03
4.400000000000000355e+00	1.883448437499999955e+03
4.500000000000000000e+00	1.756131054687499955e+03
4.600000000000000533e+00	1.268616357421874909e+03
4.700000000000000178e+00	1.437185156250000091e+03
4.800000000000000711e+00	1.257925195312499909e+03
4.900000000000000355e+00	nan
5.000000000000000000e+00	0.000000000000000000e+00
