# Supplementary material for: A multi-sensor array for detecting and analyzing nocturnal avian migration
Source: PeerJ. 2023 Aug 30;11:e15622. doi: 10.7717/peerj.15622 (PMC10474833; doi:10.7717/peerj.15622)
Supplement: Supplemental Information 2 — A VPR was created for each volume scan from 0 to 12 UTC on 3/26/2021, 3/27/2021, 3/28/2021, 3/29/2021, 4/24/2021, and 5/25/2021. [file peerj-11-15622-s002.zip › vprs_PX-1000/20210425/vpr_20210425_072000.csv]

0.000000000000000000e+00	5.516823593750000327e+03
1.000000000000000056e-01	1.684650338040865336e+03
2.000000000000000111e-01	1.266056358924278811e+03
3.000000000000000444e-01	1.248356011962890534e+03
4.000000000000000222e-01	1.783897288411458476e+03
5.000000000000000000e-01	1.816171255493164153e+03
6.000000000000000888e-01	2.001094502258300736e+03
7.000000000000000666e-01	1.536960950520833194e+03
8.000000000000000444e-01	1.882286800130208121e+03
9.000000000000000222e-01	2.417254303850446377e+03
1.000000000000000000e+00	2.535147969563801780e+03
1.100000000000000089e+00	2.719455615234374818e+03
1.200000000000000178e+00	2.706251298014322856e+03
1.300000000000000044e+00	5.234695436789772430e+03
1.400000000000000133e+00	2.291195180664062264e+03
1.500000000000000000e+00	1.545836083984374909e+03
1.600000000000000089e+00	1.940896066623264005e+03
1.700000000000000178e+00	1.399396195475260356e+03
1.800000000000000044e+00	2.022831879340277737e+03
1.900000000000000133e+00	1.156190039062500091e+03
2.000000000000000000e+00	1.416201782226562500e+03
2.100000000000000089e+00	6.726486002604167425e+02
2.200000000000000178e+00	9.183023111979166515e+02
2.300000000000000266e+00	5.485944091796875455e+02
2.400000000000000355e+00	5.405534179687499545e+02
2.500000000000000000e+00	8.711057617187500455e+02
2.600000000000000089e+00	4.603652343750000000e+02
2.700000000000000178e+00	nan
2.800000000000000266e+00	nan
2.900000000000000355e+00	nan
3.000000000000000000e+00	nan
3.100000000000000089e+00	nan
3.200000000000000178e+00	nan
3.300000000000000266e+00	nan
3.400000000000000355e+00	nan
3.500000000000000000e+00	nan
3.600000000000000089e+00	nan
3.700000000000000178e+00	nan
3.800000000000000266e+00	nan
3.900000000000000355e+00	nan
4.000000000000000000e+00	nan
4.100000000000000533e+00	nan
4.200000000000000178e+00	nan
4.299999999999999822e+00	nan
4.400000000000000355e+00	nan
4.500000000000000000e+00	nan
4.600000000000000533e+00	nan
4.700000000000000178e+00	nan
4.800000000000000711e+00	nan
4.900000000000000355e+00	nan
5.000000000000000000e+00	0.000000000000000000e+00
