# Supplementary material for: A multi-sensor array for detecting and analyzing nocturnal avian migration
Source: PeerJ. 2023 Aug 30;11:e15622. doi: 10.7717/peerj.15622 (PMC10474833; doi:10.7717/peerj.15622)
Supplement: Supplemental Information 2 — A VPR was created for each volume scan from 0 to 12 UTC on 3/26/2021, 3/27/2021, 3/28/2021, 3/29/2021, 4/24/2021, and 5/25/2021. [file peerj-11-15622-s002.zip › vprs_PX-1000/20210425/vpr_20210425_111000.csv]

0.000000000000000000e+00	4.305520959472656614e+03
1.000000000000000056e-01	1.089681237792968659e+03
2.000000000000000111e-01	9.834027569110576223e+02
3.000000000000000444e-01	1.107814580078125118e+03
4.000000000000000222e-01	9.809639259338379134e+02
5.000000000000000000e-01	1.559020632934570358e+03
6.000000000000000888e-01	1.428965767176011013e+03
7.000000000000000666e-01	8.199220598493304806e+02
8.000000000000000444e-01	1.168246471354166715e+03
9.000000000000000222e-01	2.531921585518973188e+03
1.000000000000000000e+00	1.818959741210937409e+03
1.100000000000000089e+00	5.543904155815971535e+03
1.200000000000000178e+00	3.807697509765625000e+03
1.300000000000000044e+00	2.345606933593750000e+03
1.400000000000000133e+00	3.192877408854166788e+03
1.500000000000000000e+00	2.428669233049665308e+03
1.600000000000000089e+00	2.688994042968749909e+03
1.700000000000000178e+00	3.232989086914062682e+03
1.800000000000000044e+00	1.792027148437500045e+03
1.900000000000000133e+00	5.867322835286457803e+02
2.000000000000000000e+00	3.800051757812499886e+02
2.100000000000000089e+00	3.152796020507812500e+02
2.200000000000000178e+00	5.251059936523437273e+02
2.300000000000000266e+00	3.753171142578124773e+02
2.400000000000000355e+00	3.649646240234375227e+02
2.500000000000000000e+00	4.720968750000000114e+02
2.600000000000000089e+00	nan
2.700000000000000178e+00	nan
2.800000000000000266e+00	nan
2.900000000000000355e+00	nan
3.000000000000000000e+00	nan
3.100000000000000089e+00	nan
3.200000000000000178e+00	1.495768847656250045e+03
3.300000000000000266e+00	9.276317382812500227e+02
3.400000000000000355e+00	nan
3.500000000000000000e+00	1.769928124999999909e+03
3.600000000000000089e+00	1.731044921875000000e+03
3.700000000000000178e+00	3.131956445312499909e+03
3.800000000000000266e+00	nan
3.900000000000000355e+00	9.235207031249999545e+02
4.000000000000000000e+00	1.187367773437500091e+03
4.100000000000000533e+00	1.163846093749999909e+03
4.200000000000000178e+00	1.164134375000000091e+03
4.299999999999999822e+00	3.213080468749999909e+03
4.400000000000000355e+00	nan
4.500000000000000000e+00	1.818608789062499909e+03
4.600000000000000533e+00	nan
4.700000000000000178e+00	nan
4.800000000000000711e+00	nan
4.900000000000000355e+00	1.747343359375000091e+03
5.000000000000000000e+00	0.000000000000000000e+00
