# Supplementary material for: A multi-sensor array for detecting and analyzing nocturnal avian migration
Source: PeerJ. 2023 Aug 30;11:e15622. doi: 10.7717/peerj.15622 (PMC10474833; doi:10.7717/peerj.15622)
Supplement: Supplemental Information 2 — A VPR was created for each volume scan from 0 to 12 UTC on 3/26/2021, 3/27/2021, 3/28/2021, 3/29/2021, 4/24/2021, and 5/25/2021. [file peerj-11-15622-s002.zip › vprs_PX-1000/20210330/vpr_20210330_085000.csv]

0.000000000000000000e+00	3.961499226262019420e+03
1.000000000000000056e-01	7.293163703469668917e+02
2.000000000000000111e-01	7.125160446166992188e+02
3.000000000000000444e-01	7.795369723849826187e+02
4.000000000000000222e-01	1.081968442896792794e+03
5.000000000000000000e-01	1.452353461657072330e+03
6.000000000000000888e-01	6.684537584092881843e+02
7.000000000000000666e-01	7.114362213134766080e+02
8.000000000000000444e-01	1.241268295053335351e+03
9.000000000000000222e-01	1.146003688742897793e+03
1.000000000000000000e+00	1.749057205636160916e+03
1.100000000000000089e+00	1.229405888671875118e+03
1.200000000000000178e+00	1.076964218139648438e+03
1.300000000000000044e+00	1.121738208007812545e+03
1.400000000000000133e+00	1.716032571411132722e+03
1.500000000000000000e+00	9.995076102120535779e+02
1.600000000000000089e+00	1.089187486436632071e+03
1.700000000000000178e+00	5.942928649902344205e+02
1.800000000000000044e+00	4.929130419921874591e+02
1.900000000000000133e+00	1.173759765625000000e+03
2.000000000000000000e+00	4.443716471354167084e+02
2.100000000000000089e+00	4.869278564453125000e+02
2.200000000000000178e+00	1.028072324218750055e+03
2.300000000000000266e+00	8.301986328125000227e+02
2.400000000000000355e+00	5.422693115234375227e+02
2.500000000000000000e+00	4.647632507324218523e+02
2.600000000000000089e+00	8.600911783854165833e+02
2.700000000000000178e+00	4.347261962890625000e+02
2.800000000000000266e+00	7.132798339843750455e+02
2.900000000000000355e+00	4.335820800781249886e+02
3.000000000000000000e+00	3.791200683593750114e+02
3.100000000000000089e+00	6.591212402343750227e+02
3.200000000000000178e+00	1.801289672851562500e+02
3.300000000000000266e+00	nan
3.400000000000000355e+00	nan
3.500000000000000000e+00	nan
3.600000000000000089e+00	6.847936523437499545e+02
3.700000000000000178e+00	5.513504394531249773e+02
3.800000000000000266e+00	1.016557421875000045e+03
3.900000000000000355e+00	1.120584960937500000e+03
4.000000000000000000e+00	nan
4.100000000000000533e+00	nan
4.200000000000000178e+00	nan
4.299999999999999822e+00	nan
4.400000000000000355e+00	nan
4.500000000000000000e+00	8.332952148437500455e+02
4.600000000000000533e+00	nan
4.700000000000000178e+00	nan
4.800000000000000711e+00	2.121662499999999909e+03
4.900000000000000355e+00	2.629467187499999909e+03
5.000000000000000000e+00	0.000000000000000000e+00
