# Supplementary material for: A multi-sensor array for detecting and analyzing nocturnal avian migration
Source: PeerJ. 2023 Aug 30;11:e15622. doi: 10.7717/peerj.15622 (PMC10474833; doi:10.7717/peerj.15622)
Supplement: Supplemental Information 2 — A VPR was created for each volume scan from 0 to 12 UTC on 3/26/2021, 3/27/2021, 3/28/2021, 3/29/2021, 4/24/2021, and 5/25/2021. [file peerj-11-15622-s002.zip › vprs_PX-1000/20210330/vpr_20210330_040000.csv]

0.000000000000000000e+00	3.646315925381747074e+05
1.000000000000000056e-01	9.465908784754135468e+02
2.000000000000000111e-01	1.100762811638327094e+03
3.000000000000000444e-01	6.800282240125868611e+02
4.000000000000000222e-01	1.136598225911458485e+03
5.000000000000000000e-01	1.032715780978732710e+03
6.000000000000000888e-01	8.104446763780381389e+02
7.000000000000000666e-01	9.422212375217013687e+02
8.000000000000000444e-01	1.153370800781249955e+03
9.000000000000000222e-01	1.043293087948069797e+03
1.000000000000000000e+00	9.936030123197115245e+02
1.100000000000000089e+00	1.063800890096028752e+03
1.200000000000000178e+00	1.886195169503348325e+03
1.300000000000000044e+00	1.360697726779513914e+03
1.400000000000000133e+00	1.268702442626953143e+03
1.500000000000000000e+00	8.907214672851562227e+02
1.600000000000000089e+00	7.483887555803571558e+02
1.700000000000000178e+00	1.435938901367187555e+03
1.800000000000000044e+00	1.241889726562500073e+03
1.900000000000000133e+00	5.211500691731770303e+02
2.000000000000000000e+00	2.546380493164062386e+02
2.100000000000000089e+00	6.341852254231770303e+02
2.200000000000000178e+00	7.527914843749999818e+02
2.300000000000000266e+00	6.599736328125000000e+02
2.400000000000000355e+00	4.494268066406249886e+02
2.500000000000000000e+00	4.376842163085937614e+02
2.600000000000000089e+00	4.021499877929687727e+02
2.700000000000000178e+00	3.848305786132812614e+02
2.800000000000000266e+00	3.646422656249999818e+03
2.900000000000000355e+00	1.022755151367187523e+03
3.000000000000000000e+00	1.343012760416666652e+03
3.100000000000000089e+00	3.784920898437500227e+02
3.200000000000000178e+00	7.031072509765624545e+02
3.300000000000000266e+00	1.627028308105468795e+03
3.400000000000000355e+00	1.318324934895833394e+03
3.500000000000000000e+00	2.101941552734374909e+03
3.600000000000000089e+00	7.810923828124999773e+02
3.700000000000000178e+00	2.513108398437500000e+03
3.800000000000000266e+00	7.306267822265624545e+02
3.900000000000000355e+00	2.527787353515624886e+02
4.000000000000000000e+00	nan
4.100000000000000533e+00	nan
4.200000000000000178e+00	7.385150878906249545e+02
4.299999999999999822e+00	nan
4.400000000000000355e+00	1.862536718750000091e+03
4.500000000000000000e+00	1.404922656250000045e+03
4.600000000000000533e+00	1.451719482421875000e+03
4.700000000000000178e+00	nan
4.800000000000000711e+00	1.401463867187500000e+03
4.900000000000000355e+00	1.256443408203125045e+03
5.000000000000000000e+00	0.000000000000000000e+00
