# Supplementary material for: A multi-sensor array for detecting and analyzing nocturnal avian migration
Source: PeerJ. 2023 Aug 30;11:e15622. doi: 10.7717/peerj.15622 (PMC10474833; doi:10.7717/peerj.15622)
Supplement: Supplemental Information 2 — A VPR was created for each volume scan from 0 to 12 UTC on 3/26/2021, 3/27/2021, 3/28/2021, 3/29/2021, 4/24/2021, and 5/25/2021. [file peerj-11-15622-s002.zip › vprs_PX-1000/20210330/vpr_20210330_023000.csv]

0.000000000000000000e+00	1.930569737567608245e+05
1.000000000000000056e-01	1.036885111012178186e+03
2.000000000000000111e-01	9.643655544704861313e+02
3.000000000000000444e-01	5.568839843749999545e+02
4.000000000000000222e-01	6.838356464586760239e+02
5.000000000000000000e-01	6.329726922286183708e+02
6.000000000000000888e-01	9.141836535002055371e+02
7.000000000000000666e-01	7.495753617136101639e+02
8.000000000000000444e-01	1.034217770385742142e+03
9.000000000000000222e-01	1.212486654124540564e+03
1.000000000000000000e+00	1.046950717163085983e+03
1.100000000000000089e+00	8.012569610595703580e+02
1.200000000000000178e+00	1.338172358398437382e+03
1.300000000000000044e+00	2.040910925292968841e+03
1.400000000000000133e+00	1.722436499023437591e+03
1.500000000000000000e+00	1.360719409179687545e+03
1.600000000000000089e+00	1.385913883463541652e+03
1.700000000000000178e+00	1.528877140299479152e+03
1.800000000000000044e+00	1.210586297607421784e+03
1.900000000000000133e+00	2.657400634765625114e+02
2.000000000000000000e+00	4.637870117187500227e+02
2.100000000000000089e+00	4.578089355468749773e+02
2.200000000000000178e+00	1.673990600585937614e+02
2.300000000000000266e+00	nan
2.400000000000000355e+00	nan
2.500000000000000000e+00	3.419061279296875000e+02
2.600000000000000089e+00	7.031321777343749773e+02
2.700000000000000178e+00	1.234318896484375045e+03
2.800000000000000266e+00	1.155115917968749955e+03
2.900000000000000355e+00	9.239874218749999272e+03
3.000000000000000000e+00	3.206018437500000073e+04
3.100000000000000089e+00	4.385401855468750227e+02
3.200000000000000178e+00	7.522095947265625000e+02
3.300000000000000266e+00	4.787301269531250227e+02
3.400000000000000355e+00	4.738319824218750114e+02
3.500000000000000000e+00	nan
3.600000000000000089e+00	nan
3.700000000000000178e+00	nan
3.800000000000000266e+00	nan
3.900000000000000355e+00	nan
4.000000000000000000e+00	nan
4.100000000000000533e+00	9.278376953125000455e+02
4.200000000000000178e+00	nan
4.299999999999999822e+00	8.834301757812500000e+02
4.400000000000000355e+00	nan
4.500000000000000000e+00	nan
4.600000000000000533e+00	nan
4.700000000000000178e+00	nan
4.800000000000000711e+00	9.381280273437499773e+02
4.900000000000000355e+00	nan
5.000000000000000000e+00	0.000000000000000000e+00
