# Supplementary material for: A multi-sensor array for detecting and analyzing nocturnal avian migration
Source: PeerJ. 2023 Aug 30;11:e15622. doi: 10.7717/peerj.15622 (PMC10474833; doi:10.7717/peerj.15622)
Supplement: Supplemental Information 2 — A VPR was created for each volume scan from 0 to 12 UTC on 3/26/2021, 3/27/2021, 3/28/2021, 3/29/2021, 4/24/2021, and 5/25/2021. [file peerj-11-15622-s002.zip › vprs_PX-1000/20210330/vpr_20210330_052000.csv]

0.000000000000000000e+00	9.671058971121652576e+04
1.000000000000000056e-01	1.459150303819444616e+03
2.000000000000000111e-01	1.405577292480468714e+03
3.000000000000000444e-01	1.191188631184895939e+03
4.000000000000000222e-01	8.251092122395833712e+02
5.000000000000000000e-01	1.649845926339285825e+03
6.000000000000000888e-01	1.672149039713541697e+03
7.000000000000000666e-01	1.057384057617187409e+03
8.000000000000000444e-01	1.139047472563244128e+03
9.000000000000000222e-01	1.460302769639757116e+03
1.000000000000000000e+00	7.585081183182566065e+02
1.100000000000000089e+00	7.785007970473345722e+02
1.200000000000000178e+00	1.657999180250901645e+03
1.300000000000000044e+00	3.072347373453776072e+03
1.400000000000000133e+00	8.704444691975911610e+02
1.500000000000000000e+00	1.384864146423339889e+03
1.600000000000000089e+00	6.839952209472655795e+02
1.700000000000000178e+00	1.769878813476562527e+03
1.800000000000000044e+00	8.663227457682290833e+02
1.900000000000000133e+00	1.965762252807617188e+03
2.000000000000000000e+00	2.350572854614257722e+03
2.100000000000000089e+00	1.312683192661830390e+03
2.200000000000000178e+00	7.148037597656250455e+02
2.300000000000000266e+00	1.041925527343749991e+03
2.400000000000000355e+00	2.161285661621093823e+03
2.500000000000000000e+00	3.319480460611978742e+03
2.600000000000000089e+00	6.984469909667968750e+02
2.700000000000000178e+00	4.754544677734375000e+02
2.800000000000000266e+00	1.077700891113281159e+03
2.900000000000000355e+00	2.710451835937500164e+03
3.000000000000000000e+00	8.320932861328125227e+02
3.100000000000000089e+00	1.504426660156249909e+03
3.200000000000000178e+00	5.173681884765625227e+02
3.300000000000000266e+00	3.413793505859374818e+03
3.400000000000000355e+00	4.229796386718750000e+03
3.500000000000000000e+00	1.969239648437499909e+03
3.600000000000000089e+00	1.719074707031250000e+03
3.700000000000000178e+00	6.494356445312499773e+02
3.800000000000000266e+00	3.191305859375000182e+03
3.900000000000000355e+00	7.252538818359374773e+02
4.000000000000000000e+00	7.420677734375000227e+02
4.100000000000000533e+00	nan
4.200000000000000178e+00	nan
4.299999999999999822e+00	8.999238281250000000e+02
4.400000000000000355e+00	1.331450097656249909e+03
4.500000000000000000e+00	8.564676757812500227e+02
4.600000000000000533e+00	1.098347265625000091e+03
4.700000000000000178e+00	1.101981445312500000e+03
4.800000000000000711e+00	1.044189160156249955e+03
4.900000000000000355e+00	1.365505273437499909e+03
5.000000000000000000e+00	0.000000000000000000e+00
