# Supplementary material for: A multi-sensor array for detecting and analyzing nocturnal avian migration
Source: PeerJ. 2023 Aug 30;11:e15622. doi: 10.7717/peerj.15622 (PMC10474833; doi:10.7717/peerj.15622)
Supplement: Supplemental Information 2 — A VPR was created for each volume scan from 0 to 12 UTC on 3/26/2021, 3/27/2021, 3/28/2021, 3/29/2021, 4/24/2021, and 5/25/2021. [file peerj-11-15622-s002.zip › vprs_PX-1000/20210330/vpr_20210330_031000.csv]

0.000000000000000000e+00	1.252968249774639553e+05
1.000000000000000056e-01	1.121856587727864735e+03
2.000000000000000111e-01	1.470525410156250018e+03
3.000000000000000444e-01	6.089673730468750819e+02
4.000000000000000222e-01	1.039529641113281286e+03
5.000000000000000000e-01	8.462742346191405431e+02
6.000000000000000888e-01	9.179577172851562636e+02
7.000000000000000666e-01	8.088209100341797466e+02
8.000000000000000444e-01	2.064554562859786074e+03
9.000000000000000222e-01	9.334363213433159672e+02
1.000000000000000000e+00	8.701499569163603383e+02
1.100000000000000089e+00	4.653929909446022748e+02
1.200000000000000178e+00	1.127614011637369686e+03
1.300000000000000044e+00	1.133358020019531295e+03
1.400000000000000133e+00	1.309360174560546966e+03
1.500000000000000000e+00	1.779763287353515580e+03
1.600000000000000089e+00	1.837891669921874836e+03
1.700000000000000178e+00	2.641819833984375236e+03
1.800000000000000044e+00	1.124929278564453170e+03
1.900000000000000133e+00	4.944271362304687614e+02
2.000000000000000000e+00	1.581971826171874909e+03
2.100000000000000089e+00	2.846208862304687273e+02
2.200000000000000178e+00	4.295635091145833258e+02
2.300000000000000266e+00	6.837927978515624545e+02
2.400000000000000355e+00	1.077195721435546830e+03
2.500000000000000000e+00	5.607571858723957803e+02
2.600000000000000089e+00	2.922126210937499854e+04
2.700000000000000178e+00	3.075720052083333371e+02
2.800000000000000266e+00	3.933791137695312727e+02
2.900000000000000355e+00	1.219046289062499909e+03
3.000000000000000000e+00	9.385854492187500000e+02
3.100000000000000089e+00	nan
3.200000000000000178e+00	5.110122558593749886e+02
3.300000000000000266e+00	1.739672070312499955e+03
3.400000000000000355e+00	4.332844238281250000e+02
3.500000000000000000e+00	3.031435742187500182e+03
3.600000000000000089e+00	1.956003466796875045e+03
3.700000000000000178e+00	5.450318359374999773e+02
3.800000000000000266e+00	nan
3.900000000000000355e+00	1.300205761718749955e+03
4.000000000000000000e+00	8.301166992187500000e+02
4.100000000000000533e+00	8.782948242187500227e+02
4.200000000000000178e+00	1.958723388671875000e+03
4.299999999999999822e+00	nan
4.400000000000000355e+00	1.411935937499999909e+03
4.500000000000000000e+00	7.789698242187499773e+02
4.600000000000000533e+00	7.968495117187500227e+02
4.700000000000000178e+00	1.544122460937499909e+03
4.800000000000000711e+00	1.251588281249999909e+03
4.900000000000000355e+00	nan
5.000000000000000000e+00	0.000000000000000000e+00
