# Supplementary material for: A multi-sensor array for detecting and analyzing nocturnal avian migration
Source: PeerJ. 2023 Aug 30;11:e15622. doi: 10.7717/peerj.15622 (PMC10474833; doi:10.7717/peerj.15622)
Supplement: Supplemental Information 2 — A VPR was created for each volume scan from 0 to 12 UTC on 3/26/2021, 3/27/2021, 3/28/2021, 3/29/2021, 4/24/2021, and 5/25/2021. [file peerj-11-15622-s002.zip › vprs_PX-1000/20210330/vpr_20210330_064000.csv]

0.000000000000000000e+00	8.240442143554687209e+04
1.000000000000000056e-01	9.907855610094571830e+02
2.000000000000000111e-01	1.088739170619419610e+03
3.000000000000000444e-01	7.057350274658203944e+02
4.000000000000000222e-01	9.956690440784801694e+02
5.000000000000000000e-01	1.804354287997159190e+03
6.000000000000000888e-01	1.156891132146661903e+03
7.000000000000000666e-01	8.237482466264203822e+02
8.000000000000000444e-01	9.019425670805430855e+02
9.000000000000000222e-01	1.142064454561121238e+03
1.000000000000000000e+00	1.527058735795454595e+03
1.100000000000000089e+00	1.370406109619140580e+03
1.200000000000000178e+00	1.375184263102213436e+03
1.300000000000000044e+00	1.749311676025390625e+03
1.400000000000000133e+00	1.160650851779513914e+03
1.500000000000000000e+00	1.055525963245738694e+03
1.600000000000000089e+00	1.980081130981445312e+03
1.700000000000000178e+00	2.333190285915798540e+03
1.800000000000000044e+00	1.211449710083007858e+03
1.900000000000000133e+00	1.368798220486111177e+03
2.000000000000000000e+00	5.102597509765624864e+02
2.100000000000000089e+00	5.307672344501202133e+02
2.200000000000000178e+00	7.634511962890625227e+02
2.300000000000000266e+00	5.001608968098958030e+02
2.400000000000000355e+00	5.605539697265625136e+02
2.500000000000000000e+00	6.879166406250000136e+02
2.600000000000000089e+00	1.381380961914062482e+03
2.700000000000000178e+00	1.332781289062500036e+03
2.800000000000000266e+00	1.005109980468749882e+03
2.900000000000000355e+00	5.812517089843750000e+02
3.000000000000000000e+00	5.700594238281249773e+02
3.100000000000000089e+00	3.905685302734374886e+02
3.200000000000000178e+00	nan
3.300000000000000266e+00	nan
3.400000000000000355e+00	5.041789062500000114e+02
3.500000000000000000e+00	5.525353515624999545e+02
3.600000000000000089e+00	2.870659179687500000e+02
3.700000000000000178e+00	nan
3.800000000000000266e+00	6.117087402343750000e+02
3.900000000000000355e+00	6.963899414062500455e+02
4.000000000000000000e+00	1.028160579427083348e+03
4.100000000000000533e+00	1.395066894531250000e+03
4.200000000000000178e+00	nan
4.299999999999999822e+00	8.637523437500000227e+02
4.400000000000000355e+00	nan
4.500000000000000000e+00	1.625154296875000000e+03
4.600000000000000533e+00	1.761155468749999955e+03
4.700000000000000178e+00	8.416823242187499545e+02
4.800000000000000711e+00	1.106158496093750045e+03
4.900000000000000355e+00	1.253828320312499955e+03
5.000000000000000000e+00	0.000000000000000000e+00
