# Supplementary material for: A multi-sensor array for detecting and analyzing nocturnal avian migration
Source: PeerJ. 2023 Aug 30;11:e15622. doi: 10.7717/peerj.15622 (PMC10474833; doi:10.7717/peerj.15622)
Supplement: Supplemental Information 2 — A VPR was created for each volume scan from 0 to 12 UTC on 3/26/2021, 3/27/2021, 3/28/2021, 3/29/2021, 4/24/2021, and 5/25/2021. [file peerj-11-15622-s002.zip › vprs_PX-1000/20210330/vpr_20210330_115000.csv]

0.000000000000000000e+00	1.636106070667613494e+04
1.000000000000000056e-01	3.224860099283854424e+02
2.000000000000000111e-01	3.313797851562500227e+02
3.000000000000000444e-01	3.475007347106933366e+02
4.000000000000000222e-01	4.711912544250488395e+02
5.000000000000000000e-01	5.354680541992187273e+02
6.000000000000000888e-01	8.287035034179687045e+02
7.000000000000000666e-01	1.240708742675781195e+03
8.000000000000000444e-01	8.935370117187500227e+02
9.000000000000000222e-01	2.959702864583333394e+03
1.000000000000000000e+00	5.923076992187499854e+03
1.100000000000000089e+00	1.420390258789062500e+03
1.200000000000000178e+00	1.725996459960937500e+03
1.300000000000000044e+00	4.944924283854166788e+03
1.400000000000000133e+00	3.607488007812500200e+03
1.500000000000000000e+00	1.963310493164062336e+03
1.600000000000000089e+00	3.147219238281250000e+02
1.700000000000000178e+00	3.872411458333333485e+03
1.800000000000000044e+00	nan
1.900000000000000133e+00	2.195575927734375057e+02
2.000000000000000000e+00	4.973844604492187500e+02
2.100000000000000089e+00	nan
2.200000000000000178e+00	2.778498657226562614e+02
2.300000000000000266e+00	2.308716796875000057e+02
2.400000000000000355e+00	3.618374999999999773e+02
2.500000000000000000e+00	3.503846435546875000e+02
2.600000000000000089e+00	nan
2.700000000000000178e+00	2.899574218750000227e+02
2.800000000000000266e+00	5.259201171874999545e+02
2.900000000000000355e+00	1.643433129882812409e+03
3.000000000000000000e+00	nan
3.100000000000000089e+00	6.119220214843750227e+02
3.200000000000000178e+00	5.913876708984374773e+02
3.300000000000000266e+00	7.891748535156250455e+02
3.400000000000000355e+00	nan
3.500000000000000000e+00	6.918472656249999773e+02
3.600000000000000089e+00	2.618920874023437591e+03
3.700000000000000178e+00	1.160629523925781177e+04
3.800000000000000266e+00	5.346651367187499773e+02
3.900000000000000355e+00	nan
4.000000000000000000e+00	3.150710351562499909e+03
4.100000000000000533e+00	nan
4.200000000000000178e+00	1.624564257812500045e+03
4.299999999999999822e+00	2.049489257812500000e+03
4.400000000000000355e+00	1.334596191406250000e+03
4.500000000000000000e+00	1.067498242187499955e+03
4.600000000000000533e+00	1.173925683593749909e+03
4.700000000000000178e+00	1.979443749999999909e+03
4.800000000000000711e+00	1.578951269531250091e+03
4.900000000000000355e+00	2.265336718749999818e+03
5.000000000000000000e+00	0.000000000000000000e+00
