# Supplementary material for: A multi-sensor array for detecting and analyzing nocturnal avian migration
Source: PeerJ. 2023 Aug 30;11:e15622. doi: 10.7717/peerj.15622 (PMC10474833; doi:10.7717/peerj.15622)
Supplement: Supplemental Information 2 — A VPR was created for each volume scan from 0 to 12 UTC on 3/26/2021, 3/27/2021, 3/28/2021, 3/29/2021, 4/24/2021, and 5/25/2021. [file peerj-11-15622-s002.zip › vprs_PX-1000/20210330/vpr_20210330_015000.csv]

0.000000000000000000e+00	9.504554996744791424e+03
1.000000000000000056e-01	1.345830249023437545e+03
2.000000000000000111e-01	6.736840423583984148e+02
3.000000000000000444e-01	4.647119873046875114e+02
4.000000000000000222e-01	6.170511374080881524e+02
5.000000000000000000e-01	7.643780230353860361e+02
6.000000000000000888e-01	8.783707469267003489e+02
7.000000000000000666e-01	1.367408215332031205e+03
8.000000000000000444e-01	7.113789112764245601e+02
9.000000000000000222e-01	5.606346809387207486e+02
1.000000000000000000e+00	1.209606034342447856e+03
1.100000000000000089e+00	8.567136938476562591e+02
1.200000000000000178e+00	6.651670600043402146e+02
1.300000000000000044e+00	2.797705977376302144e+03
1.400000000000000133e+00	3.249861132812499818e+03
1.500000000000000000e+00	1.790708953857421875e+03
1.600000000000000089e+00	5.308116650390625182e+02
1.700000000000000178e+00	1.324992242431640534e+03
1.800000000000000044e+00	5.286059895833333258e+02
1.900000000000000133e+00	2.278432617187500000e+02
2.000000000000000000e+00	3.632046508789062500e+02
2.100000000000000089e+00	8.450249023437500000e+02
2.200000000000000178e+00	nan
2.300000000000000266e+00	9.981601562500000000e+02
2.400000000000000355e+00	2.587695898437500091e+03
2.500000000000000000e+00	nan
2.600000000000000089e+00	nan
2.700000000000000178e+00	2.614430273437500091e+03
2.800000000000000266e+00	nan
2.900000000000000355e+00	9.332336914062500455e+02
3.000000000000000000e+00	nan
3.100000000000000089e+00	1.435461816406249909e+03
3.200000000000000178e+00	nan
3.300000000000000266e+00	nan
3.400000000000000355e+00	nan
3.500000000000000000e+00	nan
3.600000000000000089e+00	nan
3.700000000000000178e+00	4.888998828124999818e+03
3.800000000000000266e+00	nan
3.900000000000000355e+00	2.022842968749999955e+03
4.000000000000000000e+00	nan
4.100000000000000533e+00	nan
4.200000000000000178e+00	nan
4.299999999999999822e+00	nan
4.400000000000000355e+00	nan
4.500000000000000000e+00	nan
4.600000000000000533e+00	nan
4.700000000000000178e+00	nan
4.800000000000000711e+00	nan
4.900000000000000355e+00	nan
5.000000000000000000e+00	0.000000000000000000e+00
