# Supplementary material for: A multi-sensor array for detecting and analyzing nocturnal avian migration
Source: PeerJ. 2023 Aug 30;11:e15622. doi: 10.7717/peerj.15622 (PMC10474833; doi:10.7717/peerj.15622)
Supplement: Supplemental Information 2 — A VPR was created for each volume scan from 0 to 12 UTC on 3/26/2021, 3/27/2021, 3/28/2021, 3/29/2021, 4/24/2021, and 5/25/2021. [file peerj-11-15622-s002.zip › vprs_PX-1000/20210330/vpr_20210330_033000.csv]

0.000000000000000000e+00	2.629856198835100513e+05
1.000000000000000056e-01	1.077207169596354106e+03
2.000000000000000111e-01	1.069015439675070866e+03
3.000000000000000444e-01	7.398102716619317789e+02
4.000000000000000222e-01	9.563439830433238740e+02
5.000000000000000000e-01	8.878402332652698306e+02
6.000000000000000888e-01	7.967136119495738740e+02
7.000000000000000666e-01	1.352599519486860800e+03
8.000000000000000444e-01	1.307953176153273944e+03
9.000000000000000222e-01	1.143807836914062591e+03
1.000000000000000000e+00	2.052282215073529187e+03
1.100000000000000089e+00	1.101312462158203289e+03
1.200000000000000178e+00	1.059403855202414661e+03
1.300000000000000044e+00	2.450742242986505516e+03
1.400000000000000133e+00	1.098902551269531159e+03
1.500000000000000000e+00	1.414243014865451414e+03
1.600000000000000089e+00	3.169730834960937500e+02
1.700000000000000178e+00	1.729323299153645621e+03
1.800000000000000044e+00	8.592021118164062727e+02
1.900000000000000133e+00	5.105413916015624523e+02
2.000000000000000000e+00	3.721775472005208485e+02
2.100000000000000089e+00	5.898294840494792197e+02
2.200000000000000178e+00	5.120543090820312955e+02
2.300000000000000266e+00	4.199612711588541742e+02
2.400000000000000355e+00	4.210220458984375114e+02
2.500000000000000000e+00	4.808056396484374773e+02
2.600000000000000089e+00	4.976971191406249773e+02
2.700000000000000178e+00	3.215201171874999773e+02
2.800000000000000266e+00	7.767007812499999773e+02
2.900000000000000355e+00	5.119388916015624886e+02
3.000000000000000000e+00	7.728962890625000455e+02
3.100000000000000089e+00	nan
3.200000000000000178e+00	6.771600341796875000e+02
3.300000000000000266e+00	9.253500000000000227e+02
3.400000000000000355e+00	8.101306396484375227e+02
3.500000000000000000e+00	7.406013183593750000e+02
3.600000000000000089e+00	1.261090071614583394e+03
3.700000000000000178e+00	8.257457763671875455e+02
3.800000000000000266e+00	1.075964746093749909e+03
3.900000000000000355e+00	nan
4.000000000000000000e+00	1.174581738281249955e+03
4.100000000000000533e+00	9.995676757812500455e+02
4.200000000000000178e+00	8.650218994140625455e+02
4.299999999999999822e+00	9.917296874999999545e+02
4.400000000000000355e+00	2.103053417968750182e+03
4.500000000000000000e+00	nan
4.600000000000000533e+00	1.171603662109374909e+03
4.700000000000000178e+00	1.214297851562500000e+03
4.800000000000000711e+00	nan
4.900000000000000355e+00	2.082627441406250000e+03
5.000000000000000000e+00	0.000000000000000000e+00
