# Supplementary material for: A multi-sensor array for detecting and analyzing nocturnal avian migration
Source: PeerJ. 2023 Aug 30;11:e15622. doi: 10.7717/peerj.15622 (PMC10474833; doi:10.7717/peerj.15622)
Supplement: Supplemental Information 2 — A VPR was created for each volume scan from 0 to 12 UTC on 3/26/2021, 3/27/2021, 3/28/2021, 3/29/2021, 4/24/2021, and 5/25/2021. [file peerj-11-15622-s002.zip › vprs_PX-1000/20210330/vpr_20210330_050000.csv]

0.000000000000000000e+00	4.047976232340494753e+05
1.000000000000000056e-01	1.304702740885416688e+03
2.000000000000000111e-01	1.501444760742187555e+03
3.000000000000000444e-01	6.004141716452206765e+02
4.000000000000000222e-01	9.686721823299633343e+02
5.000000000000000000e-01	1.797146521714154460e+03
6.000000000000000888e-01	1.226864708754595540e+03
7.000000000000000666e-01	9.748299316406249773e+02
8.000000000000000444e-01	1.186897684972426305e+03
9.000000000000000222e-01	7.873423294067382585e+02
1.000000000000000000e+00	9.233753417968749773e+02
1.100000000000000089e+00	6.381843693659855035e+02
1.200000000000000178e+00	7.824255914861505516e+02
1.300000000000000044e+00	1.168511797417534808e+03
1.400000000000000133e+00	6.657274204799107338e+02
1.500000000000000000e+00	1.232841824776785643e+03
1.600000000000000089e+00	2.225416076660156250e+03
1.700000000000000178e+00	2.165301037597656432e+03
1.800000000000000044e+00	3.579793098958333758e+03
1.900000000000000133e+00	3.039679797363281068e+03
2.000000000000000000e+00	1.806805761718750091e+03
2.100000000000000089e+00	9.789436523437500455e+02
2.200000000000000178e+00	3.644451416015625114e+02
2.300000000000000266e+00	3.370994759114583758e+03
2.400000000000000355e+00	8.027777994791666742e+02
2.500000000000000000e+00	3.136786865234374773e+02
2.600000000000000089e+00	3.889267822265625227e+02
2.700000000000000178e+00	5.316228027343750000e+02
2.800000000000000266e+00	3.879199218750000000e+02
2.900000000000000355e+00	8.432034179687500455e+02
3.000000000000000000e+00	8.528150390624999773e+02
3.100000000000000089e+00	7.078353515625000227e+02
3.200000000000000178e+00	9.873155273437499773e+02
3.300000000000000266e+00	4.653046386718750114e+02
3.400000000000000355e+00	nan
3.500000000000000000e+00	7.918546874999999545e+02
3.600000000000000089e+00	5.578328125000000000e+03
3.700000000000000178e+00	6.562580078124999545e+02
3.800000000000000266e+00	1.218408300781250091e+03
3.900000000000000355e+00	1.601672070312499955e+03
4.000000000000000000e+00	1.345181250000000091e+03
4.100000000000000533e+00	2.341981835937499909e+03
4.200000000000000178e+00	nan
4.299999999999999822e+00	1.345528417968750091e+03
4.400000000000000355e+00	nan
4.500000000000000000e+00	1.427705078125000000e+03
4.600000000000000533e+00	2.183432226562500091e+03
4.700000000000000178e+00	1.333677539062500045e+03
4.800000000000000711e+00	1.362523535156250091e+03
4.900000000000000355e+00	nan
5.000000000000000000e+00	0.000000000000000000e+00
