# Supplementary material for: A multi-sensor array for detecting and analyzing nocturnal avian migration
Source: PeerJ. 2023 Aug 30;11:e15622. doi: 10.7717/peerj.15622 (PMC10474833; doi:10.7717/peerj.15622)
Supplement: Supplemental Information 2 — A VPR was created for each volume scan from 0 to 12 UTC on 3/26/2021, 3/27/2021, 3/28/2021, 3/29/2021, 4/24/2021, and 5/25/2021. [file peerj-11-15622-s002.zip › vprs_PX-1000/20210330/vpr_20210330_021000.csv]

0.000000000000000000e+00	2.838199698311942120e+04
1.000000000000000056e-01	6.914266662597656250e+02
2.000000000000000111e-01	7.073956798735118809e+02
3.000000000000000444e-01	5.987418346586681537e+02
4.000000000000000222e-01	8.018883068266369492e+02
5.000000000000000000e-01	1.165138127790178714e+03
6.000000000000000888e-01	1.094516984630766501e+03
7.000000000000000666e-01	1.108365382690429669e+03
8.000000000000000444e-01	2.015873234049479379e+03
9.000000000000000222e-01	2.239374568256579096e+03
1.000000000000000000e+00	1.498407508042279460e+03
1.100000000000000089e+00	7.882135955810547330e+02
1.200000000000000178e+00	8.008295399058948760e+02
1.300000000000000044e+00	3.891253952026367188e+03
1.400000000000000133e+00	1.124008351135253861e+03
1.500000000000000000e+00	6.012985944475447013e+02
1.600000000000000089e+00	2.070667543945312445e+03
1.700000000000000178e+00	3.246618671526227445e+03
1.800000000000000044e+00	2.052199633789062318e+03
1.900000000000000133e+00	6.582082617187500091e+02
2.000000000000000000e+00	6.021584350585937955e+02
2.100000000000000089e+00	6.346518859863281250e+02
2.200000000000000178e+00	nan
2.300000000000000266e+00	3.374712036132812614e+02
2.400000000000000355e+00	1.365836328124999909e+03
2.500000000000000000e+00	nan
2.600000000000000089e+00	3.529151611328125000e+02
2.700000000000000178e+00	5.002107421874999886e+02
2.800000000000000266e+00	5.048488769531250000e+02
2.900000000000000355e+00	nan
3.000000000000000000e+00	4.232163208007812614e+02
3.100000000000000089e+00	3.850716796875000227e+02
3.200000000000000178e+00	6.243395996093750000e+02
3.300000000000000266e+00	6.371102050781249773e+02
3.400000000000000355e+00	5.322109375000000000e+02
3.500000000000000000e+00	nan
3.600000000000000089e+00	nan
3.700000000000000178e+00	nan
3.800000000000000266e+00	nan
3.900000000000000355e+00	nan
4.000000000000000000e+00	nan
4.100000000000000533e+00	nan
4.200000000000000178e+00	nan
4.299999999999999822e+00	7.610492187500000227e+02
4.400000000000000355e+00	1.434070605468750045e+03
4.500000000000000000e+00	8.179552246093750227e+02
4.600000000000000533e+00	8.459434570312499773e+02
4.700000000000000178e+00	8.864147460937499545e+02
4.800000000000000711e+00	nan
4.900000000000000355e+00	1.004998144531249977e+03
5.000000000000000000e+00	0.000000000000000000e+00
