# Supplementary material for: A multi-sensor array for detecting and analyzing nocturnal avian migration
Source: PeerJ. 2023 Aug 30;11:e15622. doi: 10.7717/peerj.15622 (PMC10474833; doi:10.7717/peerj.15622)
Supplement: Supplemental Information 2 — A VPR was created for each volume scan from 0 to 12 UTC on 3/26/2021, 3/27/2021, 3/28/2021, 3/29/2021, 4/24/2021, and 5/25/2021. [file peerj-11-15622-s002.zip › vprs_PX-1000/20210330/vpr_20210330_042000.csv]

0.000000000000000000e+00	3.119099821289062384e+05
1.000000000000000056e-01	1.283153929850260511e+03
2.000000000000000111e-01	1.890582480037913683e+03
3.000000000000000444e-01	7.344015208524816671e+02
4.000000000000000222e-01	1.156324732881433647e+03
5.000000000000000000e-01	1.337516249712775789e+03
6.000000000000000888e-01	9.498417940027572968e+02
7.000000000000000666e-01	9.225641773897059466e+02
8.000000000000000444e-01	1.023123435345817938e+03
9.000000000000000222e-01	7.599352722167968750e+02
1.000000000000000000e+00	1.343700972806490427e+03
1.100000000000000089e+00	4.665664395419033781e+02
1.200000000000000178e+00	1.081746706814236177e+03
1.300000000000000044e+00	1.249638574218749909e+03
1.400000000000000133e+00	1.111656752929687627e+03
1.500000000000000000e+00	1.412367595563616078e+03
1.600000000000000089e+00	1.078422340611049094e+03
1.700000000000000178e+00	2.253944913736979288e+03
1.800000000000000044e+00	1.033618249511718659e+03
1.900000000000000133e+00	3.838941406249999773e+02
2.000000000000000000e+00	1.479802764892578125e+03
2.100000000000000089e+00	6.572799479166667425e+02
2.200000000000000178e+00	4.909244995117187500e+02
2.300000000000000266e+00	6.683095703125000000e+02
2.400000000000000355e+00	3.336922363281249773e+02
2.500000000000000000e+00	3.645232910156249773e+02
2.600000000000000089e+00	2.385782421875000182e+03
2.700000000000000178e+00	1.078010644531249909e+03
2.800000000000000266e+00	1.865449218750000000e+03
2.900000000000000355e+00	8.618342773437500455e+02
3.000000000000000000e+00	nan
3.100000000000000089e+00	6.866646972656250227e+02
3.200000000000000178e+00	7.720354003906250000e+02
3.300000000000000266e+00	8.252499023437500227e+02
3.400000000000000355e+00	9.883955078125000000e+02
3.500000000000000000e+00	7.408155273437499773e+02
3.600000000000000089e+00	1.089883886718750091e+03
3.700000000000000178e+00	1.159232373046874955e+03
3.800000000000000266e+00	9.591044921875000000e+02
3.900000000000000355e+00	1.222000000000000000e+03
4.000000000000000000e+00	9.106523925781250455e+02
4.100000000000000533e+00	1.533367138671874955e+03
4.200000000000000178e+00	8.532950195312499773e+02
4.299999999999999822e+00	1.392692968750000091e+03
4.400000000000000355e+00	1.556225390625000045e+03
4.500000000000000000e+00	1.007292382812500023e+03
4.600000000000000533e+00	nan
4.700000000000000178e+00	2.010037499999999909e+03
4.800000000000000711e+00	1.611666406249999909e+03
4.900000000000000355e+00	1.433896484375000000e+03
5.000000000000000000e+00	0.000000000000000000e+00
