# Supplementary material for: A multi-sensor array for detecting and analyzing nocturnal avian migration
Source: PeerJ. 2023 Aug 30;11:e15622. doi: 10.7717/peerj.15622 (PMC10474833; doi:10.7717/peerj.15622)
Supplement: Supplemental Information 2 — A VPR was created for each volume scan from 0 to 12 UTC on 3/26/2021, 3/27/2021, 3/28/2021, 3/29/2021, 4/24/2021, and 5/25/2021. [file peerj-11-15622-s002.zip › vprs_PX-1000/20210330/vpr_20210330_074000.csv]

0.000000000000000000e+00	1.282800149286905944e+05
1.000000000000000056e-01	1.086107253848805158e+03
2.000000000000000111e-01	9.893488755170037621e+02
3.000000000000000444e-01	1.438140316162109457e+03
4.000000000000000222e-01	1.642320961914062309e+03
5.000000000000000000e-01	1.140545609130859248e+03
6.000000000000000888e-01	7.871270180150082751e+02
7.000000000000000666e-01	8.434401720548930825e+02
8.000000000000000444e-01	8.119765974934896349e+02
9.000000000000000222e-01	1.043262463378906205e+03
1.000000000000000000e+00	1.685821177164713617e+03
1.100000000000000089e+00	1.343121829223632858e+03
1.200000000000000178e+00	1.085434772949218768e+03
1.300000000000000044e+00	1.011337590026855423e+03
1.400000000000000133e+00	1.085511599121093695e+03
1.500000000000000000e+00	1.051314577414772884e+03
1.600000000000000089e+00	7.760557942708333030e+02
1.700000000000000178e+00	1.275603212890624945e+03
1.800000000000000044e+00	4.894909388950893003e+02
1.900000000000000133e+00	4.984828023274739053e+02
2.000000000000000000e+00	6.190104125976562273e+02
2.100000000000000089e+00	3.095602424316406086e+03
2.200000000000000178e+00	5.489606347656250364e+03
2.300000000000000266e+00	1.854961328124999909e+03
2.400000000000000355e+00	8.607973046875000591e+02
2.500000000000000000e+00	8.651695591517857338e+02
2.600000000000000089e+00	1.060901583862304733e+03
2.700000000000000178e+00	1.063155851236979061e+03
2.800000000000000266e+00	7.663822851562499636e+02
2.900000000000000355e+00	4.844919596354167197e+02
3.000000000000000000e+00	3.512546142578124773e+02
3.100000000000000089e+00	6.707992065429687045e+02
3.200000000000000178e+00	5.554796874999999545e+02
3.300000000000000266e+00	nan
3.400000000000000355e+00	8.770716796875000227e+02
3.500000000000000000e+00	nan
3.600000000000000089e+00	4.958309082031249773e+02
3.700000000000000178e+00	6.367063476562500455e+02
3.800000000000000266e+00	1.389402539062499955e+03
3.900000000000000355e+00	6.838291015625000000e+02
4.000000000000000000e+00	8.876424804687500227e+02
4.100000000000000533e+00	2.373000585937500091e+03
4.200000000000000178e+00	1.087969238281250000e+03
4.299999999999999822e+00	9.918238281249999773e+02
4.400000000000000355e+00	9.370184082031249773e+02
4.500000000000000000e+00	1.157558300781249955e+03
4.600000000000000533e+00	1.064422949218750091e+03
4.700000000000000178e+00	1.005246028645833348e+03
4.800000000000000711e+00	1.150332812500000045e+03
4.900000000000000355e+00	1.141573242187500000e+03
5.000000000000000000e+00	0.000000000000000000e+00
