# Supplementary material for: A multi-sensor array for detecting and analyzing nocturnal avian migration
Source: PeerJ. 2023 Aug 30;11:e15622. doi: 10.7717/peerj.15622 (PMC10474833; doi:10.7717/peerj.15622)
Supplement: Supplemental Information 2 — A VPR was created for each volume scan from 0 to 12 UTC on 3/26/2021, 3/27/2021, 3/28/2021, 3/29/2021, 4/24/2021, and 5/25/2021. [file peerj-11-15622-s002.zip › vprs_PX-1000/20210330/vpr_20210330_005000.csv]

0.000000000000000000e+00	3.828748151633523230e+04
1.000000000000000056e-01	4.060579847547743384e+02
2.000000000000000111e-01	5.223670871310763459e+02
3.000000000000000444e-01	4.886245442708333258e+02
4.000000000000000222e-01	5.010978040907118043e+02
5.000000000000000000e-01	5.360350029839410126e+02
6.000000000000000888e-01	6.092761352539062045e+02
7.000000000000000666e-01	4.625485419379339760e+02
8.000000000000000444e-01	4.822792839499081197e+02
9.000000000000000222e-01	6.318353149414062955e+02
1.000000000000000000e+00	1.503215820312500000e+03
1.100000000000000089e+00	1.027284722900390534e+03
1.200000000000000178e+00	2.569429528808593659e+03
1.300000000000000044e+00	1.756915649414062500e+03
1.400000000000000133e+00	4.494731249999999818e+03
1.500000000000000000e+00	2.380058154296874818e+03
1.600000000000000089e+00	4.678844921875000182e+03
1.700000000000000178e+00	3.653964436848958485e+03
1.800000000000000044e+00	1.600387817382812443e+02
1.900000000000000133e+00	3.677162963867187386e+02
2.000000000000000000e+00	6.560375976562500000e+02
2.100000000000000089e+00	2.083783203124999943e+02
2.200000000000000178e+00	5.430940429687500455e+02
2.300000000000000266e+00	nan
2.400000000000000355e+00	3.770441894531250000e+02
2.500000000000000000e+00	nan
2.600000000000000089e+00	1.715458642578124909e+03
2.700000000000000178e+00	6.453772705078124545e+02
2.800000000000000266e+00	nan
2.900000000000000355e+00	7.643526611328125000e+02
3.000000000000000000e+00	1.314425537109375000e+03
3.100000000000000089e+00	2.991636621093749909e+03
3.200000000000000178e+00	nan
3.300000000000000266e+00	1.864349088541666788e+03
3.400000000000000355e+00	2.636926367187500091e+03
3.500000000000000000e+00	1.131417968750000000e+03
3.600000000000000089e+00	7.148972167968750000e+02
3.700000000000000178e+00	9.551291992187500455e+02
3.800000000000000266e+00	2.657917187500000182e+03
3.900000000000000355e+00	8.989037109375000227e+02
4.000000000000000000e+00	8.363286295572916060e+02
4.100000000000000533e+00	7.761508789062500000e+02
4.200000000000000178e+00	7.923167968750000227e+02
4.299999999999999822e+00	nan
4.400000000000000355e+00	1.142331054687500000e+03
4.500000000000000000e+00	1.010261914062499955e+03
4.600000000000000533e+00	1.270341992187499955e+03
4.700000000000000178e+00	nan
4.800000000000000711e+00	nan
4.900000000000000355e+00	1.854708593750000091e+03
5.000000000000000000e+00	0.000000000000000000e+00
