# Supplementary material for: A multi-sensor array for detecting and analyzing nocturnal avian migration
Source: PeerJ. 2023 Aug 30;11:e15622. doi: 10.7717/peerj.15622 (PMC10474833; doi:10.7717/peerj.15622)
Supplement: Supplemental Information 2 — A VPR was created for each volume scan from 0 to 12 UTC on 3/26/2021, 3/27/2021, 3/28/2021, 3/29/2021, 4/24/2021, and 5/25/2021. [file peerj-11-15622-s002.zip › vprs_PX-1000/20210330/vpr_20210330_105000.csv]

0.000000000000000000e+00	4.231347088216145494e+04
1.000000000000000056e-01	7.129380204942491446e+02
2.000000000000000111e-01	7.749091992187500182e+02
3.000000000000000444e-01	8.940057176378038548e+02
4.000000000000000222e-01	7.762366973876953580e+02
5.000000000000000000e-01	9.524989550781250500e+02
6.000000000000000888e-01	7.682713250732422239e+02
7.000000000000000666e-01	9.017345767750459800e+02
8.000000000000000444e-01	1.635461307466947119e+03
9.000000000000000222e-01	2.388692264811198129e+03
1.000000000000000000e+00	1.513257443847656305e+03
1.100000000000000089e+00	1.190053787935697073e+03
1.200000000000000178e+00	1.672701857503255042e+03
1.300000000000000044e+00	2.357489116753472445e+03
1.400000000000000133e+00	1.251780456542968750e+03
1.500000000000000000e+00	1.125395639648437509e+03
1.600000000000000089e+00	1.717278540039062591e+03
1.700000000000000178e+00	1.943270353190104288e+03
1.800000000000000044e+00	4.914811035156250227e+02
1.900000000000000133e+00	4.190759216308593977e+02
2.000000000000000000e+00	4.801273315429687614e+02
2.100000000000000089e+00	5.438600585937499545e+02
2.200000000000000178e+00	2.714654866536458258e+02
2.300000000000000266e+00	5.477851440429687955e+02
2.400000000000000355e+00	1.001518120117187550e+03
2.500000000000000000e+00	6.371921386718750000e+02
2.600000000000000089e+00	5.446217447916667425e+02
2.700000000000000178e+00	1.169478212890624945e+03
2.800000000000000266e+00	nan
2.900000000000000355e+00	2.090497664388020894e+03
3.000000000000000000e+00	1.869372623697916879e+03
3.100000000000000089e+00	6.024645996093750000e+02
3.200000000000000178e+00	7.432843749999999545e+02
3.300000000000000266e+00	5.838716308593750455e+02
3.400000000000000355e+00	nan
3.500000000000000000e+00	nan
3.600000000000000089e+00	8.868885742187500227e+02
3.700000000000000178e+00	2.976710156250000182e+03
3.800000000000000266e+00	5.490073242187500000e+02
3.900000000000000355e+00	6.677938720703125455e+02
4.000000000000000000e+00	nan
4.100000000000000533e+00	9.198927246093750227e+02
4.200000000000000178e+00	1.246288281249999955e+03
4.299999999999999822e+00	8.349137695312499545e+02
4.400000000000000355e+00	1.816107031250000091e+03
4.500000000000000000e+00	1.513064843749999909e+03
4.600000000000000533e+00	1.386732421875000000e+03
4.700000000000000178e+00	1.243251660156249955e+03
4.800000000000000711e+00	nan
4.900000000000000355e+00	1.463369335937499955e+03
5.000000000000000000e+00	0.000000000000000000e+00
