# Supplementary material for: A multi-sensor array for detecting and analyzing nocturnal avian migration
Source: PeerJ. 2023 Aug 30;11:e15622. doi: 10.7717/peerj.15622 (PMC10474833; doi:10.7717/peerj.15622)
Supplement: Supplemental Information 2 — A VPR was created for each volume scan from 0 to 12 UTC on 3/26/2021, 3/27/2021, 3/28/2021, 3/29/2021, 4/24/2021, and 5/25/2021. [file peerj-11-15622-s002.zip › vprs_PX-1000/20210330/vpr_20210330_095000.csv]

0.000000000000000000e+00	1.901792520577567075e+03
1.000000000000000056e-01	1.154568010397518492e+03
2.000000000000000111e-01	7.039592120361328398e+02
3.000000000000000444e-01	7.314672525024413972e+02
4.000000000000000222e-01	6.038454159691220866e+02
5.000000000000000000e-01	8.976803921786222418e+02
6.000000000000000888e-01	9.401656372070312955e+02
7.000000000000000666e-01	9.675188860212053896e+02
8.000000000000000444e-01	1.307176967773437582e+03
9.000000000000000222e-01	1.159850314767020109e+03
1.000000000000000000e+00	2.038198073904854709e+03
1.100000000000000089e+00	1.848684638323102718e+03
1.200000000000000178e+00	2.375106480916340843e+03
1.300000000000000044e+00	1.927173280552455253e+03
1.400000000000000133e+00	2.776532609049479106e+03
1.500000000000000000e+00	2.218956916691706738e+03
1.600000000000000089e+00	1.585298120117187409e+03
1.700000000000000178e+00	2.517582283528645803e+03
1.800000000000000044e+00	7.102473846435547102e+02
1.900000000000000133e+00	9.749779012044270985e+02
2.000000000000000000e+00	6.251051472981770303e+02
2.100000000000000089e+00	6.920127685546874545e+02
2.200000000000000178e+00	4.559782275390624591e+02
2.300000000000000266e+00	4.891219930013020303e+02
2.400000000000000355e+00	4.456618896484375227e+02
2.500000000000000000e+00	4.872058105468750000e+02
2.600000000000000089e+00	4.394795593261718523e+02
2.700000000000000178e+00	6.393615620117187973e+03
2.800000000000000266e+00	1.788029736328124955e+03
2.900000000000000355e+00	5.294631958007812500e+02
3.000000000000000000e+00	7.386058268229166970e+02
3.100000000000000089e+00	9.271458007812500455e+02
3.200000000000000178e+00	5.990906005859375227e+02
3.300000000000000266e+00	6.758760498046874545e+02
3.400000000000000355e+00	6.656287597656249773e+02
3.500000000000000000e+00	nan
3.600000000000000089e+00	9.122718750000000227e+02
3.700000000000000178e+00	1.485396191406249955e+03
3.800000000000000266e+00	1.192660546874999909e+03
3.900000000000000355e+00	1.370953808593749955e+03
4.000000000000000000e+00	nan
4.100000000000000533e+00	9.231945312499999545e+02
4.200000000000000178e+00	8.873455078125000455e+02
4.299999999999999822e+00	9.494387695312500455e+02
4.400000000000000355e+00	8.340250976562499545e+02
4.500000000000000000e+00	1.057027050781249955e+03
4.600000000000000533e+00	9.212221191406249545e+02
4.700000000000000178e+00	1.341414941406249909e+03
4.800000000000000711e+00	1.142500537109375045e+03
4.900000000000000355e+00	9.786920898437499545e+02
5.000000000000000000e+00	0.000000000000000000e+00
