# Supplementary material for: A multi-sensor array for detecting and analyzing nocturnal avian migration
Source: PeerJ. 2023 Aug 30;11:e15622. doi: 10.7717/peerj.15622 (PMC10474833; doi:10.7717/peerj.15622)
Supplement: Supplemental Information 2 — A VPR was created for each volume scan from 0 to 12 UTC on 3/26/2021, 3/27/2021, 3/28/2021, 3/29/2021, 4/24/2021, and 5/25/2021. [file peerj-11-15622-s002.zip › vprs_PX-1000/20210330/vpr_20210330_001000.csv]

0.000000000000000000e+00	1.224770397105823940e+05
1.000000000000000056e-01	8.062489358340992567e+02
2.000000000000000111e-01	8.740735121783087607e+02
3.000000000000000444e-01	4.532770128038194457e+02
4.000000000000000222e-01	4.704157674153645416e+02
5.000000000000000000e-01	5.254332641601562273e+02
6.000000000000000888e-01	6.613653455946180202e+02
7.000000000000000666e-01	6.122764065212674041e+02
8.000000000000000444e-01	6.320960394965277374e+02
9.000000000000000222e-01	6.214256496853298586e+02
1.000000000000000000e+00	7.247878395080566634e+02
1.100000000000000089e+00	8.197762512207031023e+02
1.200000000000000178e+00	1.323248049926757858e+03
1.300000000000000044e+00	2.280843261718750000e+03
1.400000000000000133e+00	1.687114062500000045e+03
1.500000000000000000e+00	4.206928125000000364e+03
1.600000000000000089e+00	nan
1.700000000000000178e+00	4.386421484374999636e+03
1.800000000000000044e+00	6.293972233072916424e+03
1.900000000000000133e+00	1.241243241373697856e+03
2.000000000000000000e+00	3.699437988281250114e+02
2.100000000000000089e+00	nan
2.200000000000000178e+00	1.331225024414062545e+03
2.300000000000000266e+00	1.378791894531249909e+03
2.400000000000000355e+00	2.350624755859375057e+02
2.500000000000000000e+00	4.523986328125000114e+02
2.600000000000000089e+00	1.252264355468749955e+03
2.700000000000000178e+00	4.589830078124999773e+02
2.800000000000000266e+00	1.101489648437499909e+03
2.900000000000000355e+00	1.251389746093750091e+03
3.000000000000000000e+00	1.403767138671875045e+03
3.100000000000000089e+00	nan
3.200000000000000178e+00	2.917575585937499909e+03
3.300000000000000266e+00	6.836698974609374773e+02
3.400000000000000355e+00	6.010257324218749773e+02
3.500000000000000000e+00	9.441674804687500000e+02
3.600000000000000089e+00	7.260430908203125000e+02
3.700000000000000178e+00	2.474341003417968750e+03
3.800000000000000266e+00	2.387183984374999909e+03
3.900000000000000355e+00	nan
4.000000000000000000e+00	1.108807019042968705e+03
4.100000000000000533e+00	1.272167724609375000e+03
4.200000000000000178e+00	1.530867089843749909e+03
4.299999999999999822e+00	nan
4.400000000000000355e+00	1.162209960937500000e+03
4.500000000000000000e+00	1.188626269531250045e+03
4.600000000000000533e+00	1.385382226562499909e+03
4.700000000000000178e+00	1.379553320312500091e+03
4.800000000000000711e+00	2.211587548828124909e+03
4.900000000000000355e+00	4.902993749999999636e+03
5.000000000000000000e+00	0.000000000000000000e+00
