# Supplementary material for: A multi-sensor array for detecting and analyzing nocturnal avian migration
Source: PeerJ. 2023 Aug 30;11:e15622. doi: 10.7717/peerj.15622 (PMC10474833; doi:10.7717/peerj.15622)
Supplement: Supplemental Information 2 — A VPR was created for each volume scan from 0 to 12 UTC on 3/26/2021, 3/27/2021, 3/28/2021, 3/29/2021, 4/24/2021, and 5/25/2021. [file peerj-11-15622-s002.zip › vprs_PX-1000/20210330/vpr_20210330_101000.csv]

0.000000000000000000e+00	2.442762265249399206e+03
1.000000000000000056e-01	8.236993386661304157e+02
2.000000000000000111e-01	6.443389854029604749e+02
3.000000000000000444e-01	7.221129907226562636e+02
4.000000000000000222e-01	1.059630409458705344e+03
5.000000000000000000e-01	9.626308547247023171e+02
6.000000000000000888e-01	8.973287318638392662e+02
7.000000000000000666e-01	9.784335217927631447e+02
8.000000000000000444e-01	1.737026500355113512e+03
9.000000000000000222e-01	1.309176123046875091e+03
1.000000000000000000e+00	1.672348156738281205e+03
1.100000000000000089e+00	1.610784219637783963e+03
1.200000000000000178e+00	1.173344491299716083e+03
1.300000000000000044e+00	1.305055771484374873e+03
1.400000000000000133e+00	1.297570183105468914e+03
1.500000000000000000e+00	1.622914325968424464e+03
1.600000000000000089e+00	1.377352856445312455e+03
1.700000000000000178e+00	2.945814680989583394e+03
1.800000000000000044e+00	3.860130004882812500e+02
1.900000000000000133e+00	5.022403869628906250e+02
2.000000000000000000e+00	4.397616894531250296e+02
2.100000000000000089e+00	4.553569396972656023e+02
2.200000000000000178e+00	4.329796508789062273e+02
2.300000000000000266e+00	5.459426391601562045e+02
2.400000000000000355e+00	4.815537780761718523e+02
2.500000000000000000e+00	4.091985742187499682e+02
2.600000000000000089e+00	7.658223388671874545e+02
2.700000000000000178e+00	6.015254882812499773e+02
2.800000000000000266e+00	7.897258544921875227e+02
2.900000000000000355e+00	4.757278320312499886e+02
3.000000000000000000e+00	5.062957031249999886e+02
3.100000000000000089e+00	1.013066308593750023e+03
3.200000000000000178e+00	6.338803955078125227e+02
3.300000000000000266e+00	1.107623535156250000e+03
3.400000000000000355e+00	1.476566992187500091e+03
3.500000000000000000e+00	5.484132324218750227e+02
3.600000000000000089e+00	7.254843994140625227e+02
3.700000000000000178e+00	6.427917968750000455e+02
3.800000000000000266e+00	1.202355957031250000e+03
3.900000000000000355e+00	1.430891113281250000e+03
4.000000000000000000e+00	1.972850390625000045e+03
4.100000000000000533e+00	nan
4.200000000000000178e+00	1.047495800781249955e+03
4.299999999999999822e+00	1.224310156250000091e+03
4.400000000000000355e+00	2.276309765625000182e+03
4.500000000000000000e+00	1.505771093750000091e+03
4.600000000000000533e+00	9.874735351562500227e+02
4.700000000000000178e+00	1.220586279296875091e+03
4.800000000000000711e+00	2.525802343750000091e+03
4.900000000000000355e+00	nan
5.000000000000000000e+00	0.000000000000000000e+00
