# Supplementary material for: A multi-sensor array for detecting and analyzing nocturnal avian migration
Source: PeerJ. 2023 Aug 30;11:e15622. doi: 10.7717/peerj.15622 (PMC10474833; doi:10.7717/peerj.15622)
Supplement: Supplemental Information 2 — A VPR was created for each volume scan from 0 to 12 UTC on 3/26/2021, 3/27/2021, 3/28/2021, 3/29/2021, 4/24/2021, and 5/25/2021. [file peerj-11-15622-s002.zip › vprs_PX-1000/20210330/vpr_20210330_062000.csv]

0.000000000000000000e+00	2.003011923264723373e+04
1.000000000000000056e-01	9.511396575927734602e+02
2.000000000000000111e-01	1.093661578690378292e+03
3.000000000000000444e-01	6.390678967285156205e+02
4.000000000000000222e-01	8.629092053222655068e+02
5.000000000000000000e-01	1.382664694824218714e+03
6.000000000000000888e-01	1.030240477294921902e+03
7.000000000000000666e-01	7.512541918945312318e+02
8.000000000000000444e-01	7.336626369900174041e+02
9.000000000000000222e-01	9.969403930664062727e+02
1.000000000000000000e+00	1.414619150390625009e+03
1.100000000000000089e+00	1.278184711914062518e+03
1.200000000000000178e+00	1.764296570933948942e+03
1.300000000000000044e+00	1.509907530381944525e+03
1.400000000000000133e+00	2.307622401258680384e+03
1.500000000000000000e+00	1.373529382324218659e+03
1.600000000000000089e+00	1.796966810825892708e+03
1.700000000000000178e+00	2.229214162190754905e+03
1.800000000000000044e+00	4.228297214084201414e+02
1.900000000000000133e+00	4.559656319754464562e+02
2.000000000000000000e+00	6.254162458147321786e+02
2.100000000000000089e+00	5.180095912388393344e+02
2.200000000000000178e+00	3.836826985677083712e+02
2.300000000000000266e+00	4.316071606445312909e+02
2.400000000000000355e+00	5.111084472656249886e+02
2.500000000000000000e+00	4.784714680989583258e+02
2.600000000000000089e+00	1.271001992187500036e+03
2.700000000000000178e+00	1.234793549804687473e+03
2.800000000000000266e+00	1.883277563476562591e+03
2.900000000000000355e+00	8.619185791015625000e+02
3.000000000000000000e+00	1.134086035156250091e+03
3.100000000000000089e+00	3.006568383789062409e+03
3.200000000000000178e+00	1.105954589843750000e+03
3.300000000000000266e+00	6.622176025390624545e+02
3.400000000000000355e+00	6.075144531250000455e+02
3.500000000000000000e+00	2.754969628906249909e+03
3.600000000000000089e+00	2.937238842773437682e+03
3.700000000000000178e+00	2.007182958984375091e+03
3.800000000000000266e+00	9.788428710937499773e+02
3.900000000000000355e+00	nan
4.000000000000000000e+00	7.837702636718750000e+02
4.100000000000000533e+00	1.074341015624999955e+03
4.200000000000000178e+00	7.480315917968749773e+02
4.299999999999999822e+00	nan
4.400000000000000355e+00	1.325056640625000000e+03
4.500000000000000000e+00	1.562011328125000091e+03
4.600000000000000533e+00	1.080829199218750091e+03
4.700000000000000178e+00	2.060533398437500182e+03
4.800000000000000711e+00	1.121350781249999955e+03
4.900000000000000355e+00	1.317664746093749955e+03
5.000000000000000000e+00	0.000000000000000000e+00
