# Supplementary material for: A multi-sensor array for detecting and analyzing nocturnal avian migration
Source: PeerJ. 2023 Aug 30;11:e15622. doi: 10.7717/peerj.15622 (PMC10474833; doi:10.7717/peerj.15622)
Supplement: Supplemental Information 2 — A VPR was created for each volume scan from 0 to 12 UTC on 3/26/2021, 3/27/2021, 3/28/2021, 3/29/2021, 4/24/2021, and 5/25/2021. [file peerj-11-15622-s002.zip › vprs_PX-1000/20210330/vpr_20210330_113000.csv]

0.000000000000000000e+00	1.382011006303266913e+04
1.000000000000000056e-01	7.473686508178710710e+02
2.000000000000000111e-01	5.979061523437500227e+02
3.000000000000000444e-01	4.817546594956342005e+02
4.000000000000000222e-01	5.650821396771599439e+02
5.000000000000000000e-01	8.386864420572916288e+02
6.000000000000000888e-01	8.592314792209201642e+02
7.000000000000000666e-01	9.397014689127603333e+02
8.000000000000000444e-01	1.582640020751953216e+03
9.000000000000000222e-01	1.557749209872159099e+03
1.000000000000000000e+00	1.793864118652343677e+03
1.100000000000000089e+00	1.692719601779514051e+03
1.200000000000000178e+00	1.387597856987847308e+03
1.300000000000000044e+00	1.838348922293526584e+03
1.400000000000000133e+00	1.399588468424479061e+03
1.500000000000000000e+00	1.509080293782552189e+03
1.600000000000000089e+00	2.014903198242187500e+03
1.700000000000000178e+00	1.598636328125000091e+03
1.800000000000000044e+00	1.009694449869791583e+03
1.900000000000000133e+00	4.044097656249999773e+02
2.000000000000000000e+00	2.065430786132812386e+02
2.100000000000000089e+00	6.347695963541666515e+02
2.200000000000000178e+00	3.981226643880208371e+02
2.300000000000000266e+00	3.183107055664062273e+02
2.400000000000000355e+00	4.916582275390625227e+02
2.500000000000000000e+00	4.285921142578125114e+02
2.600000000000000089e+00	9.482787353515625455e+02
2.700000000000000178e+00	1.810407828776041697e+03
2.800000000000000266e+00	3.880440185546875114e+02
2.900000000000000355e+00	6.144105957031249545e+02
3.000000000000000000e+00	1.930348681640625045e+03
3.100000000000000089e+00	5.238589843749999773e+02
3.200000000000000178e+00	6.681507812500000227e+02
3.300000000000000266e+00	7.771838867187500455e+02
3.400000000000000355e+00	1.813739957682291788e+03
3.500000000000000000e+00	7.586377685546874545e+02
3.600000000000000089e+00	5.767998535156250455e+02
3.700000000000000178e+00	9.119311523437500000e+02
3.800000000000000266e+00	6.598234130859375455e+02
3.900000000000000355e+00	1.574173437500000091e+03
4.000000000000000000e+00	1.072091406250000091e+03
4.100000000000000533e+00	7.084604980468750455e+02
4.200000000000000178e+00	1.021543066406249977e+03
4.299999999999999822e+00	1.186809375000000045e+03
4.400000000000000355e+00	1.983844921874999955e+03
4.500000000000000000e+00	1.001863085937500045e+03
4.600000000000000533e+00	1.203021874999999909e+03
4.700000000000000178e+00	2.026357812499999909e+03
4.800000000000000711e+00	1.388642773437499955e+03
4.900000000000000355e+00	1.419490468750000036e+04
5.000000000000000000e+00	0.000000000000000000e+00
