# Supplementary material for: A multi-sensor array for detecting and analyzing nocturnal avian migration
Source: PeerJ. 2023 Aug 30;11:e15622. doi: 10.7717/peerj.15622 (PMC10474833; doi:10.7717/peerj.15622)
Supplement: Supplemental Information 2 — A VPR was created for each volume scan from 0 to 12 UTC on 3/26/2021, 3/27/2021, 3/28/2021, 3/29/2021, 4/24/2021, and 5/25/2021. [file peerj-11-15622-s002.zip › vprs_PX-1000/20210330/vpr_20210330_013000.csv]

0.000000000000000000e+00	5.374650724080404325e+04
1.000000000000000056e-01	5.873247301603618098e+02
2.000000000000000111e-01	6.110232987253289139e+02
3.000000000000000444e-01	4.569096403423108086e+02
4.000000000000000222e-01	6.225259996916117871e+02
5.000000000000000000e-01	8.154865735505757129e+02
6.000000000000000888e-01	1.502176027318050956e+03
7.000000000000000666e-01	1.663045046515213926e+03
8.000000000000000444e-01	1.374960138260690883e+03
9.000000000000000222e-01	2.131068589782714753e+03
1.000000000000000000e+00	1.253828576660156159e+03
1.100000000000000089e+00	2.379453581237793060e+03
1.200000000000000178e+00	2.265119688585069525e+03
1.300000000000000044e+00	2.610849755859374909e+03
1.400000000000000133e+00	1.157920579528808503e+03
1.500000000000000000e+00	3.146636230468749886e+02
1.600000000000000089e+00	1.385786953735351517e+03
1.700000000000000178e+00	1.515256241861979106e+03
1.800000000000000044e+00	2.251128417968749886e+02
1.900000000000000133e+00	5.063274536132812500e+02
2.000000000000000000e+00	2.427140869140625057e+02
2.100000000000000089e+00	5.961601074218749545e+02
2.200000000000000178e+00	3.877081787109374886e+02
2.300000000000000266e+00	1.012185681152343705e+03
2.400000000000000355e+00	2.359724853515625114e+02
2.500000000000000000e+00	7.441819335937500455e+02
2.600000000000000089e+00	1.603035156250000000e+03
2.700000000000000178e+00	nan
2.800000000000000266e+00	nan
2.900000000000000355e+00	4.101666503906250227e+02
3.000000000000000000e+00	2.697880078125000182e+03
3.100000000000000089e+00	5.317823242187499773e+02
3.200000000000000178e+00	nan
3.300000000000000266e+00	8.569397460937500455e+02
3.400000000000000355e+00	nan
3.500000000000000000e+00	8.871461914062499545e+02
3.600000000000000089e+00	1.556456249999999955e+03
3.700000000000000178e+00	8.109922363281250455e+02
3.800000000000000266e+00	2.167476464843749909e+03
3.900000000000000355e+00	1.046458886718749909e+03
4.000000000000000000e+00	7.544346191406250455e+02
4.100000000000000533e+00	nan
4.200000000000000178e+00	nan
4.299999999999999822e+00	nan
4.400000000000000355e+00	nan
4.500000000000000000e+00	nan
4.600000000000000533e+00	1.689269726562499955e+03
4.700000000000000178e+00	nan
4.800000000000000711e+00	1.044766308593749955e+03
4.900000000000000355e+00	1.023464843750000000e+03
5.000000000000000000e+00	0.000000000000000000e+00
