# Supplementary material for: A multi-sensor array for detecting and analyzing nocturnal avian migration
Source: PeerJ. 2023 Aug 30;11:e15622. doi: 10.7717/peerj.15622 (PMC10474833; doi:10.7717/peerj.15622)
Supplement: Supplemental Information 2 — A VPR was created for each volume scan from 0 to 12 UTC on 3/26/2021, 3/27/2021, 3/28/2021, 3/29/2021, 4/24/2021, and 5/25/2021. [file peerj-11-15622-s002.zip › vprs_PX-1000/20210330/vpr_20210330_070000.csv]

0.000000000000000000e+00	7.514653438439001911e+04
1.000000000000000056e-01	6.927896416558160126e+02
2.000000000000000111e-01	8.236991052246094114e+02
3.000000000000000444e-01	7.058439255487351147e+02
4.000000000000000222e-01	9.877816987537202067e+02
5.000000000000000000e-01	1.861234923735119082e+03
6.000000000000000888e-01	1.205252490234375045e+03
7.000000000000000666e-01	1.180931131417410597e+03
8.000000000000000444e-01	8.605997481496709725e+02
9.000000000000000222e-01	1.047145561523437664e+03
1.000000000000000000e+00	1.871137142666903401e+03
1.100000000000000089e+00	6.660578015136718477e+02
1.200000000000000178e+00	1.293620759277343723e+03
1.300000000000000044e+00	1.104897241210937409e+03
1.400000000000000133e+00	7.220183419363839903e+02
1.500000000000000000e+00	1.055562413194444616e+03
1.600000000000000089e+00	1.992268924967448129e+03
1.700000000000000178e+00	1.544811070033482110e+03
1.800000000000000044e+00	4.144546834309895758e+02
1.900000000000000133e+00	4.086003601074218636e+02
2.000000000000000000e+00	5.898067208426339221e+02
2.100000000000000089e+00	6.695917877197265398e+02
2.200000000000000178e+00	8.906075249565972172e+02
2.300000000000000266e+00	6.230508951822916970e+02
2.400000000000000355e+00	6.323727539062499545e+02
2.500000000000000000e+00	4.517895703125000182e+02
2.600000000000000089e+00	6.451027099609375455e+02
2.700000000000000178e+00	4.887577514648437500e+02
2.800000000000000266e+00	8.042875000000000227e+02
2.900000000000000355e+00	5.083382812500000227e+02
3.000000000000000000e+00	3.879889892578124773e+02
3.100000000000000089e+00	7.910813964843749773e+02
3.200000000000000178e+00	nan
3.300000000000000266e+00	4.730986816406249886e+02
3.400000000000000355e+00	7.926146484375000227e+02
3.500000000000000000e+00	5.722938964843749545e+02
3.600000000000000089e+00	6.935040283203125000e+02
3.700000000000000178e+00	7.032729003906249545e+02
3.800000000000000266e+00	7.765752929687499773e+02
3.900000000000000355e+00	6.037617675781250455e+02
4.000000000000000000e+00	1.818096679687500000e+03
4.100000000000000533e+00	1.114947851562500091e+03
4.200000000000000178e+00	1.672291992187500000e+03
4.299999999999999822e+00	1.505347753906250091e+03
4.400000000000000355e+00	1.459823437499999955e+03
4.500000000000000000e+00	1.263330859375000045e+03
4.600000000000000533e+00	nan
4.700000000000000178e+00	1.399926269531250000e+03
4.800000000000000711e+00	1.863669726562500045e+03
4.900000000000000355e+00	1.369371972656249909e+03
5.000000000000000000e+00	0.000000000000000000e+00
