# Supplementary material for: A multi-sensor array for detecting and analyzing nocturnal avian migration
Source: PeerJ. 2023 Aug 30;11:e15622. doi: 10.7717/peerj.15622 (PMC10474833; doi:10.7717/peerj.15622)
Supplement: Supplemental Information 2 — A VPR was created for each volume scan from 0 to 12 UTC on 3/26/2021, 3/27/2021, 3/28/2021, 3/29/2021, 4/24/2021, and 5/25/2021. [file peerj-11-15622-s002.zip › vprs_PX-1000/20210330/vpr_20210330_025000.csv]

0.000000000000000000e+00	1.262375147426060139e+05
1.000000000000000056e-01	8.585153011924342081e+02
2.000000000000000111e-01	1.008628040713355631e+03
3.000000000000000444e-01	6.240476437655362361e+02
4.000000000000000222e-01	9.281289828213778037e+02
5.000000000000000000e-01	7.521886285955255289e+02
6.000000000000000888e-01	8.647433799050071457e+02
7.000000000000000666e-01	1.243811547851562409e+03
8.000000000000000444e-01	1.127641221479936121e+03
9.000000000000000222e-01	3.019613068590665989e+03
1.000000000000000000e+00	2.935011086554276517e+03
1.100000000000000089e+00	1.634723394305889542e+03
1.200000000000000178e+00	8.358182883522728162e+02
1.300000000000000044e+00	1.511674385579427053e+03
1.400000000000000133e+00	7.299628723144530795e+02
1.500000000000000000e+00	4.648626302083333144e+02
1.600000000000000089e+00	1.284706137695312464e+03
1.700000000000000178e+00	1.704325848388671830e+03
1.800000000000000044e+00	6.470992944335937409e+02
1.900000000000000133e+00	9.449347005208334167e+02
2.000000000000000000e+00	4.968759480794270758e+02
2.100000000000000089e+00	5.869513183593750227e+02
2.200000000000000178e+00	3.562080200195312614e+02
2.300000000000000266e+00	8.247924316406249545e+02
2.400000000000000355e+00	3.175992724609374818e+03
2.500000000000000000e+00	3.318289843749999818e+03
2.600000000000000089e+00	3.089717773437499773e+02
2.700000000000000178e+00	nan
2.800000000000000266e+00	3.759092773437499773e+02
2.900000000000000355e+00	2.767055078124999909e+03
3.000000000000000000e+00	2.771039453124999909e+03
3.100000000000000089e+00	1.496999438476562545e+03
3.200000000000000178e+00	nan
3.300000000000000266e+00	nan
3.400000000000000355e+00	nan
3.500000000000000000e+00	nan
3.600000000000000089e+00	nan
3.700000000000000178e+00	nan
3.800000000000000266e+00	5.783989746093750455e+02
3.900000000000000355e+00	nan
4.000000000000000000e+00	nan
4.100000000000000533e+00	1.861824414062499955e+03
4.200000000000000178e+00	2.502779345703124818e+03
4.299999999999999822e+00	8.245827148437499545e+02
4.400000000000000355e+00	nan
4.500000000000000000e+00	2.914195507812500182e+03
4.600000000000000533e+00	nan
4.700000000000000178e+00	nan
4.800000000000000711e+00	9.543985351562499773e+02
4.900000000000000355e+00	1.004800781250000000e+03
5.000000000000000000e+00	0.000000000000000000e+00
