# Supplementary material for: A multi-sensor array for detecting and analyzing nocturnal avian migration
Source: PeerJ. 2023 Aug 30;11:e15622. doi: 10.7717/peerj.15622 (PMC10474833; doi:10.7717/peerj.15622)
Supplement: Supplemental Information 2 — A VPR was created for each volume scan from 0 to 12 UTC on 3/26/2021, 3/27/2021, 3/28/2021, 3/29/2021, 4/24/2021, and 5/25/2021. [file peerj-11-15622-s002.zip › vprs_PX-1000/20210330/vpr_20210330_054000.csv]

0.000000000000000000e+00	6.066032826772836415e+04
1.000000000000000056e-01	1.061889324951171830e+03
2.000000000000000111e-01	1.268002339680989735e+03
3.000000000000000444e-01	6.296330643503289366e+02
4.000000000000000222e-01	7.304654181229441292e+02
5.000000000000000000e-01	1.968945115902549560e+03
6.000000000000000888e-01	1.527473820415295904e+03
7.000000000000000666e-01	7.946015445106907009e+02
8.000000000000000444e-01	7.901008583470395479e+02
9.000000000000000222e-01	8.817199205186632298e+02
1.000000000000000000e+00	1.818229626464843705e+03
1.100000000000000089e+00	1.351557517311789752e+03
1.200000000000000178e+00	1.024745862926136397e+03
1.300000000000000044e+00	1.274563372802734420e+03
1.400000000000000133e+00	5.925486735026041742e+02
1.500000000000000000e+00	7.212733007812499864e+02
1.600000000000000089e+00	7.354241577148437727e+02
1.700000000000000178e+00	2.899526782226562318e+03
1.800000000000000044e+00	8.302311645507812727e+02
1.900000000000000133e+00	8.012789388020833030e+02
2.000000000000000000e+00	1.402894921874999909e+03
2.100000000000000089e+00	1.006481650390624964e+03
2.200000000000000178e+00	1.078258000837053714e+03
2.300000000000000266e+00	9.113099121093749773e+02
2.400000000000000355e+00	4.655526855468750114e+02
2.500000000000000000e+00	1.139718066406250045e+03
2.600000000000000089e+00	1.203908813476562500e+03
2.700000000000000178e+00	2.990293945312499773e+02
2.800000000000000266e+00	7.678219482421875455e+02
2.900000000000000355e+00	5.041442871093750000e+02
3.000000000000000000e+00	4.214141601562499773e+02
3.100000000000000089e+00	nan
3.200000000000000178e+00	nan
3.300000000000000266e+00	nan
3.400000000000000355e+00	nan
3.500000000000000000e+00	nan
3.600000000000000089e+00	nan
3.700000000000000178e+00	nan
3.800000000000000266e+00	nan
3.900000000000000355e+00	nan
4.000000000000000000e+00	nan
4.100000000000000533e+00	nan
4.200000000000000178e+00	nan
4.299999999999999822e+00	7.330638281249999636e+03
4.400000000000000355e+00	nan
4.500000000000000000e+00	nan
4.600000000000000533e+00	nan
4.700000000000000178e+00	nan
4.800000000000000711e+00	nan
4.900000000000000355e+00	nan
5.000000000000000000e+00	0.000000000000000000e+00
