# Supplementary material for: A multi-sensor array for detecting and analyzing nocturnal avian migration
Source: PeerJ. 2023 Aug 30;11:e15622. doi: 10.7717/peerj.15622 (PMC10474833; doi:10.7717/peerj.15622)
Supplement: Supplemental Information 2 — A VPR was created for each volume scan from 0 to 12 UTC on 3/26/2021, 3/27/2021, 3/28/2021, 3/29/2021, 4/24/2021, and 5/25/2021. [file peerj-11-15622-s002.zip › vprs_PX-1000/20210330/vpr_20210330_083000.csv]

0.000000000000000000e+00	4.698707291434151557e+04
1.000000000000000056e-01	8.263282090928820480e+02
2.000000000000000111e-01	7.610120258532072057e+02
3.000000000000000444e-01	7.425625778924851375e+02
4.000000000000000222e-01	1.036046946498325724e+03
5.000000000000000000e-01	1.028420467122395848e+03
6.000000000000000888e-01	9.095055222284227057e+02
7.000000000000000666e-01	1.077267041015624955e+03
8.000000000000000444e-01	1.842117719377790081e+03
9.000000000000000222e-01	1.389947661675347263e+03
1.000000000000000000e+00	1.526008137207031268e+03
1.100000000000000089e+00	8.093837622070311681e+02
1.200000000000000178e+00	1.241852478966346098e+03
1.300000000000000044e+00	1.123522828892299231e+03
1.400000000000000133e+00	1.132804342373934787e+03
1.500000000000000000e+00	8.886867757161459167e+02
1.600000000000000089e+00	1.385820025634765670e+03
1.700000000000000178e+00	9.740295793805804578e+02
1.800000000000000044e+00	4.655791887555803328e+02
1.900000000000000133e+00	5.526721749441965130e+02
2.000000000000000000e+00	7.796328531901042425e+02
2.100000000000000089e+00	6.837184651692707575e+02
2.200000000000000178e+00	4.742701660156250227e+02
2.300000000000000266e+00	5.500565917968749545e+02
2.400000000000000355e+00	5.571159505208332803e+02
2.500000000000000000e+00	4.437952685546874818e+02
2.600000000000000089e+00	6.119474051339285552e+02
2.700000000000000178e+00	6.840162624782985858e+02
2.800000000000000266e+00	8.181405334472656250e+02
2.900000000000000355e+00	5.957679036458332575e+02
3.000000000000000000e+00	5.482752441406249773e+02
3.100000000000000089e+00	6.055111816406249545e+02
3.200000000000000178e+00	1.160499218749999955e+03
3.300000000000000266e+00	6.470708007812500000e+02
3.400000000000000355e+00	6.404792968750000455e+02
3.500000000000000000e+00	5.943461425781249545e+02
3.600000000000000089e+00	5.566739257812499773e+02
3.700000000000000178e+00	1.690770117187500091e+03
3.800000000000000266e+00	1.204134619140625091e+03
3.900000000000000355e+00	2.137075195312500000e+03
4.000000000000000000e+00	8.291979248046875455e+02
4.100000000000000533e+00	9.485727539062500000e+02
4.200000000000000178e+00	7.584807128906250000e+02
4.299999999999999822e+00	1.210836132812499955e+03
4.400000000000000355e+00	1.133609472656250091e+03
4.500000000000000000e+00	1.183288085937500000e+03
4.600000000000000533e+00	1.277243017578125091e+03
4.700000000000000178e+00	1.450842285156250000e+03
4.800000000000000711e+00	1.472969335937500091e+03
4.900000000000000355e+00	1.302526367187500000e+03
5.000000000000000000e+00	0.000000000000000000e+00
