# Supplementary material for: A multi-sensor array for detecting and analyzing nocturnal avian migration
Source: PeerJ. 2023 Aug 30;11:e15622. doi: 10.7717/peerj.15622 (PMC10474833; doi:10.7717/peerj.15622)
Supplement: Supplemental Information 2 — A VPR was created for each volume scan from 0 to 12 UTC on 3/26/2021, 3/27/2021, 3/28/2021, 3/29/2021, 4/24/2021, and 5/25/2021. [file peerj-11-15622-s002.zip › vprs_PX-1000/20210330/vpr_20210330_091000.csv]

0.000000000000000000e+00	1.253467564348493397e+04
1.000000000000000056e-01	1.102539562988281205e+03
2.000000000000000111e-01	9.869263774671053397e+02
3.000000000000000444e-01	8.388859444754464221e+02
4.000000000000000222e-01	9.592011846368963006e+02
5.000000000000000000e-01	9.147197432084516322e+02
6.000000000000000888e-01	9.154515502929687045e+02
7.000000000000000666e-01	9.064610804966517890e+02
8.000000000000000444e-01	1.114346060719209618e+03
9.000000000000000222e-01	1.419115266927083439e+03
1.000000000000000000e+00	2.180142565917968568e+03
1.100000000000000089e+00	1.665290545654296920e+03
1.200000000000000178e+00	1.113838850097656177e+03
1.300000000000000044e+00	2.027077570134943016e+03
1.400000000000000133e+00	9.144611467633928896e+02
1.500000000000000000e+00	8.282249511718749773e+02
1.600000000000000089e+00	1.469453560384114553e+03
1.700000000000000178e+00	1.597788121202257116e+03
1.800000000000000044e+00	5.962242536272322013e+02
1.900000000000000133e+00	4.468126708984374886e+02
2.000000000000000000e+00	5.003620082310268344e+02
2.100000000000000089e+00	7.769669270833333030e+02
2.200000000000000178e+00	6.754476074218749773e+02
2.300000000000000266e+00	1.349561711774553714e+03
2.400000000000000355e+00	1.230416546630859330e+03
2.500000000000000000e+00	7.405768380301340130e+02
2.600000000000000089e+00	5.550898681640625227e+02
2.700000000000000178e+00	5.156962646484374773e+02
2.800000000000000266e+00	5.105910319010416742e+02
2.900000000000000355e+00	5.147111907958984602e+02
3.000000000000000000e+00	3.261708740234374773e+02
3.100000000000000089e+00	6.679407226562500455e+02
3.200000000000000178e+00	4.148688476562500114e+02
3.300000000000000266e+00	nan
3.400000000000000355e+00	4.981085449218750227e+02
3.500000000000000000e+00	nan
3.600000000000000089e+00	nan
3.700000000000000178e+00	nan
3.800000000000000266e+00	nan
3.900000000000000355e+00	7.566772460937500000e+02
4.000000000000000000e+00	nan
4.100000000000000533e+00	nan
4.200000000000000178e+00	nan
4.299999999999999822e+00	nan
4.400000000000000355e+00	nan
4.500000000000000000e+00	nan
4.600000000000000533e+00	nan
4.700000000000000178e+00	nan
4.800000000000000711e+00	nan
4.900000000000000355e+00	3.623969531249999818e+03
5.000000000000000000e+00	0.000000000000000000e+00
