# Supplementary material for: A multi-sensor array for detecting and analyzing nocturnal avian migration
Source: PeerJ. 2023 Aug 30;11:e15622. doi: 10.7717/peerj.15622 (PMC10474833; doi:10.7717/peerj.15622)
Supplement: Supplemental Information 2 — A VPR was created for each volume scan from 0 to 12 UTC on 3/26/2021, 3/27/2021, 3/28/2021, 3/29/2021, 4/24/2021, and 5/25/2021. [file peerj-11-15622-s002.zip › vprs_PX-1000/20210330/vpr_20210330_093000.csv]

0.000000000000000000e+00	2.833984802058293280e+04
1.000000000000000056e-01	9.414152725219726108e+02
2.000000000000000111e-01	1.211380169356496708e+03
3.000000000000000444e-01	8.509382711971508115e+02
4.000000000000000222e-01	9.167877575683593250e+02
5.000000000000000000e-01	9.353659204101562636e+02
6.000000000000000888e-01	1.121728343505859357e+03
7.000000000000000666e-01	1.362572156479779323e+03
8.000000000000000444e-01	1.385178619384765625e+03
9.000000000000000222e-01	1.226231628417968750e+03
1.000000000000000000e+00	1.443832744683159717e+03
1.100000000000000089e+00	1.481876708984375000e+03
1.200000000000000178e+00	1.641163471679687518e+03
1.300000000000000044e+00	1.624661398654513960e+03
1.400000000000000133e+00	1.482832641601562500e+03
1.500000000000000000e+00	5.051530883789062614e+02
1.600000000000000089e+00	2.408926361083984375e+03
1.700000000000000178e+00	8.051650390625000000e+02
1.800000000000000044e+00	4.601673339843749773e+02
1.900000000000000133e+00	5.968239257812499545e+02
2.000000000000000000e+00	5.531620544433593523e+02
2.100000000000000089e+00	4.204152160644531477e+02
2.200000000000000178e+00	4.576792053222656023e+02
2.300000000000000266e+00	3.911247863769531250e+02
2.400000000000000355e+00	5.003812060546874818e+02
2.500000000000000000e+00	8.472025268554687045e+02
2.600000000000000089e+00	1.515600506591796830e+03
2.700000000000000178e+00	4.769117675781250227e+02
2.800000000000000266e+00	8.592681477864583712e+02
2.900000000000000355e+00	1.104137615966796830e+03
3.000000000000000000e+00	1.216699991861979015e+03
3.100000000000000089e+00	3.406060864257812682e+03
3.200000000000000178e+00	8.130371419270833258e+02
3.300000000000000266e+00	nan
3.400000000000000355e+00	7.134808593750000227e+02
3.500000000000000000e+00	nan
3.600000000000000089e+00	6.801988281249999773e+02
3.700000000000000178e+00	nan
3.800000000000000266e+00	5.527437988281250227e+02
3.900000000000000355e+00	6.795377929687499545e+02
4.000000000000000000e+00	5.916297851562500227e+02
4.100000000000000533e+00	nan
4.200000000000000178e+00	9.741706054687499545e+02
4.299999999999999822e+00	1.880383593750000045e+03
4.400000000000000355e+00	nan
4.500000000000000000e+00	1.013751367187500023e+03
4.600000000000000533e+00	nan
4.700000000000000178e+00	1.661793359374999909e+03
4.800000000000000711e+00	1.424021191406249955e+03
4.900000000000000355e+00	1.523371923828125091e+03
5.000000000000000000e+00	0.000000000000000000e+00
