# Supplementary material for: A multi-sensor array for detecting and analyzing nocturnal avian migration
Source: PeerJ. 2023 Aug 30;11:e15622. doi: 10.7717/peerj.15622 (PMC10474833; doi:10.7717/peerj.15622)
Supplement: Supplemental Information 2 — A VPR was created for each volume scan from 0 to 12 UTC on 3/26/2021, 3/27/2021, 3/28/2021, 3/29/2021, 4/24/2021, and 5/25/2021. [file peerj-11-15622-s002.zip › vprs_PX-1000/20210330/vpr_20210330_081000.csv]

0.000000000000000000e+00	8.238487901893028175e+04
1.000000000000000056e-01	1.046992593819754347e+03
2.000000000000000111e-01	8.650208333333333712e+02
3.000000000000000444e-01	8.252696085611978560e+02
4.000000000000000222e-01	1.310215889485677053e+03
5.000000000000000000e-01	1.376573833550347217e+03
6.000000000000000888e-01	8.387653621897977700e+02
7.000000000000000666e-01	6.522431547277113850e+02
8.000000000000000444e-01	6.438034292367788112e+02
9.000000000000000222e-01	6.068057511393228651e+02
1.000000000000000000e+00	7.896137761896306984e+02
1.100000000000000089e+00	7.992388131277901948e+02
1.200000000000000178e+00	8.903459161931817789e+02
1.300000000000000044e+00	1.209586774902343677e+03
1.400000000000000133e+00	8.211515563964843523e+02
1.500000000000000000e+00	6.240841965895432395e+02
1.600000000000000089e+00	1.036262169471153811e+03
1.700000000000000178e+00	8.552986905184659463e+02
1.800000000000000044e+00	9.125064751519097399e+02
1.900000000000000133e+00	9.742016330295139142e+02
2.000000000000000000e+00	7.691571655273437500e+02
2.100000000000000089e+00	5.127230407714844205e+02
2.200000000000000178e+00	6.005491821289062955e+02
2.300000000000000266e+00	9.122035481770833485e+02
2.400000000000000355e+00	4.051623453776041401e+02
2.500000000000000000e+00	5.022909423828124886e+02
2.600000000000000089e+00	6.243193440755208030e+02
2.700000000000000178e+00	4.770274129231770530e+02
2.800000000000000266e+00	1.244952652994791606e+03
2.900000000000000355e+00	6.023864331054687682e+02
3.000000000000000000e+00	6.025241210937499545e+02
3.100000000000000089e+00	1.243549999999999955e+03
3.200000000000000178e+00	1.148701074218749909e+03
3.300000000000000266e+00	3.286861022949218523e+02
3.400000000000000355e+00	7.518916503906250455e+02
3.500000000000000000e+00	5.994093749999999545e+02
3.600000000000000089e+00	nan
3.700000000000000178e+00	nan
3.800000000000000266e+00	8.687571289062500455e+02
3.900000000000000355e+00	7.474009277343750455e+02
4.000000000000000000e+00	8.948512695312499545e+02
4.100000000000000533e+00	nan
4.200000000000000178e+00	nan
4.299999999999999822e+00	1.922486132812500045e+03
4.400000000000000355e+00	9.085780273437500227e+02
4.500000000000000000e+00	nan
4.600000000000000533e+00	2.832873632812500091e+03
4.700000000000000178e+00	8.359131250000000364e+03
4.800000000000000711e+00	nan
4.900000000000000355e+00	1.375655712890624955e+03
5.000000000000000000e+00	0.000000000000000000e+00
