# Supplementary material for: A multi-sensor array for detecting and analyzing nocturnal avian migration
Source: PeerJ. 2023 Aug 30;11:e15622. doi: 10.7717/peerj.15622 (PMC10474833; doi:10.7717/peerj.15622)
Supplement: Supplemental Information 2 — A VPR was created for each volume scan from 0 to 12 UTC on 3/26/2021, 3/27/2021, 3/28/2021, 3/29/2021, 4/24/2021, and 5/25/2021. [file peerj-11-15622-s002.zip › vprs_PX-1000/20210330/vpr_20210330_072000.csv]

0.000000000000000000e+00	7.369103591684195271e+04
1.000000000000000056e-01	8.222600558810763687e+02
2.000000000000000111e-01	8.216658447265624545e+02
3.000000000000000444e-01	7.264587951660156477e+02
4.000000000000000222e-01	1.353041008649553532e+03
5.000000000000000000e-01	1.729196487862723416e+03
6.000000000000000888e-01	9.970830432710193918e+02
7.000000000000000666e-01	8.531894012451172102e+02
8.000000000000000444e-01	1.174033657836914017e+03
9.000000000000000222e-01	1.098819216684194771e+03
1.000000000000000000e+00	1.339040568033854015e+03
1.100000000000000089e+00	9.324008532714844932e+02
1.200000000000000178e+00	1.689680548095703216e+03
1.300000000000000044e+00	2.310260542436079504e+03
1.400000000000000133e+00	9.496465223524304520e+02
1.500000000000000000e+00	9.970469282670453595e+02
1.600000000000000089e+00	1.085736263020833348e+03
1.700000000000000178e+00	4.667829136439731883e+02
1.800000000000000044e+00	8.370955403645833712e+02
1.900000000000000133e+00	6.592154907226562273e+02
2.000000000000000000e+00	1.799519064670138960e+03
2.100000000000000089e+00	5.144483506944444571e+02
2.200000000000000178e+00	6.178864501953124773e+02
2.300000000000000266e+00	6.595527208116319571e+02
2.400000000000000355e+00	6.576383963448660097e+02
2.500000000000000000e+00	5.595607604980468750e+02
2.600000000000000089e+00	8.202193812779017890e+02
2.700000000000000178e+00	1.261710921223958394e+03
2.800000000000000266e+00	6.468581787109375227e+02
2.900000000000000355e+00	7.393787434895832575e+02
3.000000000000000000e+00	5.189865356445312727e+02
3.100000000000000089e+00	9.246329589843750227e+02
3.200000000000000178e+00	5.155332031250000000e+02
3.300000000000000266e+00	6.825155029296875000e+02
3.400000000000000355e+00	7.867437499999999773e+02
3.500000000000000000e+00	7.324255371093750000e+02
3.600000000000000089e+00	1.103227604166666652e+03
3.700000000000000178e+00	2.072623632812500091e+03
3.800000000000000266e+00	1.131466406250000091e+03
3.900000000000000355e+00	1.202142089843750000e+03
4.000000000000000000e+00	6.984279296874999545e+02
4.100000000000000533e+00	1.198409570312499909e+03
4.200000000000000178e+00	1.000945312500000000e+03
4.299999999999999822e+00	1.058805468750000045e+03
4.400000000000000355e+00	7.999396972656250000e+02
4.500000000000000000e+00	1.088768066406250000e+03
4.600000000000000533e+00	2.711812109375000091e+03
4.700000000000000178e+00	1.654473437500000045e+03
4.800000000000000711e+00	1.337881152343750045e+03
4.900000000000000355e+00	1.189762792968750091e+03
5.000000000000000000e+00	0.000000000000000000e+00
