# Supplementary material for: A multi-sensor array for detecting and analyzing nocturnal avian migration
Source: PeerJ. 2023 Aug 30;11:e15622. doi: 10.7717/peerj.15622 (PMC10474833; doi:10.7717/peerj.15622)
Supplement: Supplemental Information 2 — A VPR was created for each volume scan from 0 to 12 UTC on 3/26/2021, 3/27/2021, 3/28/2021, 3/29/2021, 4/24/2021, and 5/25/2021. [file peerj-11-15622-s002.zip › vprs_PX-1000/20210330/vpr_20210330_111000.csv]

0.000000000000000000e+00	2.808291212224786868e+05
1.000000000000000056e-01	9.952865600585937500e+02
2.000000000000000111e-01	1.279142800903320222e+03
3.000000000000000444e-01	5.825865737915039517e+02
4.000000000000000222e-01	6.817901203356291262e+02
5.000000000000000000e-01	8.828897024054276699e+02
6.000000000000000888e-01	8.693779200503701077e+02
7.000000000000000666e-01	9.825547539605034899e+02
8.000000000000000444e-01	1.126918569607204972e+03
9.000000000000000222e-01	1.253239987521701323e+03
1.000000000000000000e+00	1.369292255859375018e+03
1.100000000000000089e+00	1.196261176215277828e+03
1.200000000000000178e+00	1.150178202311197765e+03
1.300000000000000044e+00	2.337927879503038184e+03
1.400000000000000133e+00	6.586736043294270075e+02
1.500000000000000000e+00	4.982823046874999591e+02
1.600000000000000089e+00	1.101821342773437664e+03
1.700000000000000178e+00	1.450448352050781295e+03
1.800000000000000044e+00	7.688074169921875409e+02
1.900000000000000133e+00	4.445086029052734489e+02
2.000000000000000000e+00	2.792944376627604015e+02
2.100000000000000089e+00	6.907795898437500455e+02
2.200000000000000178e+00	nan
2.300000000000000266e+00	2.702714843750000000e+02
2.400000000000000355e+00	4.533872802734375114e+02
2.500000000000000000e+00	3.649152099609374886e+02
2.600000000000000089e+00	3.080176269531249886e+02
2.700000000000000178e+00	4.760016601562500114e+02
2.800000000000000266e+00	5.707658081054687500e+02
2.900000000000000355e+00	1.710226464843749909e+03
3.000000000000000000e+00	5.812773046874999636e+03
3.100000000000000089e+00	5.150466796875000455e+02
3.200000000000000178e+00	nan
3.300000000000000266e+00	nan
3.400000000000000355e+00	nan
3.500000000000000000e+00	nan
3.600000000000000089e+00	nan
3.700000000000000178e+00	nan
3.800000000000000266e+00	4.236751139322916060e+03
3.900000000000000355e+00	1.800297851562500000e+03
4.000000000000000000e+00	8.152125000000000000e+03
4.100000000000000533e+00	nan
4.200000000000000178e+00	9.952093750000000227e+02
4.299999999999999822e+00	nan
4.400000000000000355e+00	3.995340624999999818e+03
4.500000000000000000e+00	2.699704492187499909e+03
4.600000000000000533e+00	1.880130078124999955e+03
4.700000000000000178e+00	1.092343359375000091e+03
4.800000000000000711e+00	1.797412109375000000e+03
4.900000000000000355e+00	1.652751562500000091e+03
5.000000000000000000e+00	0.000000000000000000e+00
