# Supplementary material for: A multi-sensor array for detecting and analyzing nocturnal avian migration
Source: PeerJ. 2023 Aug 30;11:e15622. doi: 10.7717/peerj.15622 (PMC10474833; doi:10.7717/peerj.15622)
Supplement: Supplemental Information 2 — A VPR was created for each volume scan from 0 to 12 UTC on 3/26/2021, 3/27/2021, 3/28/2021, 3/29/2021, 4/24/2021, and 5/25/2021. [file peerj-11-15622-s002.zip › vprs_PX-1000/20210330/vpr_20210330_011000.csv]

0.000000000000000000e+00	3.648817120971679833e+04
1.000000000000000056e-01	9.300977848307290969e+02
2.000000000000000111e-01	6.665130385454963289e+02
3.000000000000000444e-01	4.063079338522518356e+02
4.000000000000000222e-01	3.902289715935202139e+02
5.000000000000000000e-01	6.752510296989889866e+02
6.000000000000000888e-01	4.854390732709099439e+02
7.000000000000000666e-01	2.011608586290147741e+03
8.000000000000000444e-01	2.643228422037760538e+03
9.000000000000000222e-01	3.318028124999999818e+03
1.000000000000000000e+00	4.796899960937500146e+04
1.100000000000000089e+00	1.305254301422119170e+05
1.200000000000000178e+00	6.290055810546875364e+03
1.300000000000000044e+00	2.167397534179687682e+03
1.400000000000000133e+00	2.884339550781250182e+03
1.500000000000000000e+00	2.943774995930989462e+03
1.600000000000000089e+00	4.213105655924478924e+03
1.700000000000000178e+00	3.864148925781250000e+03
1.800000000000000044e+00	1.578494531250000000e+04
1.900000000000000133e+00	4.950613525390625114e+02
2.000000000000000000e+00	5.863491357421875364e+03
2.100000000000000089e+00	6.159128076171875000e+04
2.200000000000000178e+00	4.905356471679687384e+05
2.300000000000000266e+00	2.485405502929687500e+05
2.400000000000000355e+00	2.022055693359375027e+03
2.500000000000000000e+00	3.670610382080078125e+03
2.600000000000000089e+00	4.113353515625000227e+02
2.700000000000000178e+00	2.136185791015625000e+03
2.800000000000000266e+00	5.284429077148437273e+02
2.900000000000000355e+00	7.749805664062499773e+02
3.000000000000000000e+00	7.919634277343750455e+02
3.100000000000000089e+00	3.966635742187500000e+02
3.200000000000000178e+00	nan
3.300000000000000266e+00	nan
3.400000000000000355e+00	nan
3.500000000000000000e+00	1.440479760742187409e+03
3.600000000000000089e+00	5.548833007812500000e+02
3.700000000000000178e+00	8.907364257812499773e+02
3.800000000000000266e+00	1.060827636718750000e+03
3.900000000000000355e+00	1.598067968750000091e+03
4.000000000000000000e+00	nan
4.100000000000000533e+00	nan
4.200000000000000178e+00	nan
4.299999999999999822e+00	nan
4.400000000000000355e+00	nan
4.500000000000000000e+00	nan
4.600000000000000533e+00	9.920558593749999545e+02
4.700000000000000178e+00	nan
4.800000000000000711e+00	nan
4.900000000000000355e+00	1.284809179687500091e+03
5.000000000000000000e+00	0.000000000000000000e+00
