# Supplementary material for: A multi-sensor array for detecting and analyzing nocturnal avian migration
Source: PeerJ. 2023 Aug 30;11:e15622. doi: 10.7717/peerj.15622 (PMC10474833; doi:10.7717/peerj.15622)
Supplement: Supplemental Information 2 — A VPR was created for each volume scan from 0 to 12 UTC on 3/26/2021, 3/27/2021, 3/28/2021, 3/29/2021, 4/24/2021, and 5/25/2021. [file peerj-11-15622-s002.zip › vprs_PX-1000/20210330/vpr_20210330_060000.csv]

0.000000000000000000e+00	2.620548393205914908e+04
1.000000000000000056e-01	7.753457586669921966e+02
2.000000000000000111e-01	9.526007812499999545e+02
3.000000000000000444e-01	8.483106108165923160e+02
4.000000000000000222e-01	8.424387817382812500e+02
5.000000000000000000e-01	1.885105455433238603e+03
6.000000000000000888e-01	1.601751409357244256e+03
7.000000000000000666e-01	9.415325605912642004e+02
8.000000000000000444e-01	9.123032154430042056e+02
9.000000000000000222e-01	1.085080374306126487e+03
1.000000000000000000e+00	7.032728393554687045e+02
1.100000000000000089e+00	8.424546271829043462e+02
1.200000000000000178e+00	1.084162043980189765e+03
1.300000000000000044e+00	1.148812567138671966e+03
1.400000000000000133e+00	7.956556851473721963e+02
1.500000000000000000e+00	1.029533850097656341e+03
1.600000000000000089e+00	1.136383192661830435e+03
1.700000000000000178e+00	9.381248186383929806e+02
1.800000000000000044e+00	5.583461216517856656e+02
1.900000000000000133e+00	6.815239393446180429e+02
2.000000000000000000e+00	1.364772542317708485e+03
2.100000000000000089e+00	1.408051379394531295e+03
2.200000000000000178e+00	1.874661125837053532e+03
2.300000000000000266e+00	1.537615112304687500e+03
2.400000000000000355e+00	4.309672265625000591e+02
2.500000000000000000e+00	1.412102099609375045e+03
2.600000000000000089e+00	8.925262390136718977e+02
2.700000000000000178e+00	7.046046447753906250e+02
2.800000000000000266e+00	1.559453906250000045e+03
2.900000000000000355e+00	5.253164143880208030e+02
3.000000000000000000e+00	nan
3.100000000000000089e+00	2.677860644531249818e+03
3.200000000000000178e+00	nan
3.300000000000000266e+00	1.000913671874999977e+03
3.400000000000000355e+00	nan
3.500000000000000000e+00	9.262443359374999545e+02
3.600000000000000089e+00	3.131765234375000091e+03
3.700000000000000178e+00	nan
3.800000000000000266e+00	nan
3.900000000000000355e+00	nan
4.000000000000000000e+00	6.904794433593749545e+02
4.100000000000000533e+00	nan
4.200000000000000178e+00	nan
4.299999999999999822e+00	8.492204101562499545e+02
4.400000000000000355e+00	nan
4.500000000000000000e+00	nan
4.600000000000000533e+00	nan
4.700000000000000178e+00	nan
4.800000000000000711e+00	2.662753417968750114e+02
4.900000000000000355e+00	nan
5.000000000000000000e+00	0.000000000000000000e+00
