# Supplementary material for: A multi-sensor array for detecting and analyzing nocturnal avian migration
Source: PeerJ. 2023 Aug 30;11:e15622. doi: 10.7717/peerj.15622 (PMC10474833; doi:10.7717/peerj.15622)
Supplement: Supplemental Information 2 — A VPR was created for each volume scan from 0 to 12 UTC on 3/26/2021, 3/27/2021, 3/28/2021, 3/29/2021, 4/24/2021, and 5/25/2021. [file peerj-11-15622-s002.zip › vprs_PX-1000/20210330/vpr_20210330_003000.csv]

0.000000000000000000e+00	8.828423495205966174e+04
1.000000000000000056e-01	1.187528709501378671e+03
2.000000000000000111e-01	6.724103544347426578e+02
3.000000000000000444e-01	4.850913990693933329e+02
4.000000000000000222e-01	4.657418413947610247e+02
5.000000000000000000e-01	5.352157269646139639e+02
6.000000000000000888e-01	6.469101663028493476e+02
7.000000000000000666e-01	6.379560475068933556e+02
8.000000000000000444e-01	5.686777788947609906e+02
9.000000000000000222e-01	5.687306070963542197e+02
1.000000000000000000e+00	9.320910563151040833e+02
1.100000000000000089e+00	1.349254103597005269e+03
1.200000000000000178e+00	1.950877087402343705e+03
1.300000000000000044e+00	2.190884375000000000e+04
1.400000000000000133e+00	2.194287109375000000e+03
1.500000000000000000e+00	3.577447021484375114e+02
1.600000000000000089e+00	1.496657343749999927e+04
1.700000000000000178e+00	3.691421875000000000e+03
1.800000000000000044e+00	1.811895629882812386e+02
1.900000000000000133e+00	2.119389648437500000e+02
2.000000000000000000e+00	2.762984252929687727e+02
2.100000000000000089e+00	9.091093627929687955e+02
2.200000000000000178e+00	2.697136230468750000e+02
2.300000000000000266e+00	2.223542236328125057e+02
2.400000000000000355e+00	nan
2.500000000000000000e+00	6.052251464843750455e+02
2.600000000000000089e+00	4.600452148437499886e+02
2.700000000000000178e+00	8.163677246093750455e+02
2.800000000000000266e+00	9.427718261718749773e+02
2.900000000000000355e+00	3.513357910156249773e+02
3.000000000000000000e+00	2.019482006835937455e+03
3.100000000000000089e+00	2.272405981445312591e+03
3.200000000000000178e+00	1.603690478515625045e+03
3.300000000000000266e+00	9.831018310546875227e+02
3.400000000000000355e+00	1.187460449218750000e+03
3.500000000000000000e+00	5.661297851562500227e+02
3.600000000000000089e+00	nan
3.700000000000000178e+00	7.599852539062500227e+02
3.800000000000000266e+00	1.290292285156250045e+03
3.900000000000000355e+00	4.212668652343750182e+03
4.000000000000000000e+00	nan
4.100000000000000533e+00	1.340760571289062455e+03
4.200000000000000178e+00	9.037515624999999773e+02
4.299999999999999822e+00	9.282745117187499773e+02
4.400000000000000355e+00	2.133129882812500000e+03
4.500000000000000000e+00	1.352987011718749955e+03
4.600000000000000533e+00	nan
4.700000000000000178e+00	1.088235742187499909e+03
4.800000000000000711e+00	1.603181640625000000e+03
4.900000000000000355e+00	1.089473632812500000e+03
5.000000000000000000e+00	0.000000000000000000e+00
