# Supplementary material for: A multi-sensor array for detecting and analyzing nocturnal avian migration
Source: PeerJ. 2023 Aug 30;11:e15622. doi: 10.7717/peerj.15622 (PMC10474833; doi:10.7717/peerj.15622)
Supplement: Supplemental Information 2 — A VPR was created for each volume scan from 0 to 12 UTC on 3/26/2021, 3/27/2021, 3/28/2021, 3/29/2021, 4/24/2021, and 5/25/2021. [file peerj-11-15622-s002.zip › vprs_PX-1000/20210330/vpr_20210330_103000.csv]

0.000000000000000000e+00	1.628390831502278706e+04
1.000000000000000056e-01	7.866149468315973081e+02
2.000000000000000111e-01	7.609320363898026471e+02
3.000000000000000444e-01	6.025235541449652601e+02
4.000000000000000222e-01	7.498485607328868809e+02
5.000000000000000000e-01	9.788799781436011926e+02
6.000000000000000888e-01	8.567748742675781841e+02
7.000000000000000666e-01	9.491888556229439473e+02
8.000000000000000444e-01	9.314699284480168444e+02
9.000000000000000222e-01	1.614469925631009573e+03
1.000000000000000000e+00	2.131294672309027646e+03
1.100000000000000089e+00	1.927831561748798094e+03
1.200000000000000178e+00	2.700409602864583121e+03
1.300000000000000044e+00	1.119930182756696468e+03
1.400000000000000133e+00	1.248676580255681756e+03
1.500000000000000000e+00	1.000858209228515648e+03
1.600000000000000089e+00	8.857351257324219205e+02
1.700000000000000178e+00	2.141225897216796966e+03
1.800000000000000044e+00	3.711237361653646076e+03
1.900000000000000133e+00	1.080955297851562591e+03
2.000000000000000000e+00	3.036958089192708599e+02
2.100000000000000089e+00	3.768180175781250227e+02
2.200000000000000178e+00	4.477702880859375227e+02
2.300000000000000266e+00	1.243905761718750000e+03
2.400000000000000355e+00	6.412278531901041424e+04
2.500000000000000000e+00	7.835419189453125455e+02
2.600000000000000089e+00	1.046740086669921948e+04
2.700000000000000178e+00	2.638295199218749622e+04
2.800000000000000266e+00	6.105550903320312273e+02
2.900000000000000355e+00	4.165554296874999636e+03
3.000000000000000000e+00	2.451769531250000000e+04
3.100000000000000089e+00	9.417584472656250227e+02
3.200000000000000178e+00	5.743771484374999545e+02
3.300000000000000266e+00	6.057736083984375455e+02
3.400000000000000355e+00	3.743203564453125182e+03
3.500000000000000000e+00	1.484827539062499909e+03
3.600000000000000089e+00	nan
3.700000000000000178e+00	6.396136230468749773e+02
3.800000000000000266e+00	1.716193457031250091e+03
3.900000000000000355e+00	nan
4.000000000000000000e+00	9.181091796875000455e+02
4.100000000000000533e+00	8.842381835937500227e+02
4.200000000000000178e+00	2.981492187500000000e+03
4.299999999999999822e+00	nan
4.400000000000000355e+00	nan
4.500000000000000000e+00	1.480557958984375091e+03
4.600000000000000533e+00	2.367173828125000000e+03
4.700000000000000178e+00	1.416984863281250000e+03
4.800000000000000711e+00	nan
4.900000000000000355e+00	nan
5.000000000000000000e+00	0.000000000000000000e+00
