# Supplementary material for: A multi-sensor array for detecting and analyzing nocturnal avian migration
Source: PeerJ. 2023 Aug 30;11:e15622. doi: 10.7717/peerj.15622 (PMC10474833; doi:10.7717/peerj.15622)
Supplement: Supplemental Information 2 — A VPR was created for each volume scan from 0 to 12 UTC on 3/26/2021, 3/27/2021, 3/28/2021, 3/29/2021, 4/24/2021, and 5/25/2021. [file peerj-11-15622-s002.zip › vprs_PX-1000/20210330/vpr_20210330_035000.csv]

0.000000000000000000e+00	3.363120405010516988e+05
1.000000000000000056e-01	1.465574637643914457e+03
2.000000000000000111e-01	1.429822251674107065e+03
3.000000000000000444e-01	6.641854155040922478e+02
4.000000000000000222e-01	1.056475556873139794e+03
5.000000000000000000e-01	1.015042168898809564e+03
6.000000000000000888e-01	8.516522274925595184e+02
7.000000000000000666e-01	1.030537318638392890e+03
8.000000000000000444e-01	1.516547526622953910e+03
9.000000000000000222e-01	1.101712837727864553e+03
1.000000000000000000e+00	9.021915422712054351e+02
1.100000000000000089e+00	8.492622151692709167e+02
1.200000000000000178e+00	1.127990006880326746e+03
1.300000000000000044e+00	6.674686706542968295e+02
1.400000000000000133e+00	1.348978756713867142e+03
1.500000000000000000e+00	1.380190230305989644e+03
1.600000000000000089e+00	2.337489471435546875e+02
1.700000000000000178e+00	3.052993955078125055e+03
1.800000000000000044e+00	5.239680106026785325e+02
1.900000000000000133e+00	3.518907531738281023e+02
2.000000000000000000e+00	3.710593688964843864e+02
2.100000000000000089e+00	4.460825683593749886e+02
2.200000000000000178e+00	6.088373535156249545e+02
2.300000000000000266e+00	3.490532714843749886e+02
2.400000000000000355e+00	3.588810668945312727e+02
2.500000000000000000e+00	2.632776855468749773e+02
2.600000000000000089e+00	3.664521484375000000e+02
2.700000000000000178e+00	5.885895996093750000e+02
2.800000000000000266e+00	1.240157226562500000e+03
2.900000000000000355e+00	1.082658300781250091e+03
3.000000000000000000e+00	7.189447021484375000e+02
3.100000000000000089e+00	3.179949999999999818e+03
3.200000000000000178e+00	6.403733398437500455e+02
3.300000000000000266e+00	9.426923828125000000e+02
3.400000000000000355e+00	1.835408398437499955e+03
3.500000000000000000e+00	1.300654996744791561e+03
3.600000000000000089e+00	9.756787109375000000e+02
3.700000000000000178e+00	7.817921386718750227e+02
3.800000000000000266e+00	8.388284179687500455e+02
3.900000000000000355e+00	nan
4.000000000000000000e+00	nan
4.100000000000000533e+00	1.220235839843750000e+03
4.200000000000000178e+00	8.739523437499999545e+02
4.299999999999999822e+00	1.058091015624999955e+03
4.400000000000000355e+00	8.551901855468750000e+02
4.500000000000000000e+00	nan
4.600000000000000533e+00	1.516850097656250000e+03
4.700000000000000178e+00	6.461345703125000455e+02
4.800000000000000711e+00	nan
4.900000000000000355e+00	nan
5.000000000000000000e+00	0.000000000000000000e+00
