# Supplementary material for: A multi-sensor array for detecting and analyzing nocturnal avian migration
Source: PeerJ. 2023 Aug 30;11:e15622. doi: 10.7717/peerj.15622 (PMC10474833; doi:10.7717/peerj.15622)
Supplement: Supplemental Information 2 — A VPR was created for each volume scan from 0 to 12 UTC on 3/26/2021, 3/27/2021, 3/28/2021, 3/29/2021, 4/24/2021, and 5/25/2021. [file peerj-11-15622-s002.zip › vprs_PX-1000/20210330/vpr_20210330_044000.csv]

0.000000000000000000e+00	6.415117935039813165e+05
1.000000000000000056e-01	1.386284860711348756e+03
2.000000000000000111e-01	1.208696475830078043e+03
3.000000000000000444e-01	6.574504736328124181e+02
4.000000000000000222e-01	1.255360500488281332e+03
5.000000000000000000e-01	1.501494692382812445e+03
6.000000000000000888e-01	1.077643452148437518e+03
7.000000000000000666e-01	8.837202331542969205e+02
8.000000000000000444e-01	1.141868081054687536e+03
9.000000000000000222e-01	9.283523035386029960e+02
1.000000000000000000e+00	2.324628157043457122e+03
1.100000000000000089e+00	9.336448074340820540e+02
1.200000000000000178e+00	1.238968769975142095e+03
1.300000000000000044e+00	2.194838428844105238e+03
1.400000000000000133e+00	1.317431331010298436e+03
1.500000000000000000e+00	1.443621408691406259e+03
1.600000000000000089e+00	2.314998904854910961e+03
1.700000000000000178e+00	1.869549149576823083e+03
1.800000000000000044e+00	8.089846784319196331e+02
1.900000000000000133e+00	6.005198893229166970e+02
2.000000000000000000e+00	6.222771891276041742e+02
2.100000000000000089e+00	4.376981384277343636e+02
2.200000000000000178e+00	1.578791015625000000e+03
2.300000000000000266e+00	4.897313598632812273e+02
2.400000000000000355e+00	4.804188720703124886e+02
2.500000000000000000e+00	3.495707926432291401e+02
2.600000000000000089e+00	4.730948893229166856e+02
2.700000000000000178e+00	3.933922363281250227e+02
2.800000000000000266e+00	4.165786132812500000e+02
2.900000000000000355e+00	5.513826293945312500e+02
3.000000000000000000e+00	5.354134928385417425e+02
3.100000000000000089e+00	6.196808430989583485e+02
3.200000000000000178e+00	1.522890576171874955e+03
3.300000000000000266e+00	8.538732666015624773e+02
3.400000000000000355e+00	1.101726367187500045e+03
3.500000000000000000e+00	4.190427343749999636e+03
3.600000000000000089e+00	2.799840649414062682e+03
3.700000000000000178e+00	1.016985693359374977e+03
3.800000000000000266e+00	3.400243750000000091e+03
3.900000000000000355e+00	6.446572753906250455e+02
4.000000000000000000e+00	1.013874121093749977e+03
4.100000000000000533e+00	8.240248046875000227e+02
4.200000000000000178e+00	nan
4.299999999999999822e+00	nan
4.400000000000000355e+00	1.259389208984375045e+03
4.500000000000000000e+00	1.821654101562500045e+03
4.600000000000000533e+00	1.043796777343749909e+03
4.700000000000000178e+00	8.491097656250000227e+02
4.800000000000000711e+00	nan
4.900000000000000355e+00	nan
5.000000000000000000e+00	0.000000000000000000e+00
