# Supplementary material for: A multi-sensor array for detecting and analyzing nocturnal avian migration
Source: PeerJ. 2023 Aug 30;11:e15622. doi: 10.7717/peerj.15622 (PMC10474833; doi:10.7717/peerj.15622)
Supplement: Supplemental Information 2 — A VPR was created for each volume scan from 0 to 12 UTC on 3/26/2021, 3/27/2021, 3/28/2021, 3/29/2021, 4/24/2021, and 5/25/2021. [file peerj-11-15622-s002.zip › vprs_PX-1000/20210330/vpr_20210330_065000.csv]

0.000000000000000000e+00	1.934135399103338132e+05
1.000000000000000056e-01	7.935314644949777403e+02
2.000000000000000111e-01	1.049242792619977536e+03
3.000000000000000444e-01	6.429743725585938137e+02
4.000000000000000222e-01	1.007126495361328125e+03
5.000000000000000000e-01	1.603481118774413972e+03
6.000000000000000888e-01	1.054823529052734330e+03
7.000000000000000666e-01	8.163689132690429915e+02
8.000000000000000444e-01	1.068995469563802089e+03
9.000000000000000222e-01	9.701980525090144738e+02
1.000000000000000000e+00	1.032850927734375091e+03
1.100000000000000089e+00	1.288330537923177189e+03
1.200000000000000178e+00	1.199730102539062500e+03
1.300000000000000044e+00	2.395875764973958212e+03
1.400000000000000133e+00	4.645251261393229356e+02
1.500000000000000000e+00	6.020145446777344205e+02
1.600000000000000089e+00	1.176158276367187455e+03
1.700000000000000178e+00	8.074786865234375455e+02
1.800000000000000044e+00	4.414263753255207803e+02
1.900000000000000133e+00	5.210447306315104470e+02
2.000000000000000000e+00	8.290521630859375364e+02
2.100000000000000089e+00	1.123965124511718841e+03
2.200000000000000178e+00	9.971802001953125227e+02
2.300000000000000266e+00	1.310449746093750036e+03
2.400000000000000355e+00	9.712221720377604015e+02
2.500000000000000000e+00	1.450678039550781250e+03
2.600000000000000089e+00	1.337031278483072811e+03
2.700000000000000178e+00	4.026246582031250227e+02
2.800000000000000266e+00	5.401150634765624545e+02
2.900000000000000355e+00	2.534033569335937557e+02
3.000000000000000000e+00	4.125018188476562386e+02
3.100000000000000089e+00	7.699227050781249773e+02
3.200000000000000178e+00	nan
3.300000000000000266e+00	nan
3.400000000000000355e+00	nan
3.500000000000000000e+00	nan
3.600000000000000089e+00	nan
3.700000000000000178e+00	6.281390136718749773e+02
3.800000000000000266e+00	nan
3.900000000000000355e+00	nan
4.000000000000000000e+00	nan
4.100000000000000533e+00	nan
4.200000000000000178e+00	9.721240234375000000e+02
4.299999999999999822e+00	nan
4.400000000000000355e+00	nan
4.500000000000000000e+00	nan
4.600000000000000533e+00	8.047103027343749773e+02
4.700000000000000178e+00	nan
4.800000000000000711e+00	1.212226171875000091e+03
4.900000000000000355e+00	nan
5.000000000000000000e+00	0.000000000000000000e+00
