# Supplementary material for: A multi-sensor array for detecting and analyzing nocturnal avian migration
Source: PeerJ. 2023 Aug 30;11:e15622. doi: 10.7717/peerj.15622 (PMC10474833; doi:10.7717/peerj.15622)
Supplement: Supplemental Information 2 — A VPR was created for each volume scan from 0 to 12 UTC on 3/26/2021, 3/27/2021, 3/28/2021, 3/29/2021, 4/24/2021, and 5/25/2021. [file peerj-11-15622-s002.zip › vprs_PX-1000/20210330/vpr_20210330_014000.csv]

0.000000000000000000e+00	1.353944872029622456e+04
1.000000000000000056e-01	1.149137934027777646e+03
2.000000000000000111e-01	6.083357299804687273e+02
3.000000000000000444e-01	4.553599487304687727e+02
4.000000000000000222e-01	5.989472363281249727e+02
5.000000000000000000e-01	8.681703747558592568e+02
6.000000000000000888e-01	1.038839167480468632e+03
7.000000000000000666e-01	1.939395345266241975e+03
8.000000000000000444e-01	1.859807803683811017e+03
9.000000000000000222e-01	3.181462088012695403e+03
1.000000000000000000e+00	3.361930725097656250e+03
1.100000000000000089e+00	2.585652856445312409e+03
1.200000000000000178e+00	2.742103821739783598e+03
1.300000000000000044e+00	2.182125469970703307e+03
1.400000000000000133e+00	1.276160607910156159e+03
1.500000000000000000e+00	4.093983551025390852e+02
1.600000000000000089e+00	1.072928906249999955e+03
1.700000000000000178e+00	3.150341796875000000e+02
1.800000000000000044e+00	1.672357446289062409e+03
1.900000000000000133e+00	4.837921020507812386e+02
2.000000000000000000e+00	5.176064208984374773e+02
2.100000000000000089e+00	3.271165893554687614e+02
2.200000000000000178e+00	4.130107421875000000e+02
2.300000000000000266e+00	5.169868652343750455e+02
2.400000000000000355e+00	2.985446044921874886e+02
2.500000000000000000e+00	1.177864843750000091e+03
2.600000000000000089e+00	7.482620849609375000e+02
2.700000000000000178e+00	3.142822070312499818e+03
2.800000000000000266e+00	nan
2.900000000000000355e+00	2.133788671875000091e+03
3.000000000000000000e+00	8.680741699218749545e+02
3.100000000000000089e+00	nan
3.200000000000000178e+00	5.803343750000000227e+02
3.300000000000000266e+00	1.438561914062499909e+03
3.400000000000000355e+00	nan
3.500000000000000000e+00	6.577050944010417197e+02
3.600000000000000089e+00	1.810404394531250091e+03
3.700000000000000178e+00	5.239733398437499545e+02
3.800000000000000266e+00	nan
3.900000000000000355e+00	6.626900390624999773e+02
4.000000000000000000e+00	nan
4.100000000000000533e+00	1.617488183593749909e+03
4.200000000000000178e+00	nan
4.299999999999999822e+00	nan
4.400000000000000355e+00	nan
4.500000000000000000e+00	4.263051562499999818e+03
4.600000000000000533e+00	nan
4.700000000000000178e+00	nan
4.800000000000000711e+00	1.515822167968749909e+03
4.900000000000000355e+00	1.119999902343749909e+03
5.000000000000000000e+00	0.000000000000000000e+00
