# Supplementary material for: A multi-sensor array for detecting and analyzing nocturnal avian migration
Source: PeerJ. 2023 Aug 30;11:e15622. doi: 10.7717/peerj.15622 (PMC10474833; doi:10.7717/peerj.15622)
Supplement: Supplemental Information 2 — A VPR was created for each volume scan from 0 to 12 UTC on 3/26/2021, 3/27/2021, 3/28/2021, 3/29/2021, 4/24/2021, and 5/25/2021. [file peerj-11-15622-s002.zip › vprs_PX-1000/20210330/vpr_20210330_114000.csv]

0.000000000000000000e+00	1.643041414969307880e+04
1.000000000000000056e-01	4.751117539349723984e+02
2.000000000000000111e-01	1.029586210123697811e+03
3.000000000000000444e-01	5.840599011872943720e+02
4.000000000000000222e-01	8.939808093261719932e+02
5.000000000000000000e-01	1.122637854003906341e+03
6.000000000000000888e-01	7.340055121170846633e+02
7.000000000000000666e-01	1.071916965157645109e+03
8.000000000000000444e-01	1.210345431857638914e+03
9.000000000000000222e-01	9.036071116129556913e+02
1.000000000000000000e+00	1.624486486816406341e+03
1.100000000000000089e+00	1.480780769042968586e+03
1.200000000000000178e+00	1.327190938313802235e+03
1.300000000000000044e+00	1.372810046386718795e+03
1.400000000000000133e+00	1.280626845703125127e+03
1.500000000000000000e+00	1.025981933593750000e+03
1.600000000000000089e+00	1.354889001464843659e+03
1.700000000000000178e+00	1.671563562011718659e+03
1.800000000000000044e+00	8.307001733398437864e+02
1.900000000000000133e+00	2.465557983398437614e+02
2.000000000000000000e+00	3.428431477864583599e+02
2.100000000000000089e+00	2.898841715494791629e+02
2.200000000000000178e+00	2.603283203125000114e+02
2.300000000000000266e+00	2.776972900390625227e+02
2.400000000000000355e+00	1.187164184570312500e+03
2.500000000000000000e+00	2.492525439453124818e+03
2.600000000000000089e+00	6.566604187011719205e+02
2.700000000000000178e+00	8.372368123372394621e+03
2.800000000000000266e+00	5.116024902343750114e+02
2.900000000000000355e+00	6.348745336914062136e+03
3.000000000000000000e+00	1.799708264160156205e+03
3.100000000000000089e+00	6.898171875000000455e+02
3.200000000000000178e+00	nan
3.300000000000000266e+00	5.178926422119141080e+02
3.400000000000000355e+00	4.803616625976562318e+03
3.500000000000000000e+00	3.112720865885416970e+03
3.600000000000000089e+00	1.590001256510416533e+04
3.700000000000000178e+00	4.039792493489583285e+04
3.800000000000000266e+00	6.569095068359374636e+03
3.900000000000000355e+00	1.745450475260416715e+04
4.000000000000000000e+00	8.080046590169270075e+02
4.100000000000000533e+00	8.400190673828125227e+02
4.200000000000000178e+00	9.107342773437500227e+02
4.299999999999999822e+00	9.204895996093749773e+02
4.400000000000000355e+00	1.219133007812499955e+03
4.500000000000000000e+00	1.162107104492187545e+03
4.600000000000000533e+00	1.439342675781249909e+03
4.700000000000000178e+00	9.000503906249999773e+02
4.800000000000000711e+00	1.242887988281250045e+03
4.900000000000000355e+00	nan
5.000000000000000000e+00	0.000000000000000000e+00
