# Supplementary material for: A multi-sensor array for detecting and analyzing nocturnal avian migration
Source: PeerJ. 2023 Aug 30;11:e15622. doi: 10.7717/peerj.15622 (PMC10474833; doi:10.7717/peerj.15622)
Supplement: Supplemental Information 2 — A VPR was created for each volume scan from 0 to 12 UTC on 3/26/2021, 3/27/2021, 3/28/2021, 3/29/2021, 4/24/2021, and 5/25/2021. [file peerj-11-15622-s002.zip › vprs_PX-1000/20210330/vpr_20210330_022000.csv]

0.000000000000000000e+00	4.367505391068891913e+04
1.000000000000000056e-01	6.769824951171874545e+02
2.000000000000000111e-01	7.935479434742646845e+02
3.000000000000000444e-01	5.540523091634114508e+02
4.000000000000000222e-01	8.194577487521701187e+02
5.000000000000000000e-01	9.956470675998264142e+02
6.000000000000000888e-01	8.298087531195745896e+02
7.000000000000000666e-01	9.576053982204861086e+02
8.000000000000000444e-01	1.334665635172525981e+03
9.000000000000000222e-01	1.469502578735351562e+03
1.000000000000000000e+00	2.223863159179687500e+03
1.100000000000000089e+00	9.717971367730035581e+02
1.200000000000000178e+00	1.369549829101562409e+03
1.300000000000000044e+00	1.772198214285714130e+03
1.400000000000000133e+00	1.942426349748883922e+03
1.500000000000000000e+00	1.969048117404513960e+03
1.600000000000000089e+00	1.837314643554687336e+03
1.700000000000000178e+00	1.194600077311197765e+03
1.800000000000000044e+00	2.209798388671874818e+03
1.900000000000000133e+00	2.906276196289062682e+03
2.000000000000000000e+00	8.818971272786459394e+02
2.100000000000000089e+00	8.053982666015624545e+02
2.200000000000000178e+00	3.329755777994791401e+02
2.300000000000000266e+00	2.133778564453124886e+02
2.400000000000000355e+00	2.932541015625000114e+02
2.500000000000000000e+00	4.281513183593750114e+02
2.600000000000000089e+00	3.715941406250000227e+02
2.700000000000000178e+00	6.498135742187499773e+02
2.800000000000000266e+00	2.469019531250000000e+03
2.900000000000000355e+00	3.984046386718749773e+02
3.000000000000000000e+00	7.001003906250000455e+02
3.100000000000000089e+00	6.611968749999999773e+02
3.200000000000000178e+00	8.299963867187500455e+02
3.300000000000000266e+00	4.708362792968749773e+02
3.400000000000000355e+00	4.240693359375000000e+02
3.500000000000000000e+00	7.344753906250000455e+02
3.600000000000000089e+00	1.046818847656250000e+03
3.700000000000000178e+00	nan
3.800000000000000266e+00	1.309337500000000091e+03
3.900000000000000355e+00	1.101648144531249955e+03
4.000000000000000000e+00	nan
4.100000000000000533e+00	9.685933593749999773e+02
4.200000000000000178e+00	1.045299316406250000e+03
4.299999999999999822e+00	nan
4.400000000000000355e+00	nan
4.500000000000000000e+00	9.693833007812500000e+02
4.600000000000000533e+00	1.523689746093750045e+03
4.700000000000000178e+00	nan
4.800000000000000711e+00	1.938467187499999909e+03
4.900000000000000355e+00	nan
5.000000000000000000e+00	0.000000000000000000e+00
