# Supplementary material for: A multi-sensor array for detecting and analyzing nocturnal avian migration
Source: PeerJ. 2023 Aug 30;11:e15622. doi: 10.7717/peerj.15622 (PMC10474833; doi:10.7717/peerj.15622)
Supplement: Supplemental Information 2 — A VPR was created for each volume scan from 0 to 12 UTC on 3/26/2021, 3/27/2021, 3/28/2021, 3/29/2021, 4/24/2021, and 5/25/2021. [file peerj-11-15622-s002.zip › vprs_PX-1000/20210330/vpr_20210330_041000.csv]

0.000000000000000000e+00	1.420808716646634566e+05
1.000000000000000056e-01	1.427928135986328243e+03
2.000000000000000111e-01	1.387153714425223143e+03
3.000000000000000444e-01	7.879428815569197013e+02
4.000000000000000222e-01	1.245806193033854015e+03
5.000000000000000000e-01	1.162376662481398853e+03
6.000000000000000888e-01	8.917587506975445422e+02
7.000000000000000666e-01	9.643401994977679124e+02
8.000000000000000444e-01	1.180388943917410643e+03
9.000000000000000222e-01	2.077222967208059345e+03
1.000000000000000000e+00	1.678450579155816058e+03
1.100000000000000089e+00	1.977262324523925827e+03
1.200000000000000178e+00	1.146283432617187373e+03
1.300000000000000044e+00	1.990254771839488512e+03
1.400000000000000133e+00	8.376458947753906159e+02
1.500000000000000000e+00	8.268024379185268344e+02
1.600000000000000089e+00	1.341072038922991169e+03
1.700000000000000178e+00	2.003991662597656159e+03
1.800000000000000044e+00	4.245360630580356656e+02
1.900000000000000133e+00	4.601462707519531250e+02
2.000000000000000000e+00	4.872363342285156023e+02
2.100000000000000089e+00	4.881333251953125227e+02
2.200000000000000178e+00	3.916034973144531364e+02
2.300000000000000266e+00	8.636617309570312955e+02
2.400000000000000355e+00	1.607355712890625057e+02
2.500000000000000000e+00	2.439073486328125000e+02
2.600000000000000089e+00	5.868522949218750000e+02
2.700000000000000178e+00	9.988782836914062955e+02
2.800000000000000266e+00	nan
2.900000000000000355e+00	2.447735774739583121e+03
3.000000000000000000e+00	1.836484638671875018e+03
3.100000000000000089e+00	1.198312093098958212e+04
3.200000000000000178e+00	1.820983496093750091e+03
3.300000000000000266e+00	1.117286640624999927e+04
3.400000000000000355e+00	1.002041471354166561e+03
3.500000000000000000e+00	5.939320312500000227e+02
3.600000000000000089e+00	7.509147460937499545e+02
3.700000000000000178e+00	1.002936230468749955e+03
3.800000000000000266e+00	2.465705664062500091e+03
3.900000000000000355e+00	nan
4.000000000000000000e+00	1.143996606445312409e+03
4.100000000000000533e+00	9.459965576171874773e+02
4.200000000000000178e+00	8.331943359375000000e+02
4.299999999999999822e+00	1.156074707031250000e+03
4.400000000000000355e+00	1.405658593749999909e+03
4.500000000000000000e+00	nan
4.600000000000000533e+00	1.852819921875000091e+03
4.700000000000000178e+00	1.246510937499999955e+03
4.800000000000000711e+00	1.113242041015625091e+03
4.900000000000000355e+00	1.026456542968750000e+03
5.000000000000000000e+00	0.000000000000000000e+00
