# Supplementary material for: A multi-sensor array for detecting and analyzing nocturnal avian migration
Source: PeerJ. 2023 Aug 30;11:e15622. doi: 10.7717/peerj.15622 (PMC10474833; doi:10.7717/peerj.15622)
Supplement: Supplemental Information 2 — A VPR was created for each volume scan from 0 to 12 UTC on 3/26/2021, 3/27/2021, 3/28/2021, 3/29/2021, 4/24/2021, and 5/25/2021. [file peerj-11-15622-s002.zip › vprs_PX-1000/20210330/vpr_20210330_030000.csv]

0.000000000000000000e+00	1.751359204012784176e+05
1.000000000000000056e-01	1.078270139973958294e+03
2.000000000000000111e-01	1.050902891630285012e+03
3.000000000000000444e-01	7.367312945197610361e+02
4.000000000000000222e-01	1.777811253446691353e+03
5.000000000000000000e-01	1.193998326200597603e+03
6.000000000000000888e-01	1.333535345818014775e+03
7.000000000000000666e-01	1.267178677906709481e+03
8.000000000000000444e-01	1.512346783088235270e+03
9.000000000000000222e-01	1.921646632486979115e+03
1.000000000000000000e+00	1.610591949462890625e+03
1.100000000000000089e+00	1.309614350043402737e+03
1.200000000000000178e+00	1.311364575195312455e+03
1.300000000000000044e+00	1.545198684692382812e+03
1.400000000000000133e+00	1.252680378723144486e+03
1.500000000000000000e+00	1.653357310267857201e+03
1.600000000000000089e+00	1.465531579589843659e+03
1.700000000000000178e+00	1.907537878417968841e+03
1.800000000000000044e+00	3.157820068359375227e+02
1.900000000000000133e+00	3.823980468749999773e+02
2.000000000000000000e+00	4.558153991699218750e+02
2.100000000000000089e+00	5.419091064453125455e+02
2.200000000000000178e+00	4.481935913085937386e+02
2.300000000000000266e+00	1.166292358398437500e+03
2.400000000000000355e+00	2.356793945312500000e+03
2.500000000000000000e+00	2.690081298828125114e+02
2.600000000000000089e+00	nan
2.700000000000000178e+00	4.470674438476562500e+02
2.800000000000000266e+00	nan
2.900000000000000355e+00	nan
3.000000000000000000e+00	1.221437597656250091e+03
3.100000000000000089e+00	nan
3.200000000000000178e+00	nan
3.300000000000000266e+00	nan
3.400000000000000355e+00	7.873712890624999545e+02
3.500000000000000000e+00	5.817020507812500227e+02
3.600000000000000089e+00	nan
3.700000000000000178e+00	nan
3.800000000000000266e+00	nan
3.900000000000000355e+00	6.510458984375000000e+02
4.000000000000000000e+00	nan
4.100000000000000533e+00	1.214458203124999955e+03
4.200000000000000178e+00	nan
4.299999999999999822e+00	nan
4.400000000000000355e+00	nan
4.500000000000000000e+00	nan
4.600000000000000533e+00	1.008317382812500000e+03
4.700000000000000178e+00	1.827107812499999909e+03
4.800000000000000711e+00	1.564905029296874943e+02
4.900000000000000355e+00	9.025187988281250000e+02
5.000000000000000000e+00	0.000000000000000000e+00
