# Supplementary material for: A multi-sensor array for detecting and analyzing nocturnal avian migration
Source: PeerJ. 2023 Aug 30;11:e15622. doi: 10.7717/peerj.15622 (PMC10474833; doi:10.7717/peerj.15622)
Supplement: Supplemental Information 2 — A VPR was created for each volume scan from 0 to 12 UTC on 3/26/2021, 3/27/2021, 3/28/2021, 3/29/2021, 4/24/2021, and 5/25/2021. [file peerj-11-15622-s002.zip › vprs_PX-1000/20210330/vpr_20210330_053000.csv]

0.000000000000000000e+00	6.478996238791725773e+04
1.000000000000000056e-01	9.098309127807617642e+02
2.000000000000000111e-01	9.396702985975476849e+02
3.000000000000000444e-01	6.181462143841911256e+02
4.000000000000000222e-01	8.915860636393229015e+02
5.000000000000000000e-01	1.770609223090277737e+03
6.000000000000000888e-01	1.514158298068576414e+03
7.000000000000000666e-01	1.095212327745225821e+03
8.000000000000000444e-01	1.124731975959329020e+03
9.000000000000000222e-01	1.089631366838727672e+03
1.000000000000000000e+00	1.947856670673076906e+03
1.100000000000000089e+00	1.092024838867187555e+03
1.200000000000000178e+00	1.093719300426136442e+03
1.300000000000000044e+00	2.940625081961495198e+03
1.400000000000000133e+00	1.183238513183593795e+03
1.500000000000000000e+00	1.379049588448660643e+03
1.600000000000000089e+00	2.543730841064453216e+03
1.700000000000000178e+00	1.230678424944196422e+03
1.800000000000000044e+00	6.658006876627604242e+02
1.900000000000000133e+00	8.893448649088541060e+02
2.000000000000000000e+00	1.133910041155133968e+03
2.100000000000000089e+00	1.058484082031249955e+03
2.200000000000000178e+00	1.367153808593750000e+03
2.300000000000000266e+00	3.811059374999999818e+02
2.400000000000000355e+00	8.068098022460937955e+02
2.500000000000000000e+00	1.123290161132812500e+03
2.600000000000000089e+00	2.898607489013671966e+03
2.700000000000000178e+00	8.022023925781250000e+02
2.800000000000000266e+00	6.873755859374999773e+02
2.900000000000000355e+00	5.376754557291667425e+02
3.000000000000000000e+00	1.110599291992187545e+03
3.100000000000000089e+00	9.124989501953125455e+02
3.200000000000000178e+00	8.681102701822916288e+02
3.300000000000000266e+00	1.874823421223958121e+03
3.400000000000000355e+00	9.504553873697916515e+02
3.500000000000000000e+00	1.418040071614583439e+03
3.600000000000000089e+00	7.186996582031249545e+02
3.700000000000000178e+00	8.994645507812499545e+02
3.800000000000000266e+00	1.295260156249999909e+03
3.900000000000000355e+00	1.021591406249999977e+03
4.000000000000000000e+00	8.524594482421874773e+02
4.100000000000000533e+00	1.206707031250000000e+03
4.200000000000000178e+00	7.739454833984375455e+02
4.299999999999999822e+00	1.117017578125000000e+03
4.400000000000000355e+00	9.698175537109375455e+02
4.500000000000000000e+00	1.152672460937500091e+03
4.600000000000000533e+00	1.183197363281250091e+03
4.700000000000000178e+00	1.406473486328125091e+03
4.800000000000000711e+00	1.325024902343750000e+03
4.900000000000000355e+00	nan
5.000000000000000000e+00	0.000000000000000000e+00
