# Supplementary material for: A multi-sensor array for detecting and analyzing nocturnal avian migration
Source: PeerJ. 2023 Aug 30;11:e15622. doi: 10.7717/peerj.15622 (PMC10474833; doi:10.7717/peerj.15622)
Supplement: Supplemental Information 2 — A VPR was created for each volume scan from 0 to 12 UTC on 3/26/2021, 3/27/2021, 3/28/2021, 3/29/2021, 4/24/2021, and 5/25/2021. [file peerj-11-15622-s002.zip › vprs_PX-1000/20210330/vpr_20210330_084000.csv]

0.000000000000000000e+00	9.044521525102094165e+04
1.000000000000000056e-01	8.677188916015624045e+02
2.000000000000000111e-01	7.047368077895220040e+02
3.000000000000000444e-01	8.542241305881076414e+02
4.000000000000000222e-01	1.133702396647135402e+03
5.000000000000000000e-01	1.283586663140190922e+03
6.000000000000000888e-01	9.127535603841146212e+02
7.000000000000000666e-01	1.095309461212158112e+03
8.000000000000000444e-01	1.390098774414062518e+03
9.000000000000000222e-01	9.399821614583333940e+02
1.000000000000000000e+00	1.671448694864908930e+03
1.100000000000000089e+00	1.303218278808593823e+03
1.200000000000000178e+00	1.417516008300781323e+03
1.300000000000000044e+00	1.993433358328682971e+03
1.400000000000000133e+00	9.477232044566760578e+02
1.500000000000000000e+00	9.107041308593750273e+02
1.600000000000000089e+00	9.326029464721680142e+02
1.700000000000000178e+00	1.770215297154017662e+03
1.800000000000000044e+00	4.626989095052082916e+02
1.900000000000000133e+00	7.825621616908481428e+02
2.000000000000000000e+00	5.081025216238839448e+02
2.100000000000000089e+00	4.486623453776041970e+02
2.200000000000000178e+00	5.409010079520089675e+02
2.300000000000000266e+00	5.173768707275390852e+02
2.400000000000000355e+00	4.116138623046875296e+02
2.500000000000000000e+00	5.427983093261718750e+02
2.600000000000000089e+00	6.449915736607142662e+02
2.700000000000000178e+00	5.925713483537946331e+02
2.800000000000000266e+00	4.228827270507812273e+02
2.900000000000000355e+00	6.222406250000000227e+02
3.000000000000000000e+00	2.926939208984375114e+02
3.100000000000000089e+00	4.305098999023437614e+02
3.200000000000000178e+00	5.766596679687500000e+02
3.300000000000000266e+00	6.565128173828125000e+02
3.400000000000000355e+00	4.635020019531249886e+02
3.500000000000000000e+00	7.200905924479167197e+02
3.600000000000000089e+00	nan
3.700000000000000178e+00	nan
3.800000000000000266e+00	6.892962890625000227e+02
3.900000000000000355e+00	8.724478515624999773e+02
4.000000000000000000e+00	7.067748535156249545e+02
4.100000000000000533e+00	8.631971679687500227e+02
4.200000000000000178e+00	nan
4.299999999999999822e+00	nan
4.400000000000000355e+00	1.027545898437500000e+03
4.500000000000000000e+00	nan
4.600000000000000533e+00	1.107283593749999909e+03
4.700000000000000178e+00	1.169338183593750045e+03
4.800000000000000711e+00	nan
4.900000000000000355e+00	nan
5.000000000000000000e+00	0.000000000000000000e+00
