# Supplementary material for: A multi-sensor array for detecting and analyzing nocturnal avian migration
Source: PeerJ. 2023 Aug 30;11:e15622. doi: 10.7717/peerj.15622 (PMC10474833; doi:10.7717/peerj.15622)
Supplement: Supplemental Information 2 — A VPR was created for each volume scan from 0 to 12 UTC on 3/26/2021, 3/27/2021, 3/28/2021, 3/29/2021, 4/24/2021, and 5/25/2021. [file peerj-11-15622-s002.zip › vprs_PX-1000/20210330/vpr_20210330_094000.csv]

0.000000000000000000e+00	1.462441334594726504e+04
1.000000000000000056e-01	6.712793098000918235e+02
2.000000000000000111e-01	7.478762100219726108e+02
3.000000000000000444e-01	6.820176381429035928e+02
4.000000000000000222e-01	6.754695421006944116e+02
5.000000000000000000e-01	8.996771443684896212e+02
6.000000000000000888e-01	8.349203667534723081e+02
7.000000000000000666e-01	1.175973944450827275e+03
8.000000000000000444e-01	1.855417659505208121e+03
9.000000000000000222e-01	1.386886337002840946e+03
1.000000000000000000e+00	1.632867287868923540e+03
1.100000000000000089e+00	1.684297377929687400e+03
1.200000000000000178e+00	8.562964160156250273e+02
1.300000000000000044e+00	1.411140996636284854e+03
1.400000000000000133e+00	2.292873684082031104e+03
1.500000000000000000e+00	1.948119318847656132e+03
1.600000000000000089e+00	3.402221801757812614e+02
1.700000000000000178e+00	2.259478991699218568e+03
1.800000000000000044e+00	5.292642613002232110e+02
1.900000000000000133e+00	7.120883398437499636e+02
2.000000000000000000e+00	1.074705643717447856e+03
2.100000000000000089e+00	6.282463907877604470e+02
2.200000000000000178e+00	7.405975341796875000e+02
2.300000000000000266e+00	4.074221728515624932e+02
2.400000000000000355e+00	5.706518636067708030e+02
2.500000000000000000e+00	7.203681640625000000e+02
2.600000000000000089e+00	4.430252172851562023e+02
2.700000000000000178e+00	6.668407714843749545e+02
2.800000000000000266e+00	5.958866048177083030e+02
2.900000000000000355e+00	2.168868961588541879e+03
3.000000000000000000e+00	5.623283935546875227e+02
3.100000000000000089e+00	6.924412353515624545e+02
3.200000000000000178e+00	5.186027587890624773e+02
3.300000000000000266e+00	7.063177897135417425e+02
3.400000000000000355e+00	1.920850097656250000e+03
3.500000000000000000e+00	7.052651611328125227e+02
3.600000000000000089e+00	6.309868652343750455e+02
3.700000000000000178e+00	9.330265136718750227e+02
3.800000000000000266e+00	8.040128417968750227e+02
3.900000000000000355e+00	7.544252929687500000e+02
4.000000000000000000e+00	1.038465234374999909e+03
4.100000000000000533e+00	8.283682861328125000e+02
4.200000000000000178e+00	9.177179687499999545e+02
4.299999999999999822e+00	1.292851977539062545e+03
4.400000000000000355e+00	1.358830664062500091e+03
4.500000000000000000e+00	7.758237304687500000e+02
4.600000000000000533e+00	1.604405175781249909e+03
4.700000000000000178e+00	1.577619531249999909e+03
4.800000000000000711e+00	1.713842822265625045e+03
4.900000000000000355e+00	1.279906982421875000e+03
5.000000000000000000e+00	0.000000000000000000e+00
