# Supplementary material for: A multi-sensor array for detecting and analyzing nocturnal avian migration
Source: PeerJ. 2023 Aug 30;11:e15622. doi: 10.7717/peerj.15622 (PMC10474833; doi:10.7717/peerj.15622)
Supplement: Supplemental Information 2 — A VPR was created for each volume scan from 0 to 12 UTC on 3/26/2021, 3/27/2021, 3/28/2021, 3/29/2021, 4/24/2021, and 5/25/2021. [file peerj-11-15622-s002.zip › vprs_PX-1000/20210330/vpr_20210330_075000.csv]

0.000000000000000000e+00	1.325823059532752377e+05
1.000000000000000056e-01	8.922079561121323650e+02
2.000000000000000111e-01	7.859411788137335861e+02
3.000000000000000444e-01	9.527483349609374272e+02
4.000000000000000222e-01	1.411755131225585956e+03
5.000000000000000000e-01	1.242241794433593668e+03
6.000000000000000888e-01	9.027428428248355203e+02
7.000000000000000666e-01	1.507885791693793408e+03
8.000000000000000444e-01	8.395728468674878968e+02
9.000000000000000222e-01	9.557899772135417606e+02
1.000000000000000000e+00	1.802743130258413203e+03
1.100000000000000089e+00	1.303650261042668262e+03
1.200000000000000178e+00	9.777312899502840082e+02
1.300000000000000044e+00	1.331677766927083439e+03
1.400000000000000133e+00	6.621625020345052235e+02
1.500000000000000000e+00	5.259261710030691575e+02
1.600000000000000089e+00	5.067611551920573447e+02
1.700000000000000178e+00	1.018069106038411519e+03
1.800000000000000044e+00	5.113223952073317378e+02
1.900000000000000133e+00	6.098555202907986086e+02
2.000000000000000000e+00	4.100253021240234261e+02
2.100000000000000089e+00	6.756545166015624773e+02
2.200000000000000178e+00	8.763828979492187727e+02
2.300000000000000266e+00	4.431990722656249773e+02
2.400000000000000355e+00	5.913910919189453352e+02
2.500000000000000000e+00	7.658474888392856883e+02
2.600000000000000089e+00	1.224108264160156295e+03
2.700000000000000178e+00	1.179933332519531177e+03
2.800000000000000266e+00	7.405128479003906250e+02
2.900000000000000355e+00	3.985742919921875114e+02
3.000000000000000000e+00	6.122011230468749545e+02
3.100000000000000089e+00	6.304073730468750227e+02
3.200000000000000178e+00	nan
3.300000000000000266e+00	nan
3.400000000000000355e+00	nan
3.500000000000000000e+00	nan
3.600000000000000089e+00	nan
3.700000000000000178e+00	nan
3.800000000000000266e+00	nan
3.900000000000000355e+00	nan
4.000000000000000000e+00	nan
4.100000000000000533e+00	nan
4.200000000000000178e+00	nan
4.299999999999999822e+00	nan
4.400000000000000355e+00	nan
4.500000000000000000e+00	nan
4.600000000000000533e+00	nan
4.700000000000000178e+00	nan
4.800000000000000711e+00	4.813918798828124636e+03
4.900000000000000355e+00	nan
5.000000000000000000e+00	0.000000000000000000e+00
