# Supplementary material for: A multi-sensor array for detecting and analyzing nocturnal avian migration
Source: PeerJ. 2023 Aug 30;11:e15622. doi: 10.7717/peerj.15622 (PMC10474833; doi:10.7717/peerj.15622)
Supplement: Supplemental Information 2 — A VPR was created for each volume scan from 0 to 12 UTC on 3/26/2021, 3/27/2021, 3/28/2021, 3/29/2021, 4/24/2021, and 5/25/2021. [file peerj-11-15622-s002.zip › vprs_PX-1000/20210330/vpr_20210330_104000.csv]

0.000000000000000000e+00	1.403273467906605219e+04
1.000000000000000056e-01	5.570076578776041742e+02
2.000000000000000111e-01	7.519072378305288566e+02
3.000000000000000444e-01	1.428718064880371003e+03
4.000000000000000222e-01	7.072735534667968977e+02
5.000000000000000000e-01	1.004221034240722702e+03
6.000000000000000888e-01	7.339359375000000227e+02
7.000000000000000666e-01	8.721900460379463311e+02
8.000000000000000444e-01	1.321773429361979197e+03
9.000000000000000222e-01	1.324303543090820312e+03
1.000000000000000000e+00	2.697921500651041697e+03
1.100000000000000089e+00	1.282820971679687545e+03
1.200000000000000178e+00	1.182780692545572947e+03
1.300000000000000044e+00	3.041357067871093932e+03
1.400000000000000133e+00	1.201290424804687518e+03
1.500000000000000000e+00	3.516171590169270758e+02
1.600000000000000089e+00	4.665167968750000114e+02
1.700000000000000178e+00	3.985331176757812273e+02
1.800000000000000044e+00	3.918327392578124773e+02
1.900000000000000133e+00	5.243954671223957575e+02
2.000000000000000000e+00	6.718416422526041742e+02
2.100000000000000089e+00	nan
2.200000000000000178e+00	3.649537536621093636e+02
2.300000000000000266e+00	5.337025390625000227e+02
2.400000000000000355e+00	2.284093505859374886e+02
2.500000000000000000e+00	5.589397949218749773e+02
2.600000000000000089e+00	1.101303613281249909e+03
2.700000000000000178e+00	2.494250976562500000e+03
2.800000000000000266e+00	nan
2.900000000000000355e+00	5.107047607421874886e+02
3.000000000000000000e+00	3.376733593750000182e+03
3.100000000000000089e+00	5.712117187500000455e+02
3.200000000000000178e+00	3.972480224609374773e+02
3.300000000000000266e+00	nan
3.400000000000000355e+00	nan
3.500000000000000000e+00	2.274148046875000091e+03
3.600000000000000089e+00	nan
3.700000000000000178e+00	8.402221679687500000e+02
3.800000000000000266e+00	nan
3.900000000000000355e+00	nan
4.000000000000000000e+00	nan
4.100000000000000533e+00	nan
4.200000000000000178e+00	nan
4.299999999999999822e+00	nan
4.400000000000000355e+00	nan
4.500000000000000000e+00	nan
4.600000000000000533e+00	nan
4.700000000000000178e+00	nan
4.800000000000000711e+00	nan
4.900000000000000355e+00	nan
5.000000000000000000e+00	0.000000000000000000e+00
