# Supplementary material for: A multi-sensor array for detecting and analyzing nocturnal avian migration
Source: PeerJ. 2023 Aug 30;11:e15622. doi: 10.7717/peerj.15622 (PMC10474833; doi:10.7717/peerj.15622)
Supplement: Supplemental Information 2 — A VPR was created for each volume scan from 0 to 12 UTC on 3/26/2021, 3/27/2021, 3/28/2021, 3/29/2021, 4/24/2021, and 5/25/2021. [file peerj-11-15622-s002.zip › vprs_PX-1000/20210330/vpr_20210330_004000.csv]

0.000000000000000000e+00	5.156368414588340966e+04
1.000000000000000056e-01	6.594074503580729925e+02
2.000000000000000111e-01	4.057244962993421495e+02
3.000000000000000444e-01	4.756876184082031500e+02
4.000000000000000222e-01	4.474398120117187432e+02
5.000000000000000000e-01	4.803828564453125409e+02
6.000000000000000888e-01	5.254569409179687227e+02
7.000000000000000666e-01	5.042596374511718977e+02
8.000000000000000444e-01	4.591509045410156205e+02
9.000000000000000222e-01	5.818405537923176780e+02
1.000000000000000000e+00	4.581588419596353560e+03
1.100000000000000089e+00	8.416707727050781614e+03
1.200000000000000178e+00	2.072828710937500091e+03
1.300000000000000044e+00	2.458417797851562682e+03
1.400000000000000133e+00	nan
1.500000000000000000e+00	6.200931249999999636e+03
1.600000000000000089e+00	2.373004870605468568e+03
1.700000000000000178e+00	4.561886328124999636e+03
1.800000000000000044e+00	1.465558715820312500e+03
1.900000000000000133e+00	1.953235717773437443e+02
2.000000000000000000e+00	1.601939331054687443e+02
2.100000000000000089e+00	3.135936035156249773e+02
2.200000000000000178e+00	2.498483642578125057e+02
2.300000000000000266e+00	2.564718994140624773e+02
2.400000000000000355e+00	nan
2.500000000000000000e+00	2.856717773437500227e+02
2.600000000000000089e+00	3.555276733398437727e+02
2.700000000000000178e+00	1.178539453124999909e+03
2.800000000000000266e+00	nan
2.900000000000000355e+00	3.646794531250000091e+03
3.000000000000000000e+00	8.728608398437500000e+02
3.100000000000000089e+00	nan
3.200000000000000178e+00	nan
3.300000000000000266e+00	nan
3.400000000000000355e+00	1.603744873046875000e+03
3.500000000000000000e+00	2.635938085937500091e+03
3.600000000000000089e+00	3.030126196289062591e+03
3.700000000000000178e+00	6.005960937500000227e+02
3.800000000000000266e+00	nan
3.900000000000000355e+00	7.317733154296875000e+02
4.000000000000000000e+00	nan
4.100000000000000533e+00	nan
4.200000000000000178e+00	nan
4.299999999999999822e+00	1.064144921874999909e+03
4.400000000000000355e+00	nan
4.500000000000000000e+00	nan
4.600000000000000533e+00	1.418410449218750045e+03
4.700000000000000178e+00	nan
4.800000000000000711e+00	2.033263476562500045e+03
4.900000000000000355e+00	nan
5.000000000000000000e+00	0.000000000000000000e+00
