# Supplementary material for: A multi-sensor array for detecting and analyzing nocturnal avian migration
Source: PeerJ. 2023 Aug 30;11:e15622. doi: 10.7717/peerj.15622 (PMC10474833; doi:10.7717/peerj.15622)
Supplement: Supplemental Information 2 — A VPR was created for each volume scan from 0 to 12 UTC on 3/26/2021, 3/27/2021, 3/28/2021, 3/29/2021, 4/24/2021, and 5/25/2021. [file peerj-11-15622-s002.zip › vprs_PX-1000/20210330/vpr_20210330_051000.csv]

0.000000000000000000e+00	1.420244551580255502e+05
1.000000000000000056e-01	1.138997076056985406e+03
2.000000000000000111e-01	9.579431422183388349e+02
3.000000000000000444e-01	5.820724178916530036e+02
4.000000000000000222e-01	9.823714496813321375e+02
5.000000000000000000e-01	3.883193415912828641e+03
6.000000000000000888e-01	2.435243153782894751e+03
7.000000000000000666e-01	1.020879999743009876e+03
8.000000000000000444e-01	9.393462517989310072e+02
9.000000000000000222e-01	1.389672726619944797e+03
1.000000000000000000e+00	1.251878408813476653e+03
1.100000000000000089e+00	7.573175610351562455e+02
1.200000000000000178e+00	9.695317947387695767e+02
1.300000000000000044e+00	8.810294482421875273e+02
1.400000000000000133e+00	8.629532226562499773e+02
1.500000000000000000e+00	7.883470431857638232e+02
1.600000000000000089e+00	7.831337198893229470e+02
1.700000000000000178e+00	1.302496582031250000e+03
1.800000000000000044e+00	9.040284071180554974e+02
1.900000000000000133e+00	1.667484598214285825e+03
2.000000000000000000e+00	1.235954562988281168e+03
2.100000000000000089e+00	2.982832386997767571e+03
2.200000000000000178e+00	6.975640258789062500e+02
2.300000000000000266e+00	1.410729361979166697e+03
2.400000000000000355e+00	1.232924643554687464e+03
2.500000000000000000e+00	1.677330712890624909e+03
2.600000000000000089e+00	1.921154882812500091e+03
2.700000000000000178e+00	1.002946545410156205e+03
2.800000000000000266e+00	7.296384928385416515e+02
2.900000000000000355e+00	9.866875732421874545e+02
3.000000000000000000e+00	3.468360937500000091e+03
3.100000000000000089e+00	2.186997656250000091e+03
3.200000000000000178e+00	2.768990234375000000e+03
3.300000000000000266e+00	4.261616967773437864e+03
3.400000000000000355e+00	1.055833056640625045e+03
3.500000000000000000e+00	5.792614257812499545e+02
3.600000000000000089e+00	4.068856445312500000e+03
3.700000000000000178e+00	1.595973697916666652e+03
3.800000000000000266e+00	9.126334960937499545e+02
3.900000000000000355e+00	8.586013671875000455e+02
4.000000000000000000e+00	7.716088867187500000e+02
4.100000000000000533e+00	1.114647167968749955e+03
4.200000000000000178e+00	nan
4.299999999999999822e+00	nan
4.400000000000000355e+00	nan
4.500000000000000000e+00	8.632356201171875227e+02
4.600000000000000533e+00	nan
4.700000000000000178e+00	1.459850488281249909e+03
4.800000000000000711e+00	1.287082128906250091e+03
4.900000000000000355e+00	nan
5.000000000000000000e+00	0.000000000000000000e+00
