# Supplementary material for: A multi-sensor array for detecting and analyzing nocturnal avian migration
Source: PeerJ. 2023 Aug 30;11:e15622. doi: 10.7717/peerj.15622 (PMC10474833; doi:10.7717/peerj.15622)
Supplement: Supplemental Information 2 — A VPR was created for each volume scan from 0 to 12 UTC on 3/26/2021, 3/27/2021, 3/28/2021, 3/29/2021, 4/24/2021, and 5/25/2021. [file peerj-11-15622-s002.zip › vprs_PX-1000/20210330/vpr_20210330_032000.csv]

0.000000000000000000e+00	2.596722050292968634e+05
1.000000000000000056e-01	1.068721721335018401e+03
2.000000000000000111e-01	1.290341628689236131e+03
3.000000000000000444e-01	7.502551764594184078e+02
4.000000000000000222e-01	1.105008965386284672e+03
5.000000000000000000e-01	9.932521565755208712e+02
6.000000000000000888e-01	1.742546381293402646e+03
7.000000000000000666e-01	2.429265584788602609e+03
8.000000000000000444e-01	1.159004197862413321e+03
9.000000000000000222e-01	1.091611309814453080e+03
1.000000000000000000e+00	1.474196985973011351e+03
1.100000000000000089e+00	6.324061401367187045e+02
1.200000000000000178e+00	8.153745564778645303e+02
1.300000000000000044e+00	3.866810238211495744e+03
1.400000000000000133e+00	2.636904805501302462e+02
1.500000000000000000e+00	7.293537841796875227e+02
1.600000000000000089e+00	4.125092468261718750e+02
1.700000000000000178e+00	2.224755688476562682e+03
1.800000000000000044e+00	3.607585937499999886e+02
1.900000000000000133e+00	1.314143560791015716e+03
2.000000000000000000e+00	6.155723205566406477e+02
2.100000000000000089e+00	9.627628051757812955e+02
2.200000000000000178e+00	2.750191711425781023e+02
2.300000000000000266e+00	4.481146301269531023e+02
2.400000000000000355e+00	3.018992797851562386e+02
2.500000000000000000e+00	5.454217773437500227e+02
2.600000000000000089e+00	5.869408691406249545e+02
2.700000000000000178e+00	3.911156127929687614e+02
2.800000000000000266e+00	3.632055664062500000e+02
2.900000000000000355e+00	7.155551757812500000e+02
3.000000000000000000e+00	3.425652734374999909e+03
3.100000000000000089e+00	3.798423828125000000e+03
3.200000000000000178e+00	2.062317773437499909e+03
3.300000000000000266e+00	7.489939843750000364e+03
3.400000000000000355e+00	6.138143750000000182e+03
3.500000000000000000e+00	nan
3.600000000000000089e+00	8.019688964843750227e+02
3.700000000000000178e+00	8.708900390625000227e+02
3.800000000000000266e+00	8.040745117187500455e+02
3.900000000000000355e+00	1.396466406250000091e+03
4.000000000000000000e+00	1.101053906249999955e+03
4.100000000000000533e+00	9.054181640624999545e+02
4.200000000000000178e+00	8.661041015624999773e+02
4.299999999999999822e+00	nan
4.400000000000000355e+00	nan
4.500000000000000000e+00	1.284291113281250091e+03
4.600000000000000533e+00	1.278894042968750000e+03
4.700000000000000178e+00	1.200026074218749955e+03
4.800000000000000711e+00	nan
4.900000000000000355e+00	nan
5.000000000000000000e+00	0.000000000000000000e+00
