# Supplementary material for: A multi-sensor array for detecting and analyzing nocturnal avian migration
Source: PeerJ. 2023 Aug 30;11:e15622. doi: 10.7717/peerj.15622 (PMC10474833; doi:10.7717/peerj.15622)
Supplement: Supplemental Information 2 — A VPR was created for each volume scan from 0 to 12 UTC on 3/26/2021, 3/27/2021, 3/28/2021, 3/29/2021, 4/24/2021, and 5/25/2021. [file peerj-11-15622-s002.zip › vprs_PX-1000/20210330/vpr_20210330_043000.csv]

0.000000000000000000e+00	2.029853333917791315e+05
1.000000000000000056e-01	1.765628614717371192e+03
2.000000000000000111e-01	1.662957218852795904e+03
3.000000000000000444e-01	6.587628109580592763e+02
4.000000000000000222e-01	1.383499218749999955e+03
5.000000000000000000e-01	1.733144066097861923e+03
6.000000000000000888e-01	1.610440207391036211e+03
7.000000000000000666e-01	9.538216475637334497e+02
8.000000000000000444e-01	1.017641909950657805e+03
9.000000000000000222e-01	9.043830916341145212e+02
1.000000000000000000e+00	2.153510224797175397e+03
1.100000000000000089e+00	1.227768567833533552e+03
1.200000000000000178e+00	1.034355654907226608e+03
1.300000000000000044e+00	1.989971841091579790e+03
1.400000000000000133e+00	1.182219416809082077e+03
1.500000000000000000e+00	4.585967732747395758e+02
1.600000000000000089e+00	2.022869106445312354e+03
1.700000000000000178e+00	2.328444205729166697e+03
1.800000000000000044e+00	5.182479980468749545e+02
1.900000000000000133e+00	1.421642923990885265e+03
2.000000000000000000e+00	3.175854064941406250e+03
2.100000000000000089e+00	1.082923382568359330e+03
2.200000000000000178e+00	4.727668884277343864e+02
2.300000000000000266e+00	2.444534912109375000e+02
2.400000000000000355e+00	7.141342773437500000e+02
2.500000000000000000e+00	4.990470458984374886e+02
2.600000000000000089e+00	3.996458984375000227e+02
2.700000000000000178e+00	3.476128173828125227e+02
2.800000000000000266e+00	1.280886865234374909e+03
2.900000000000000355e+00	4.490391601562499773e+02
3.000000000000000000e+00	9.813268798828124773e+02
3.100000000000000089e+00	3.138662402343749818e+03
3.200000000000000178e+00	4.438028320312499773e+02
3.300000000000000266e+00	nan
3.400000000000000355e+00	1.227548681640625091e+03
3.500000000000000000e+00	nan
3.600000000000000089e+00	nan
3.700000000000000178e+00	5.513392089843749773e+02
3.800000000000000266e+00	7.630443847656249545e+02
3.900000000000000355e+00	nan
4.000000000000000000e+00	3.994160400390625227e+02
4.100000000000000533e+00	nan
4.200000000000000178e+00	nan
4.299999999999999822e+00	1.084954687500000091e+03
4.400000000000000355e+00	8.893334228515625455e+02
4.500000000000000000e+00	nan
4.600000000000000533e+00	8.319957031249999773e+02
4.700000000000000178e+00	nan
4.800000000000000711e+00	nan
4.900000000000000355e+00	8.948998046875000227e+02
5.000000000000000000e+00	0.000000000000000000e+00
