# Supplementary material for: A multi-sensor array for detecting and analyzing nocturnal avian migration
Source: PeerJ. 2023 Aug 30;11:e15622. doi: 10.7717/peerj.15622 (PMC10474833; doi:10.7717/peerj.15622)
Supplement: Supplemental Information 2 — A VPR was created for each volume scan from 0 to 12 UTC on 3/26/2021, 3/27/2021, 3/28/2021, 3/29/2021, 4/24/2021, and 5/25/2021. [file peerj-11-15622-s002.zip › vprs_PX-1000/20210330/vpr_20210330_020000.csv]

0.000000000000000000e+00	2.263975887562144635e+04
1.000000000000000056e-01	7.269217277975643583e+02
2.000000000000000111e-01	7.864197150735293462e+02
3.000000000000000444e-01	6.350407001696135012e+02
4.000000000000000222e-01	8.546604106702303625e+02
5.000000000000000000e-01	8.524749588815790275e+02
6.000000000000000888e-01	1.670373842901932676e+03
7.000000000000000666e-01	2.221714127604166606e+03
8.000000000000000444e-01	1.686679239908854242e+03
9.000000000000000222e-01	1.529968906763980385e+03
1.000000000000000000e+00	1.603354868977864498e+03
1.100000000000000089e+00	9.273895124162945649e+02
1.200000000000000178e+00	1.370621137695312427e+03
1.300000000000000044e+00	1.335829030761718741e+03
1.400000000000000133e+00	6.106486990792410552e+02
1.500000000000000000e+00	1.529995973714192814e+03
1.600000000000000089e+00	1.005690979003906250e+03
1.700000000000000178e+00	1.019660671284993587e+05
1.800000000000000044e+00	2.976538574218749886e+02
1.900000000000000133e+00	3.432008972167968750e+02
2.000000000000000000e+00	6.728378906250000000e+02
2.100000000000000089e+00	6.168879638671875227e+02
2.200000000000000178e+00	3.015891113281250000e+02
2.300000000000000266e+00	7.136799316406250000e+02
2.400000000000000355e+00	nan
2.500000000000000000e+00	5.478656494140625455e+02
2.600000000000000089e+00	1.972595996093750045e+03
2.700000000000000178e+00	3.948158984374999818e+03
2.800000000000000266e+00	1.225521468098958394e+03
2.900000000000000355e+00	1.579426367187500091e+03
3.000000000000000000e+00	nan
3.100000000000000089e+00	1.366153125000000045e+03
3.200000000000000178e+00	5.674752929687499545e+02
3.300000000000000266e+00	6.647001953125000000e+02
3.400000000000000355e+00	nan
3.500000000000000000e+00	nan
3.600000000000000089e+00	nan
3.700000000000000178e+00	nan
3.800000000000000266e+00	nan
3.900000000000000355e+00	nan
4.000000000000000000e+00	1.040064306640625091e+03
4.100000000000000533e+00	6.478492675781250227e+02
4.200000000000000178e+00	nan
4.299999999999999822e+00	7.355686035156250000e+02
4.400000000000000355e+00	1.371528076171875000e+03
4.500000000000000000e+00	1.069684277343749955e+03
4.600000000000000533e+00	1.043041503906250000e+03
4.700000000000000178e+00	1.348664160156250091e+03
4.800000000000000711e+00	4.271146875000000364e+03
4.900000000000000355e+00	1.334674804687500000e+03
5.000000000000000000e+00	0.000000000000000000e+00
