# Supplementary material for: A multi-sensor array for detecting and analyzing nocturnal avian migration
Source: PeerJ. 2023 Aug 30;11:e15622. doi: 10.7717/peerj.15622 (PMC10474833; doi:10.7717/peerj.15622)
Supplement: Supplemental Information 2 — A VPR was created for each volume scan from 0 to 12 UTC on 3/26/2021, 3/27/2021, 3/28/2021, 3/29/2021, 4/24/2021, and 5/25/2021. [file peerj-11-15622-s002.zip › vprs_PX-1000/20210330/vpr_20210330_082000.csv]

0.000000000000000000e+00	6.808758802379261397e+03
1.000000000000000056e-01	9.469852898092831310e+02
2.000000000000000111e-01	7.933322799682616733e+02
3.000000000000000444e-01	8.238432543302836848e+02
4.000000000000000222e-01	1.191111028731496617e+03
5.000000000000000000e-01	1.458167801706414593e+03
6.000000000000000888e-01	9.324333483244242871e+02
7.000000000000000666e-01	8.300816047219668690e+02
8.000000000000000444e-01	1.106331765136718786e+03
9.000000000000000222e-01	2.429054726938100885e+03
1.000000000000000000e+00	2.580585723005022373e+03
1.100000000000000089e+00	1.168214171600341842e+03
1.200000000000000178e+00	1.034194373994715079e+03
1.300000000000000044e+00	1.167871267903645730e+03
1.400000000000000133e+00	1.387767187500000091e+03
1.500000000000000000e+00	9.036377827962239735e+02
1.600000000000000089e+00	7.647085013253347370e+02
1.700000000000000178e+00	1.463940337456597263e+03
1.800000000000000044e+00	5.224840521918401919e+02
1.900000000000000133e+00	4.038098220825195312e+02
2.000000000000000000e+00	4.769301666259765398e+02
2.100000000000000089e+00	7.740905029296875455e+02
2.200000000000000178e+00	4.433447858537946331e+02
2.300000000000000266e+00	3.809618652343750114e+02
2.400000000000000355e+00	5.243985253906250819e+02
2.500000000000000000e+00	5.275124267578124773e+02
2.600000000000000089e+00	4.403498925781250364e+02
2.700000000000000178e+00	6.752885660807291970e+02
2.800000000000000266e+00	7.712916699218750409e+02
2.900000000000000355e+00	8.512740885416666288e+02
3.000000000000000000e+00	9.279942687988281023e+02
3.100000000000000089e+00	1.299425195312499909e+03
3.200000000000000178e+00	5.183565755208333030e+02
3.300000000000000266e+00	7.299467773437500000e+02
3.400000000000000355e+00	4.539441162109375227e+02
3.500000000000000000e+00	7.920632568359375227e+02
3.600000000000000089e+00	5.438667480468750455e+02
3.700000000000000178e+00	6.125620605468750455e+02
3.800000000000000266e+00	nan
3.900000000000000355e+00	nan
4.000000000000000000e+00	nan
4.100000000000000533e+00	9.275199707031249545e+02
4.200000000000000178e+00	1.329013574218749909e+03
4.299999999999999822e+00	9.058310546875000000e+02
4.400000000000000355e+00	8.058375976562499545e+02
4.500000000000000000e+00	nan
4.600000000000000533e+00	8.108869628906250000e+02
4.700000000000000178e+00	nan
4.800000000000000711e+00	1.996623046875000000e+03
4.900000000000000355e+00	1.139129394531250000e+03
5.000000000000000000e+00	0.000000000000000000e+00
