# Supplementary material for: A multi-sensor array for detecting and analyzing nocturnal avian migration
Source: PeerJ. 2023 Aug 30;11:e15622. doi: 10.7717/peerj.15622 (PMC10474833; doi:10.7717/peerj.15622)
Supplement: Supplemental Information 2 — A VPR was created for each volume scan from 0 to 12 UTC on 3/26/2021, 3/27/2021, 3/28/2021, 3/29/2021, 4/24/2021, and 5/25/2021. [file peerj-11-15622-s002.zip › vprs_PX-1000/20210330/vpr_20210330_090000.csv]

0.000000000000000000e+00	3.043506626220703038e+04
1.000000000000000056e-01	1.264679083251953216e+03
2.000000000000000111e-01	1.064660164866727882e+03
3.000000000000000444e-01	8.117233814912683556e+02
4.000000000000000222e-01	9.223197191026476958e+02
5.000000000000000000e-01	9.196666314019097399e+02
6.000000000000000888e-01	9.607269165039062955e+02
7.000000000000000666e-01	1.131387000229779460e+03
8.000000000000000444e-01	1.284552312360491214e+03
9.000000000000000222e-01	1.230955397727272839e+03
1.000000000000000000e+00	2.455320341796875255e+03
1.100000000000000089e+00	1.035047065429687336e+03
1.200000000000000178e+00	9.787243554687499909e+02
1.300000000000000044e+00	1.509791851251775597e+03
1.400000000000000133e+00	1.504102102322048722e+03
1.500000000000000000e+00	1.689797810872395758e+03
1.600000000000000089e+00	2.267850418526785688e+03
1.700000000000000178e+00	1.663489091796875073e+03
1.800000000000000044e+00	5.937581665039062955e+02
1.900000000000000133e+00	1.155619851074218786e+03
2.000000000000000000e+00	7.100290387834821786e+02
2.100000000000000089e+00	8.985625244140625227e+02
2.200000000000000178e+00	1.009546906738281223e+03
2.300000000000000266e+00	6.030734741210937955e+02
2.400000000000000355e+00	9.998953796386718977e+02
2.500000000000000000e+00	5.877345377604167425e+02
2.600000000000000089e+00	6.154760498046874773e+02
2.700000000000000178e+00	5.985966634114582803e+02
2.800000000000000266e+00	6.205876464843750000e+02
2.900000000000000355e+00	8.223265234374999864e+02
3.000000000000000000e+00	1.326488460286458348e+03
3.100000000000000089e+00	4.513241210937500227e+02
3.200000000000000178e+00	4.705730712890625114e+02
3.300000000000000266e+00	4.686780273437499886e+02
3.400000000000000355e+00	5.978709960937500227e+02
3.500000000000000000e+00	7.441136230468749773e+02
3.600000000000000089e+00	7.913528076171875227e+02
3.700000000000000178e+00	3.499695312499999886e+02
3.800000000000000266e+00	nan
3.900000000000000355e+00	1.093939957682291606e+03
4.000000000000000000e+00	9.414801757812499545e+02
4.100000000000000533e+00	nan
4.200000000000000178e+00	9.359125976562500000e+02
4.299999999999999822e+00	1.207211523437500091e+03
4.400000000000000355e+00	9.921511718750000455e+02
4.500000000000000000e+00	nan
4.600000000000000533e+00	1.268444628906250045e+03
4.700000000000000178e+00	1.223583886718749909e+03
4.800000000000000711e+00	9.801926757812500455e+02
4.900000000000000355e+00	1.836259179687499909e+03
5.000000000000000000e+00	0.000000000000000000e+00
