# Supplementary material for: A multi-sensor array for detecting and analyzing nocturnal avian migration
Source: PeerJ. 2023 Aug 30;11:e15622. doi: 10.7717/peerj.15622 (PMC10474833; doi:10.7717/peerj.15622)
Supplement: Supplemental Information 2 — A VPR was created for each volume scan from 0 to 12 UTC on 3/26/2021, 3/27/2021, 3/28/2021, 3/29/2021, 4/24/2021, and 5/25/2021. [file peerj-11-15622-s002.zip › vprs_PX-1000/20210330/vpr_20210330_024000.csv]

0.000000000000000000e+00	8.278493270152699552e+04
1.000000000000000056e-01	8.963850399241728155e+02
2.000000000000000111e-01	8.178075439453125455e+02
3.000000000000000444e-01	6.752228095160589874e+02
4.000000000000000222e-01	9.761045003255209167e+02
5.000000000000000000e-01	1.000696986219617997e+03
6.000000000000000888e-01	1.739640495469835059e+03
7.000000000000000666e-01	1.056058984374999909e+03
8.000000000000000444e-01	1.759219177246093750e+03
9.000000000000000222e-01	1.666882478601792172e+03
1.000000000000000000e+00	3.474240757533482338e+03
1.100000000000000089e+00	1.255962519531249882e+03
1.200000000000000178e+00	1.230321859463778537e+03
1.300000000000000044e+00	2.974934149848090328e+03
1.400000000000000133e+00	2.972580114746093841e+03
1.500000000000000000e+00	1.319636946614583394e+03
1.600000000000000089e+00	5.389425720214843523e+02
1.700000000000000178e+00	2.031041082763671966e+03
1.800000000000000044e+00	6.419364176432292197e+02
1.900000000000000133e+00	3.364134765625000227e+02
2.000000000000000000e+00	1.210399298095703216e+03
2.100000000000000089e+00	2.593534912109374773e+02
2.200000000000000178e+00	8.059968139648437955e+02
2.300000000000000266e+00	8.276973999023437045e+02
2.400000000000000355e+00	4.145013500976562682e+03
2.500000000000000000e+00	2.472703125000000000e+03
2.600000000000000089e+00	1.255006461588541697e+03
2.700000000000000178e+00	3.294437109375000091e+03
2.800000000000000266e+00	3.744091796875000000e+02
2.900000000000000355e+00	3.266839355468749773e+02
3.000000000000000000e+00	6.405485351562499545e+02
3.100000000000000089e+00	4.239325683593750114e+02
3.200000000000000178e+00	4.845352539062499773e+02
3.300000000000000266e+00	nan
3.400000000000000355e+00	nan
3.500000000000000000e+00	nan
3.600000000000000089e+00	2.214459960937500000e+03
3.700000000000000178e+00	nan
3.800000000000000266e+00	1.150937548828125045e+03
3.900000000000000355e+00	nan
4.000000000000000000e+00	8.118780273437499773e+02
4.100000000000000533e+00	8.526126708984375000e+02
4.200000000000000178e+00	1.028704687500000091e+03
4.299999999999999822e+00	nan
4.400000000000000355e+00	2.086524218749999818e+03
4.500000000000000000e+00	8.461852539062499545e+02
4.600000000000000533e+00	8.624122070312499773e+02
4.700000000000000178e+00	nan
4.800000000000000711e+00	4.842348925781249818e+03
4.900000000000000355e+00	nan
5.000000000000000000e+00	0.000000000000000000e+00
