# Supplementary material for: A multi-sensor array for detecting and analyzing nocturnal avian migration
Source: PeerJ. 2023 Aug 30;11:e15622. doi: 10.7717/peerj.15622 (PMC10474833; doi:10.7717/peerj.15622)
Supplement: Supplemental Information 2 — A VPR was created for each volume scan from 0 to 12 UTC on 3/26/2021, 3/27/2021, 3/28/2021, 3/29/2021, 4/24/2021, and 5/25/2021. [file peerj-11-15622-s002.zip › vprs_PX-1000/20210330/vpr_20210330_055000.csv]

0.000000000000000000e+00	1.952571876775568307e+04
1.000000000000000056e-01	8.105945384306066899e+02
2.000000000000000111e-01	1.052556120300293060e+03
3.000000000000000444e-01	6.169874955919053718e+02
4.000000000000000222e-01	8.433989637586804520e+02
5.000000000000000000e-01	1.943947279188367929e+03
6.000000000000000888e-01	1.673621367730034763e+03
7.000000000000000666e-01	1.295082100423177053e+03
8.000000000000000444e-01	1.017070281219482467e+03
9.000000000000000222e-01	1.021060241699218750e+03
1.000000000000000000e+00	1.579149220784505360e+03
1.100000000000000089e+00	2.566493652343750000e+03
1.200000000000000178e+00	1.171593940429687336e+03
1.300000000000000044e+00	1.589819001116071377e+03
1.400000000000000133e+00	7.396979995727539290e+02
1.500000000000000000e+00	9.406567766462054578e+02
1.600000000000000089e+00	1.060254239908854061e+03
1.700000000000000178e+00	1.973898277064732156e+03
1.800000000000000044e+00	4.974217834472656250e+02
1.900000000000000133e+00	8.853965223524304520e+02
2.000000000000000000e+00	7.799963756214489194e+02
2.100000000000000089e+00	1.269110380859375027e+03
2.200000000000000178e+00	1.288479999457465283e+03
2.300000000000000266e+00	2.164030510602678532e+03
2.400000000000000355e+00	1.793139516601562264e+03
2.500000000000000000e+00	5.566431640624999773e+02
2.600000000000000089e+00	5.065526489257812273e+02
2.700000000000000178e+00	nan
2.800000000000000266e+00	1.445833463541666561e+03
2.900000000000000355e+00	2.729800878906250091e+03
3.000000000000000000e+00	7.643867346191405886e+03
3.100000000000000089e+00	7.776856115722655886e+03
3.200000000000000178e+00	7.860475097656250227e+02
3.300000000000000266e+00	nan
3.400000000000000355e+00	5.103163183593749636e+03
3.500000000000000000e+00	3.371487402343750091e+03
3.600000000000000089e+00	1.311901171875000045e+03
3.700000000000000178e+00	nan
3.800000000000000266e+00	7.542047851562499545e+02
3.900000000000000355e+00	9.142753906250000000e+02
4.000000000000000000e+00	8.316024251302084167e+02
4.100000000000000533e+00	1.096750195312499955e+03
4.200000000000000178e+00	nan
4.299999999999999822e+00	nan
4.400000000000000355e+00	1.301534960937500045e+03
4.500000000000000000e+00	nan
4.600000000000000533e+00	8.627828124999999773e+02
4.700000000000000178e+00	nan
4.800000000000000711e+00	nan
4.900000000000000355e+00	1.312778222656249909e+03
5.000000000000000000e+00	0.000000000000000000e+00
