# Supplementary material for: A multi-sensor array for detecting and analyzing nocturnal avian migration
Source: PeerJ. 2023 Aug 30;11:e15622. doi: 10.7717/peerj.15622 (PMC10474833; doi:10.7717/peerj.15622)
Supplement: Supplemental Information 2 — A VPR was created for each volume scan from 0 to 12 UTC on 3/26/2021, 3/27/2021, 3/28/2021, 3/29/2021, 4/24/2021, and 5/25/2021. [file peerj-11-15622-s002.zip › vprs_PX-1000/20210330/vpr_20210330_063000.csv]

0.000000000000000000e+00	4.265807043235085439e+04
1.000000000000000056e-01	6.889140464782715298e+02
2.000000000000000111e-01	8.636808376736111086e+02
3.000000000000000444e-01	6.059787095013787166e+02
4.000000000000000222e-01	8.493954535590277146e+02
5.000000000000000000e-01	1.408671790907118066e+03
6.000000000000000888e-01	1.012003586154513869e+03
7.000000000000000666e-01	8.460852661132812500e+02
8.000000000000000444e-01	1.067804826803768492e+03
9.000000000000000222e-01	1.535953038736979124e+03
1.000000000000000000e+00	1.574586819118923586e+03
1.100000000000000089e+00	9.290538973721589855e+02
1.200000000000000178e+00	1.026745690917968659e+03
1.300000000000000044e+00	2.165397819010416697e+03
1.400000000000000133e+00	2.337989092339409581e+03
1.500000000000000000e+00	1.076490188598632812e+03
1.600000000000000089e+00	1.167968963623046875e+03
1.700000000000000178e+00	2.794928710937500000e+03
1.800000000000000044e+00	4.253017773437500182e+02
1.900000000000000133e+00	4.336001220703125227e+02
2.000000000000000000e+00	1.044240410822088052e+03
2.100000000000000089e+00	1.269286036376953007e+03
2.200000000000000178e+00	6.817592590332030795e+02
2.300000000000000266e+00	6.693296061197917197e+02
2.400000000000000355e+00	4.587728637695312273e+02
2.500000000000000000e+00	6.637315104166666515e+02
2.600000000000000089e+00	1.093694927978515580e+03
2.700000000000000178e+00	2.753031445312500182e+03
2.800000000000000266e+00	4.343308105468750000e+02
2.900000000000000355e+00	4.777881835937499773e+02
3.000000000000000000e+00	1.293670605468749955e+03
3.100000000000000089e+00	5.018889282226562614e+02
3.200000000000000178e+00	6.945592285156250227e+02
3.300000000000000266e+00	4.223501464843749886e+02
3.400000000000000355e+00	4.237165527343750000e+02
3.500000000000000000e+00	nan
3.600000000000000089e+00	2.667061523437500000e+03
3.700000000000000178e+00	nan
3.800000000000000266e+00	nan
3.900000000000000355e+00	nan
4.000000000000000000e+00	9.726740234374999545e+02
4.100000000000000533e+00	2.338857080078124909e+03
4.200000000000000178e+00	1.095924316406250000e+03
4.299999999999999822e+00	nan
4.400000000000000355e+00	1.116726904296875091e+03
4.500000000000000000e+00	1.195365039062500045e+03
4.600000000000000533e+00	1.175958105468750091e+03
4.700000000000000178e+00	nan
4.800000000000000711e+00	nan
4.900000000000000355e+00	nan
5.000000000000000000e+00	0.000000000000000000e+00
