# Supplementary material for: A multi-sensor array for detecting and analyzing nocturnal avian migration
Source: PeerJ. 2023 Aug 30;11:e15622. doi: 10.7717/peerj.15622 (PMC10474833; doi:10.7717/peerj.15622)
Supplement: Supplemental Information 2 — A VPR was created for each volume scan from 0 to 12 UTC on 3/26/2021, 3/27/2021, 3/28/2021, 3/29/2021, 4/24/2021, and 5/25/2021. [file peerj-11-15622-s002.zip › vprs_PX-1000/20210330/vpr_20210330_100000.csv]

0.000000000000000000e+00	2.770485890891335202e+03
1.000000000000000056e-01	6.600689361572265170e+02
2.000000000000000111e-01	6.800331413269043423e+02
3.000000000000000444e-01	6.383457991536458849e+02
4.000000000000000222e-01	6.388894527435302280e+02
5.000000000000000000e-01	7.788543624877929688e+02
6.000000000000000888e-01	8.709325469970702898e+02
7.000000000000000666e-01	9.271168869018554233e+02
8.000000000000000444e-01	1.031461174982244302e+03
9.000000000000000222e-01	1.751907628038194616e+03
1.000000000000000000e+00	1.894227962239583121e+03
1.100000000000000089e+00	1.593416408962673586e+03
1.200000000000000178e+00	1.897057890625000027e+03
1.300000000000000044e+00	1.082408572048611177e+03
1.400000000000000133e+00	1.004464252929687405e+03
1.500000000000000000e+00	1.019772380371093845e+03
1.600000000000000089e+00	9.173370507812500136e+02
1.700000000000000178e+00	1.570174677734374882e+03
1.800000000000000044e+00	7.960983691406249818e+02
1.900000000000000133e+00	7.201509228515625409e+02
2.000000000000000000e+00	3.135839355468750114e+02
2.100000000000000089e+00	4.798107747395832803e+02
2.200000000000000178e+00	nan
2.300000000000000266e+00	6.010773681640624773e+02
2.400000000000000355e+00	7.751624816894531023e+02
2.500000000000000000e+00	1.645989545898437427e+03
2.600000000000000089e+00	3.799425781250000114e+02
2.700000000000000178e+00	6.713959533691406705e+02
2.800000000000000266e+00	4.380848876953124886e+02
2.900000000000000355e+00	2.416392480468749909e+03
3.000000000000000000e+00	nan
3.100000000000000089e+00	5.283752929687500455e+02
3.200000000000000178e+00	4.522211425781250114e+02
3.300000000000000266e+00	4.867848632812500114e+02
3.400000000000000355e+00	nan
3.500000000000000000e+00	nan
3.600000000000000089e+00	7.803342773437500455e+02
3.700000000000000178e+00	nan
3.800000000000000266e+00	6.309976074218750455e+02
3.900000000000000355e+00	1.041696777343750000e+03
4.000000000000000000e+00	6.746348144531250455e+02
4.100000000000000533e+00	9.107457031249999773e+02
4.200000000000000178e+00	nan
4.299999999999999822e+00	8.931729492187499773e+02
4.400000000000000355e+00	nan
4.500000000000000000e+00	nan
4.600000000000000533e+00	8.320433593750000227e+02
4.700000000000000178e+00	nan
4.800000000000000711e+00	8.958008300781250455e+02
4.900000000000000355e+00	1.644825781250000091e+03
5.000000000000000000e+00	0.000000000000000000e+00
