# Supplementary material for: A multi-sensor array for detecting and analyzing nocturnal avian migration
Source: PeerJ. 2023 Aug 30;11:e15622. doi: 10.7717/peerj.15622 (PMC10474833; doi:10.7717/peerj.15622)
Supplement: Supplemental Information 2 — A VPR was created for each volume scan from 0 to 12 UTC on 3/26/2021, 3/27/2021, 3/28/2021, 3/29/2021, 4/24/2021, and 5/25/2021. [file peerj-11-15622-s002.zip › vprs_PX-1000/20210330/vpr_20210330_000000.csv]

0.000000000000000000e+00	1.705499902794471127e+05
1.000000000000000056e-01	9.299739694695723529e+02
2.000000000000000111e-01	8.836080759148848074e+02
3.000000000000000444e-01	4.876137768554687568e+02
4.000000000000000222e-01	4.021078356933593341e+02
5.000000000000000000e-01	4.341871313476561909e+02
6.000000000000000888e-01	4.781036499023437614e+02
7.000000000000000666e-01	4.596134497070312364e+02
8.000000000000000444e-01	5.082261413574218523e+02
9.000000000000000222e-01	5.349666918945312091e+02
1.000000000000000000e+00	6.372287000868055884e+02
1.100000000000000089e+00	1.990770263671875000e+02
1.200000000000000178e+00	2.160884806315104072e+02
1.300000000000000044e+00	2.396189532470702943e+03
1.400000000000000133e+00	2.556071875000000091e+03
1.500000000000000000e+00	3.864741406250000182e+03
1.600000000000000089e+00	2.238615234375000114e+02
1.700000000000000178e+00	4.087577343750000182e+03
1.800000000000000044e+00	3.355889843750000182e+03
1.900000000000000133e+00	2.397766601562499886e+02
2.000000000000000000e+00	nan
2.100000000000000089e+00	3.202509765625000000e+02
2.200000000000000178e+00	1.973471313476562443e+02
2.300000000000000266e+00	nan
2.400000000000000355e+00	9.301380859375000227e+02
2.500000000000000000e+00	1.315180151367187591e+03
2.600000000000000089e+00	nan
2.700000000000000178e+00	3.750072509765624886e+02
2.800000000000000266e+00	3.112255615234374773e+02
2.900000000000000355e+00	3.340941894531250114e+02
3.000000000000000000e+00	nan
3.100000000000000089e+00	2.245655664062499909e+03
3.200000000000000178e+00	5.763905761718749545e+02
3.300000000000000266e+00	1.929403906250000091e+03
3.400000000000000355e+00	6.400835937499999773e+02
3.500000000000000000e+00	7.681711425781250000e+02
3.600000000000000089e+00	3.166025390625000000e+03
3.700000000000000178e+00	2.880917187500000182e+03
3.800000000000000266e+00	1.225184765624999955e+03
3.900000000000000355e+00	2.344710742187499818e+03
4.000000000000000000e+00	1.045621777343749955e+03
4.100000000000000533e+00	nan
4.200000000000000178e+00	1.318680664062500000e+03
4.299999999999999822e+00	1.194557910156250045e+03
4.400000000000000355e+00	nan
4.500000000000000000e+00	nan
4.600000000000000533e+00	1.224228320312500045e+03
4.700000000000000178e+00	1.432979589843750091e+03
4.800000000000000711e+00	5.537439062499999636e+03
4.900000000000000355e+00	nan
5.000000000000000000e+00	0.000000000000000000e+00
