# Supplementary material for: A multi-sensor array for detecting and analyzing nocturnal avian migration
Source: PeerJ. 2023 Aug 30;11:e15622. doi: 10.7717/peerj.15622 (PMC10474833; doi:10.7717/peerj.15622)
Supplement: Supplemental Information 2 — A VPR was created for each volume scan from 0 to 12 UTC on 3/26/2021, 3/27/2021, 3/28/2021, 3/29/2021, 4/24/2021, and 5/25/2021. [file peerj-11-15622-s002.zip › vprs_PX-1000/20210330/vpr_20210330_071000.csv]

0.000000000000000000e+00	6.251336150124289270e+04
1.000000000000000056e-01	8.856272544860839844e+02
2.000000000000000111e-01	7.162259765625000227e+02
3.000000000000000444e-01	7.334715087890624545e+02
4.000000000000000222e-01	1.018905856662326414e+03
5.000000000000000000e-01	1.769031439887152828e+03
6.000000000000000888e-01	1.218176376681857619e+03
7.000000000000000666e-01	8.290055948893228788e+02
8.000000000000000444e-01	1.285822688511439765e+03
9.000000000000000222e-01	8.836916881214489194e+02
1.000000000000000000e+00	3.568849766710069616e+03
1.100000000000000089e+00	1.556636463758680520e+03
1.200000000000000178e+00	1.137626291503906259e+03
1.300000000000000044e+00	1.365567562866210892e+03
1.400000000000000133e+00	5.543337472098214675e+02
1.500000000000000000e+00	9.709599029541016080e+02
1.600000000000000089e+00	7.591183044433594205e+02
1.700000000000000178e+00	1.050952548828124918e+03
1.800000000000000044e+00	2.058678279622395621e+03
1.900000000000000133e+00	5.417994524274553214e+02
2.000000000000000000e+00	3.657489257812500227e+02
2.100000000000000089e+00	8.922558959960937273e+02
2.200000000000000178e+00	8.250373087565103560e+02
2.300000000000000266e+00	5.728838216145833258e+02
2.400000000000000355e+00	6.670281842912946786e+02
2.500000000000000000e+00	5.242365286690848052e+02
2.600000000000000089e+00	7.603357324218750364e+02
2.700000000000000178e+00	8.462347656250000227e+02
2.800000000000000266e+00	5.746588053385416970e+02
2.900000000000000355e+00	9.942614746093750000e+02
3.000000000000000000e+00	6.285541107177734830e+02
3.100000000000000089e+00	nan
3.200000000000000178e+00	1.012980957031250000e+03
3.300000000000000266e+00	5.427640136718749773e+02
3.400000000000000355e+00	nan
3.500000000000000000e+00	5.151684082031249545e+02
3.600000000000000089e+00	6.074339843750000227e+02
3.700000000000000178e+00	8.190238769531249545e+02
3.800000000000000266e+00	8.658494140625000455e+02
3.900000000000000355e+00	9.778558105468749773e+02
4.000000000000000000e+00	6.525628662109375000e+02
4.100000000000000533e+00	nan
4.200000000000000178e+00	nan
4.299999999999999822e+00	1.712715234374999909e+03
4.400000000000000355e+00	7.718476562500000000e+02
4.500000000000000000e+00	9.047505859374999773e+02
4.600000000000000533e+00	nan
4.700000000000000178e+00	9.984216796875000455e+02
4.800000000000000711e+00	4.176893750000000182e+03
4.900000000000000355e+00	1.268571875000000091e+03
5.000000000000000000e+00	0.000000000000000000e+00
