# Supplementary material for: A multi-sensor array for detecting and analyzing nocturnal avian migration
Source: PeerJ. 2023 Aug 30;11:e15622. doi: 10.7717/peerj.15622 (PMC10474833; doi:10.7717/peerj.15622)
Supplement: Supplemental Information 2 — A VPR was created for each volume scan from 0 to 12 UTC on 3/26/2021, 3/27/2021, 3/28/2021, 3/29/2021, 4/24/2021, and 5/25/2021. [file peerj-11-15622-s002.zip › vprs_PX-1000/20210330/vpr_20210330_012000.csv]

0.000000000000000000e+00	2.466104153035481795e+04
1.000000000000000056e-01	4.222371124267577898e+02
2.000000000000000111e-01	6.880859509277344159e+02
3.000000000000000444e-01	5.835226007080078716e+02
4.000000000000000222e-01	5.104875018310546579e+02
5.000000000000000000e-01	5.673451379394531386e+02
6.000000000000000888e-01	6.300401269531250819e+02
7.000000000000000666e-01	8.683181347656249045e+02
8.000000000000000444e-01	6.971506380208332985e+02
9.000000000000000222e-01	1.425951840820312555e+03
1.000000000000000000e+00	2.399431034342448129e+03
1.100000000000000089e+00	2.007359776088169838e+03
1.200000000000000178e+00	9.394675537923177762e+04
1.300000000000000044e+00	4.120371987304687536e+03
1.400000000000000133e+00	2.195933062744140443e+03
1.500000000000000000e+00	1.706838261718750118e+03
1.600000000000000089e+00	nan
1.700000000000000178e+00	7.582692773437500364e+03
1.800000000000000044e+00	nan
1.900000000000000133e+00	2.540421923828124818e+03
2.000000000000000000e+00	2.465212158203125057e+02
2.100000000000000089e+00	2.279521484375000000e+02
2.200000000000000178e+00	3.370940185546875227e+02
2.300000000000000266e+00	nan
2.400000000000000355e+00	1.279571923828124909e+03
2.500000000000000000e+00	nan
2.600000000000000089e+00	7.001652343749999545e+02
2.700000000000000178e+00	3.520342773437499773e+02
2.800000000000000266e+00	2.267064785156249854e+04
2.900000000000000355e+00	6.416441040039062500e+02
3.000000000000000000e+00	3.966815429687500227e+02
3.100000000000000089e+00	1.865561669921874909e+03
3.200000000000000178e+00	3.820083740234375114e+02
3.300000000000000266e+00	7.269552734374999545e+02
3.400000000000000355e+00	5.794694335937499545e+02
3.500000000000000000e+00	nan
3.600000000000000089e+00	nan
3.700000000000000178e+00	7.587319824218750455e+02
3.800000000000000266e+00	8.297965820312499545e+02
3.900000000000000355e+00	1.313224462890625091e+03
4.000000000000000000e+00	2.203602929687499909e+03
4.100000000000000533e+00	2.143048242187499909e+03
4.200000000000000178e+00	3.695328906249999818e+03
4.299999999999999822e+00	8.754979492187500227e+02
4.400000000000000355e+00	9.415243164062500227e+02
4.500000000000000000e+00	nan
4.600000000000000533e+00	nan
4.700000000000000178e+00	nan
4.800000000000000711e+00	1.194724707031250091e+03
4.900000000000000355e+00	nan
5.000000000000000000e+00	0.000000000000000000e+00
