# Supplementary material for: A multi-sensor array for detecting and analyzing nocturnal avian migration
Source: PeerJ. 2023 Aug 30;11:e15622. doi: 10.7717/peerj.15622 (PMC10474833; doi:10.7717/peerj.15622)
Supplement: Supplemental Information 2 — A VPR was created for each volume scan from 0 to 12 UTC on 3/26/2021, 3/27/2021, 3/28/2021, 3/29/2021, 4/24/2021, and 5/25/2021. [file peerj-11-15622-s002.zip › vprs_PX-1000/20210330/vpr_20210330_112000.csv]

0.000000000000000000e+00	1.308541154221754914e+04
1.000000000000000056e-01	6.253942436218261491e+02
2.000000000000000111e-01	1.017139576721191361e+03
3.000000000000000444e-01	8.291116232479320161e+02
4.000000000000000222e-01	6.068023396809895758e+02
5.000000000000000000e-01	8.417356431749133208e+02
6.000000000000000888e-01	7.466469685872395985e+02
7.000000000000000666e-01	7.283994303385417197e+02
8.000000000000000444e-01	1.175741894531249955e+03
9.000000000000000222e-01	1.547529321289062409e+03
1.000000000000000000e+00	1.103126838030133968e+03
1.100000000000000089e+00	1.788074707031250000e+03
1.200000000000000178e+00	2.473520996093750000e+03
1.300000000000000044e+00	2.271412825520833394e+03
1.400000000000000133e+00	2.140452392578125000e+03
1.500000000000000000e+00	1.752517083740234284e+03
1.600000000000000089e+00	2.978149405924479197e+03
1.700000000000000178e+00	2.101788586425781432e+03
1.800000000000000044e+00	1.759291992187500000e+02
1.900000000000000133e+00	2.632613769531250227e+02
2.000000000000000000e+00	1.657061645507812386e+02
2.100000000000000089e+00	3.137048217773437386e+02
2.200000000000000178e+00	3.479104003906250000e+02
2.300000000000000266e+00	3.042813842773437614e+02
2.400000000000000355e+00	3.024062988281249886e+02
2.500000000000000000e+00	6.649820638020833030e+02
2.600000000000000089e+00	7.806283935546874773e+02
2.700000000000000178e+00	4.235604980468750114e+02
2.800000000000000266e+00	5.781444824218749545e+02
2.900000000000000355e+00	6.806552734375000000e+02
3.000000000000000000e+00	5.409450683593750000e+02
3.100000000000000089e+00	nan
3.200000000000000178e+00	6.847892578124999545e+02
3.300000000000000266e+00	2.189849853515625000e+03
3.400000000000000355e+00	1.872198779296875045e+03
3.500000000000000000e+00	1.053648632812499955e+03
3.600000000000000089e+00	nan
3.700000000000000178e+00	5.397439941406249773e+02
3.800000000000000266e+00	nan
3.900000000000000355e+00	6.552134765624999773e+02
4.000000000000000000e+00	7.426506835937500455e+02
4.100000000000000533e+00	4.327252343750000364e+03
4.200000000000000178e+00	nan
4.299999999999999822e+00	nan
4.400000000000000355e+00	1.515044531250000091e+03
4.500000000000000000e+00	2.565004687499999818e+03
4.600000000000000533e+00	9.882763671875000000e+02
4.700000000000000178e+00	nan
4.800000000000000711e+00	9.972634765625000455e+02
4.900000000000000355e+00	1.238276757812499909e+03
5.000000000000000000e+00	0.000000000000000000e+00
