# Supplementary material for: A multi-sensor array for detecting and analyzing nocturnal avian migration
Source: PeerJ. 2023 Aug 30;11:e15622. doi: 10.7717/peerj.15622 (PMC10474833; doi:10.7717/peerj.15622)
Supplement: Supplemental Information 2 — A VPR was created for each volume scan from 0 to 12 UTC on 3/26/2021, 3/27/2021, 3/28/2021, 3/29/2021, 4/24/2021, and 5/25/2021. [file peerj-11-15622-s002.zip › vprs_PX-1000/20210330/vpr_20210330_034000.csv]

0.000000000000000000e+00	2.969426546475497307e+05
1.000000000000000056e-01	1.555919711538461570e+03
2.000000000000000111e-01	1.041240485491071468e+03
3.000000000000000444e-01	6.824970642089843977e+02
4.000000000000000222e-01	1.341106777954101517e+03
5.000000000000000000e-01	1.326273667907714753e+03
6.000000000000000888e-01	1.206295167541503815e+03
7.000000000000000666e-01	1.253725488281249909e+03
8.000000000000000444e-01	8.306829025268555142e+02
9.000000000000000222e-01	1.639375918143136005e+03
1.000000000000000000e+00	1.510808915571732996e+03
1.100000000000000089e+00	7.755311596679687227e+02
1.200000000000000178e+00	6.323518168131511175e+02
1.300000000000000044e+00	3.803974365234374773e+02
1.400000000000000133e+00	8.447017028808593295e+02
1.500000000000000000e+00	6.039544165039062591e+02
1.600000000000000089e+00	1.348112011718749955e+03
1.700000000000000178e+00	5.393841308593749773e+02
1.800000000000000044e+00	3.466048095703125114e+02
1.900000000000000133e+00	3.567098510742187614e+02
2.000000000000000000e+00	6.392134033203125227e+02
2.100000000000000089e+00	7.073080566406249545e+02
2.200000000000000178e+00	1.017020465087890670e+03
2.300000000000000266e+00	3.774826782226562614e+02
2.400000000000000355e+00	nan
2.500000000000000000e+00	3.821806152343750114e+02
2.600000000000000089e+00	5.940934814453124773e+02
2.700000000000000178e+00	3.335482177734375000e+02
2.800000000000000266e+00	6.550971679687500000e+02
2.900000000000000355e+00	nan
3.000000000000000000e+00	nan
3.100000000000000089e+00	5.258235351562500455e+02
3.200000000000000178e+00	5.542299316406249545e+02
3.300000000000000266e+00	4.614426757812499886e+02
3.400000000000000355e+00	4.717554687499999773e+02
3.500000000000000000e+00	4.544390624999999773e+02
3.600000000000000089e+00	5.484007324218749773e+02
3.700000000000000178e+00	nan
3.800000000000000266e+00	9.200398437500000000e+03
3.900000000000000355e+00	nan
4.000000000000000000e+00	nan
4.100000000000000533e+00	7.280752929687499773e+02
4.200000000000000178e+00	nan
4.299999999999999822e+00	nan
4.400000000000000355e+00	nan
4.500000000000000000e+00	nan
4.600000000000000533e+00	2.674170898437500000e+03
4.700000000000000178e+00	1.066333984375000000e+03
4.800000000000000711e+00	9.210322265625000000e+02
4.900000000000000355e+00	1.423023437500000000e+03
5.000000000000000000e+00	0.000000000000000000e+00
