# Supplementary material for: A multi-sensor array for detecting and analyzing nocturnal avian migration
Source: PeerJ. 2023 Aug 30;11:e15622. doi: 10.7717/peerj.15622 (PMC10474833; doi:10.7717/peerj.15622)
Supplement: Supplemental Information 2 — A VPR was created for each volume scan from 0 to 12 UTC on 3/26/2021, 3/27/2021, 3/28/2021, 3/29/2021, 4/24/2021, and 5/25/2021. [file peerj-11-15622-s002.zip › vprs_PX-1000/20210330/vpr_20210330_045000.csv]

0.000000000000000000e+00	4.346256207600911148e+05
1.000000000000000056e-01	1.405878566826714405e+03
2.000000000000000111e-01	1.291383758223684254e+03
3.000000000000000444e-01	6.048266918945312227e+02
4.000000000000000222e-01	1.080633706054687536e+03
5.000000000000000000e-01	1.701869562988281132e+03
6.000000000000000888e-01	1.154295600585937336e+03
7.000000000000000666e-01	9.720899987792969341e+02
8.000000000000000444e-01	8.130049304199218341e+02
9.000000000000000222e-01	9.486606323242187955e+02
1.000000000000000000e+00	1.721438094075520667e+03
1.100000000000000089e+00	8.032205426897321558e+02
1.200000000000000178e+00	9.819513702392578125e+02
1.300000000000000044e+00	1.408447219238281377e+03
1.400000000000000133e+00	6.357246963500977017e+02
1.500000000000000000e+00	1.237596089172363236e+03
1.600000000000000089e+00	4.073283264160156136e+02
1.700000000000000178e+00	2.169388168945312827e+03
1.800000000000000044e+00	4.703325334821428214e+02
1.900000000000000133e+00	4.313858251953124636e+02
2.000000000000000000e+00	4.644961486816406477e+02
2.100000000000000089e+00	4.983971516927082916e+02
2.200000000000000178e+00	8.119386474609375455e+02
2.300000000000000266e+00	3.373923400878906023e+02
2.400000000000000355e+00	3.516191162109374773e+02
2.500000000000000000e+00	5.813534423828125455e+02
2.600000000000000089e+00	5.069322672526042197e+02
2.700000000000000178e+00	5.780753906249999545e+02
2.800000000000000266e+00	4.072052856445312727e+02
2.900000000000000355e+00	1.165413663736979061e+03
3.000000000000000000e+00	7.313791503906250000e+02
3.100000000000000089e+00	1.652661914062500045e+03
3.200000000000000178e+00	2.290244287109374909e+03
3.300000000000000266e+00	5.369955566406249545e+02
3.400000000000000355e+00	1.119954394531250045e+03
3.500000000000000000e+00	nan
3.600000000000000089e+00	1.103601074218750000e+03
3.700000000000000178e+00	1.361364941406249955e+03
3.800000000000000266e+00	1.802233007812500091e+03
3.900000000000000355e+00	1.088181738281250091e+03
4.000000000000000000e+00	7.514749755859375000e+02
4.100000000000000533e+00	8.810342773437499773e+02
4.200000000000000178e+00	nan
4.299999999999999822e+00	8.695226562499999545e+02
4.400000000000000355e+00	1.046066113281249955e+03
4.500000000000000000e+00	1.079201171875000000e+03
4.600000000000000533e+00	1.590363525390625000e+03
4.700000000000000178e+00	1.014231445312500000e+03
4.800000000000000711e+00	1.001487499999999955e+03
4.900000000000000355e+00	2.429890625000000000e+03
5.000000000000000000e+00	0.000000000000000000e+00
