# Supplementary material for: A multi-sensor array for detecting and analyzing nocturnal avian migration
Source: PeerJ. 2023 Aug 30;11:e15622. doi: 10.7717/peerj.15622 (PMC10474833; doi:10.7717/peerj.15622)
Supplement: Supplemental Information 2 — A VPR was created for each volume scan from 0 to 12 UTC on 3/26/2021, 3/27/2021, 3/28/2021, 3/29/2021, 4/24/2021, and 5/25/2021. [file peerj-11-15622-s002.zip › vprs_PX-1000/20210330/vpr_20210330_010000.csv]

0.000000000000000000e+00	2.599306611140324458e+04
1.000000000000000056e-01	5.809036968994140580e+02
2.000000000000000111e-01	4.099762666248140022e+02
3.000000000000000444e-01	3.322195696149553328e+02
4.000000000000000222e-01	3.632418439592634058e+02
5.000000000000000000e-01	4.966218594796317120e+03
6.000000000000000888e-01	3.904459387207031114e+02
7.000000000000000666e-01	1.265884702148437555e+03
8.000000000000000444e-01	2.051600656738281396e+04
9.000000000000000222e-01	4.735281738281249773e+02
1.000000000000000000e+00	1.925474283854166742e+03
1.100000000000000089e+00	2.342148876953125182e+03
1.200000000000000178e+00	3.818110457356770894e+03
1.300000000000000044e+00	1.075638750000000073e+04
1.400000000000000133e+00	3.112494140625000000e+03
1.500000000000000000e+00	2.331960319010416697e+03
1.600000000000000089e+00	4.395210937500000000e+03
1.700000000000000178e+00	7.691103124999999636e+03
1.800000000000000044e+00	9.074951904296874545e+02
1.900000000000000133e+00	1.449299438476562614e+02
2.000000000000000000e+00	4.336514160156249886e+02
2.100000000000000089e+00	nan
2.200000000000000178e+00	3.173941162109375114e+02
2.300000000000000266e+00	nan
2.400000000000000355e+00	2.715889770507812386e+02
2.500000000000000000e+00	4.730637695312499886e+02
2.600000000000000089e+00	nan
2.700000000000000178e+00	7.939910644531249773e+02
2.800000000000000266e+00	1.902568033854166742e+03
2.900000000000000355e+00	nan
3.000000000000000000e+00	5.402820800781249773e+02
3.100000000000000089e+00	nan
3.200000000000000178e+00	nan
3.300000000000000266e+00	nan
3.400000000000000355e+00	3.017425439453124909e+03
3.500000000000000000e+00	nan
3.600000000000000089e+00	nan
3.700000000000000178e+00	1.760056982421875091e+03
3.800000000000000266e+00	5.042291015625000000e+03
3.900000000000000355e+00	1.964298242187499909e+03
4.000000000000000000e+00	1.924201049804687500e+03
4.100000000000000533e+00	9.743841796875000227e+02
4.200000000000000178e+00	7.395344726562500455e+02
4.299999999999999822e+00	1.314497265624999955e+03
4.400000000000000355e+00	nan
4.500000000000000000e+00	nan
4.600000000000000533e+00	nan
4.700000000000000178e+00	nan
4.800000000000000711e+00	nan
4.900000000000000355e+00	nan
5.000000000000000000e+00	0.000000000000000000e+00
