# Supplementary material for: A multi-sensor array for detecting and analyzing nocturnal avian migration
Source: PeerJ. 2023 Aug 30;11:e15622. doi: 10.7717/peerj.15622 (PMC10474833; doi:10.7717/peerj.15622)
Supplement: Supplemental Information 2 — A VPR was created for each volume scan from 0 to 12 UTC on 3/26/2021, 3/27/2021, 3/28/2021, 3/29/2021, 4/24/2021, and 5/25/2021. [file peerj-11-15622-s002.zip › vprs_PX-1000/20210330/vpr_20210330_110000.csv]

0.000000000000000000e+00	3.552323929349459650e+04
1.000000000000000056e-01	7.452694284539472847e+02
2.000000000000000111e-01	8.660439729389390777e+02
3.000000000000000444e-01	6.960940304404811059e+02
4.000000000000000222e-01	6.799782659912109466e+02
5.000000000000000000e-01	8.662333251953125455e+02
6.000000000000000888e-01	7.966808654785156705e+02
7.000000000000000666e-01	8.162151740579043917e+02
8.000000000000000444e-01	1.690493815104166742e+03
9.000000000000000222e-01	1.132593588491586615e+03
1.000000000000000000e+00	1.572954375348772373e+03
1.100000000000000089e+00	1.115005017961774456e+03
1.200000000000000178e+00	8.620947645399304520e+02
1.300000000000000044e+00	1.776183203125000091e+03
1.400000000000000133e+00	1.046838636997767935e+03
1.500000000000000000e+00	7.172429046630859375e+02
1.600000000000000089e+00	4.881926806640624932e+02
1.700000000000000178e+00	1.721410257393973325e+03
1.800000000000000044e+00	4.134649414062499773e+02
1.900000000000000133e+00	3.961675537109375114e+02
2.000000000000000000e+00	2.878945190429687386e+02
2.100000000000000089e+00	nan
2.200000000000000178e+00	2.864896850585937500e+02
2.300000000000000266e+00	2.089385986328125000e+02
2.400000000000000355e+00	3.678702026367187727e+02
2.500000000000000000e+00	4.661439208984375000e+02
2.600000000000000089e+00	5.113375813802082916e+02
2.700000000000000178e+00	5.966912658691405795e+02
2.800000000000000266e+00	4.009125732421874773e+02
2.900000000000000355e+00	3.231135986328125114e+02
3.000000000000000000e+00	7.461988769531250227e+02
3.100000000000000089e+00	1.466061718749999955e+03
3.200000000000000178e+00	4.207962524414062386e+02
3.300000000000000266e+00	5.395133789062499545e+02
3.400000000000000355e+00	4.651725585937500114e+02
3.500000000000000000e+00	nan
3.600000000000000089e+00	6.027009765625000455e+02
3.700000000000000178e+00	1.001208666992187545e+03
3.800000000000000266e+00	nan
3.900000000000000355e+00	7.714297851562499773e+02
4.000000000000000000e+00	8.384940429687500227e+02
4.100000000000000533e+00	2.295594531249999818e+03
4.200000000000000178e+00	1.656481445312500000e+03
4.299999999999999822e+00	7.478472167968750455e+02
4.400000000000000355e+00	1.261516894531250045e+03
4.500000000000000000e+00	8.168527832031250000e+02
4.600000000000000533e+00	8.876761230468749773e+02
4.700000000000000178e+00	1.628638281250000091e+03
4.800000000000000711e+00	nan
4.900000000000000355e+00	nan
5.000000000000000000e+00	0.000000000000000000e+00
