# Supplementary material for: A multi-sensor array for detecting and analyzing nocturnal avian migration
Source: PeerJ. 2023 Aug 30;11:e15622. doi: 10.7717/peerj.15622 (PMC10474833; doi:10.7717/peerj.15622)
Supplement: Supplemental Information 2 — A VPR was created for each volume scan from 0 to 12 UTC on 3/26/2021, 3/27/2021, 3/28/2021, 3/29/2021, 4/24/2021, and 5/25/2021. [file peerj-11-15622-s002.zip › vprs_PX-1000/20210330/vpr_20210330_073000.csv]

0.000000000000000000e+00	1.332573084716796875e+05
1.000000000000000056e-01	9.035036385672432289e+02
2.000000000000000111e-01	1.147945227989783689e+03
3.000000000000000444e-01	8.500671554565429915e+02
4.000000000000000222e-01	1.351737350463867188e+03
5.000000000000000000e-01	1.227506692504882722e+03
6.000000000000000888e-01	7.533410807291667197e+02
7.000000000000000666e-01	6.041803653971353469e+02
8.000000000000000444e-01	8.336291650390625136e+02
9.000000000000000222e-01	1.127570643446180384e+03
1.000000000000000000e+00	1.152237063259548677e+03
1.100000000000000089e+00	9.916662423270088311e+02
1.200000000000000178e+00	8.808825962611606428e+02
1.300000000000000044e+00	9.964778564453124545e+02
1.400000000000000133e+00	1.160817797851562545e+03
1.500000000000000000e+00	1.046704258897569616e+03
1.600000000000000089e+00	8.562414236886161234e+02
1.700000000000000178e+00	8.814660470145088311e+02
1.800000000000000044e+00	4.976727315266927008e+02
1.900000000000000133e+00	9.100473541259765398e+02
2.000000000000000000e+00	2.030552373589409854e+03
2.100000000000000089e+00	4.253627360026042084e+02
2.200000000000000178e+00	4.783396606445312500e+02
2.300000000000000266e+00	6.364757080078125000e+02
2.400000000000000355e+00	5.228133349609374818e+02
2.500000000000000000e+00	7.203527343749999545e+02
2.600000000000000089e+00	4.969072326660156023e+02
2.700000000000000178e+00	4.768639648437500114e+02
2.800000000000000266e+00	5.332268554687500455e+02
2.900000000000000355e+00	4.798842773437500000e+02
3.000000000000000000e+00	4.532428222656250227e+02
3.100000000000000089e+00	5.074365234375000000e+02
3.200000000000000178e+00	4.835507812500000000e+02
3.300000000000000266e+00	6.602976074218750000e+02
3.400000000000000355e+00	7.370248046875000227e+02
3.500000000000000000e+00	7.850417968750000455e+02
3.600000000000000089e+00	5.469899414062499545e+02
3.700000000000000178e+00	5.201845214843749545e+02
3.800000000000000266e+00	nan
3.900000000000000355e+00	6.846934570312499773e+02
4.000000000000000000e+00	nan
4.100000000000000533e+00	9.539891601562500227e+02
4.200000000000000178e+00	1.193055761718750091e+03
4.299999999999999822e+00	nan
4.400000000000000355e+00	8.670103515624999773e+02
4.500000000000000000e+00	1.177278906250000091e+03
4.600000000000000533e+00	1.878376562500000091e+03
4.700000000000000178e+00	nan
4.800000000000000711e+00	2.249862109374999818e+03
4.900000000000000355e+00	nan
5.000000000000000000e+00	0.000000000000000000e+00
