# Supplementary material for: A multi-sensor array for detecting and analyzing nocturnal avian migration
Source: PeerJ. 2023 Aug 30;11:e15622. doi: 10.7717/peerj.15622 (PMC10474833; doi:10.7717/peerj.15622)
Supplement: Supplemental Information 2 — A VPR was created for each volume scan from 0 to 12 UTC on 3/26/2021, 3/27/2021, 3/28/2021, 3/29/2021, 4/24/2021, and 5/25/2021. [file peerj-11-15622-s002.zip › vprs_PX-1000/20210330/vpr_20210330_102000.csv]

0.000000000000000000e+00	2.083354378551136324e+04
1.000000000000000056e-01	7.766130966186523210e+02
2.000000000000000111e-01	6.971452550551470040e+02
3.000000000000000444e-01	8.043865834554036383e+02
4.000000000000000222e-01	7.412507120768229925e+02
5.000000000000000000e-01	9.614207288953991792e+02
6.000000000000000888e-01	9.372974053276909672e+02
7.000000000000000666e-01	9.951350619845919709e+02
8.000000000000000444e-01	2.065023657226562591e+03
9.000000000000000222e-01	1.630604962158203080e+03
1.000000000000000000e+00	1.844655528675426012e+03
1.100000000000000089e+00	1.230855025227864644e+03
1.200000000000000178e+00	1.397915970865885356e+03
1.300000000000000044e+00	1.509923706054687500e+03
1.400000000000000133e+00	1.309080438232421784e+03
1.500000000000000000e+00	1.535485446777343668e+03
1.600000000000000089e+00	1.307723092651367097e+03
1.700000000000000178e+00	2.092545295061383968e+03
1.800000000000000044e+00	1.141564908854166561e+03
1.900000000000000133e+00	5.360326782226562727e+02
2.000000000000000000e+00	4.086417602539062273e+02
2.100000000000000089e+00	3.063143432617187614e+02
2.200000000000000178e+00	3.663706624348958485e+02
2.300000000000000266e+00	4.940162760416666856e+02
2.400000000000000355e+00	5.067293762207031023e+02
2.500000000000000000e+00	9.803178417968749727e+02
2.600000000000000089e+00	8.703681274414062727e+02
2.700000000000000178e+00	1.453620947265625091e+03
2.800000000000000266e+00	6.783812540690104242e+02
2.900000000000000355e+00	7.832643188476562273e+02
3.000000000000000000e+00	3.180750309244791879e+03
3.100000000000000089e+00	7.126553222656250455e+02
3.200000000000000178e+00	2.133038671875000091e+03
3.300000000000000266e+00	1.782542993164062409e+03
3.400000000000000355e+00	2.358933740234374909e+03
3.500000000000000000e+00	9.968746582031250227e+02
3.600000000000000089e+00	1.494867871093749955e+03
3.700000000000000178e+00	8.343077270507812955e+02
3.800000000000000266e+00	9.524528320312499545e+02
3.900000000000000355e+00	2.485552636718749909e+03
4.000000000000000000e+00	1.507394482421874955e+03
4.100000000000000533e+00	1.042392968749999909e+03
4.200000000000000178e+00	1.923937597656250091e+03
4.299999999999999822e+00	1.094416601562500091e+03
4.400000000000000355e+00	9.870791503906250455e+02
4.500000000000000000e+00	7.915216796874999545e+02
4.600000000000000533e+00	2.039462890625000000e+03
4.700000000000000178e+00	1.395758496093749955e+03
4.800000000000000711e+00	2.041450292968750091e+03
4.900000000000000355e+00	4.579071240234375182e+03
5.000000000000000000e+00	0.000000000000000000e+00
