# Supplementary material for: A multi-sensor array for detecting and analyzing nocturnal avian migration
Source: PeerJ. 2023 Aug 30;11:e15622. doi: 10.7717/peerj.15622 (PMC10474833; doi:10.7717/peerj.15622)
Supplement: Supplemental Information 2 — A VPR was created for each volume scan from 0 to 12 UTC on 3/26/2021, 3/27/2021, 3/28/2021, 3/29/2021, 4/24/2021, and 5/25/2021. [file peerj-11-15622-s002.zip › vprs_PX-1000/20210330/vpr_20210330_002000.csv]

0.000000000000000000e+00	1.044195739763532474e+05
1.000000000000000056e-01	8.194394658868963006e+02
2.000000000000000111e-01	7.372742853338068016e+02
3.000000000000000444e-01	4.213087124911221508e+02
4.000000000000000222e-01	4.322402177290482541e+02
5.000000000000000000e-01	4.927316295276988853e+02
6.000000000000000888e-01	6.268850630326704731e+02
7.000000000000000666e-01	6.075446610884232541e+02
8.000000000000000444e-01	5.612668445933948078e+02
9.000000000000000222e-01	5.251579589843750000e+02
1.000000000000000000e+00	9.989300622558594114e+02
1.100000000000000089e+00	1.158761348470052098e+03
1.200000000000000178e+00	1.560903155517578170e+03
1.300000000000000044e+00	2.622555761718750091e+03
1.400000000000000133e+00	2.913050854492187682e+03
1.500000000000000000e+00	1.828634486607142662e+03
1.600000000000000089e+00	nan
1.700000000000000178e+00	3.315638607788086119e+03
1.800000000000000044e+00	3.860290299479166606e+03
1.900000000000000133e+00	1.139478710937499955e+03
2.000000000000000000e+00	6.018232584635417197e+02
2.100000000000000089e+00	1.145364868164062500e+03
2.200000000000000178e+00	1.500172778320312545e+03
2.300000000000000266e+00	2.190869396972656432e+03
2.400000000000000355e+00	4.317681030273437273e+02
2.500000000000000000e+00	1.534880395507812409e+03
2.600000000000000089e+00	5.902119653320312864e+03
2.700000000000000178e+00	2.953223437499999818e+03
2.800000000000000266e+00	4.975853271484375000e+02
2.900000000000000355e+00	7.057773437500000000e+02
3.000000000000000000e+00	1.422156728515624991e+03
3.100000000000000089e+00	7.161029622395833485e+02
3.200000000000000178e+00	1.478823421223958348e+03
3.300000000000000266e+00	5.535370117187500227e+02
3.400000000000000355e+00	1.198952758789062500e+03
3.500000000000000000e+00	2.316152408854166879e+03
3.600000000000000089e+00	6.401757812500000000e+02
3.700000000000000178e+00	1.724669104003906341e+03
3.800000000000000266e+00	8.479348307291666060e+02
3.900000000000000355e+00	7.209337402343750227e+02
4.000000000000000000e+00	2.450225073242187591e+03
4.100000000000000533e+00	nan
4.200000000000000178e+00	2.401518261718750182e+03
4.299999999999999822e+00	1.424964648437500045e+03
4.400000000000000355e+00	9.179123860677084394e+02
4.500000000000000000e+00	nan
4.600000000000000533e+00	1.330760791015625045e+03
4.700000000000000178e+00	9.497000000000000455e+02
4.800000000000000711e+00	1.084418701171875000e+03
4.900000000000000355e+00	1.253768261718749955e+03
5.000000000000000000e+00	0.000000000000000000e+00
