# Supplementary material for: A multi-sensor array for detecting and analyzing nocturnal avian migration
Source: PeerJ. 2023 Aug 30;11:e15622. doi: 10.7717/peerj.15622 (PMC10474833; doi:10.7717/peerj.15622)
Supplement: Supplemental Information 2 — A VPR was created for each volume scan from 0 to 12 UTC on 3/26/2021, 3/27/2021, 3/28/2021, 3/29/2021, 4/24/2021, and 5/25/2021. [file peerj-11-15622-s002.zip › vprs_PX-1000/20210330/vpr_20210330_061000.csv]

0.000000000000000000e+00	1.841045931929154904e+05
1.000000000000000056e-01	8.478002148437499272e+02
2.000000000000000111e-01	1.082275001525878906e+03
3.000000000000000444e-01	6.606131347656249773e+02
4.000000000000000222e-01	8.556048210592831538e+02
5.000000000000000000e-01	1.721684449678308738e+03
6.000000000000000888e-01	1.417137818818933738e+03
7.000000000000000666e-01	1.010215050551470654e+03
8.000000000000000444e-01	1.154071913057214942e+03
9.000000000000000222e-01	1.164926042938232513e+03
1.000000000000000000e+00	2.059583387974330435e+03
1.100000000000000089e+00	1.130558097956730762e+03
1.200000000000000178e+00	7.045679748535155795e+02
1.300000000000000044e+00	2.005476581488715283e+03
1.400000000000000133e+00	8.365952880859374545e+02
1.500000000000000000e+00	8.308756152343751182e+02
1.600000000000000089e+00	9.187135107421875091e+02
1.700000000000000178e+00	4.958599023437500364e+02
1.800000000000000044e+00	8.471237915039062045e+02
1.900000000000000133e+00	3.614636369977678214e+02
2.000000000000000000e+00	4.444393249511718977e+02
2.100000000000000089e+00	1.887107263183593659e+03
2.200000000000000178e+00	2.199110234374999891e+03
2.300000000000000266e+00	6.819921020507812273e+02
2.400000000000000355e+00	1.532430620117187573e+03
2.500000000000000000e+00	4.909436442057291856e+02
2.600000000000000089e+00	5.302874674479166970e+02
2.700000000000000178e+00	9.191899291992187955e+02
2.800000000000000266e+00	8.797479492187500227e+02
2.900000000000000355e+00	6.370100097656250000e+02
3.000000000000000000e+00	4.795962499999999636e+03
3.100000000000000089e+00	1.428653222656249909e+03
3.200000000000000178e+00	nan
3.300000000000000266e+00	1.107319824218750000e+03
3.400000000000000355e+00	2.342221044921875091e+03
3.500000000000000000e+00	nan
3.600000000000000089e+00	nan
3.700000000000000178e+00	1.921584179687499955e+03
3.800000000000000266e+00	nan
3.900000000000000355e+00	1.320804931640625000e+03
4.000000000000000000e+00	nan
4.100000000000000533e+00	nan
4.200000000000000178e+00	nan
4.299999999999999822e+00	nan
4.400000000000000355e+00	nan
4.500000000000000000e+00	nan
4.600000000000000533e+00	9.400926757812500227e+02
4.700000000000000178e+00	nan
4.800000000000000711e+00	nan
4.900000000000000355e+00	nan
5.000000000000000000e+00	0.000000000000000000e+00
