# Supplementary material for: A multi-sensor array for detecting and analyzing nocturnal avian migration
Source: PeerJ. 2023 Aug 30;11:e15622. doi: 10.7717/peerj.15622 (PMC10474833; doi:10.7717/peerj.15622)
Supplement: Supplemental Information 2 — A VPR was created for each volume scan from 0 to 12 UTC on 3/26/2021, 3/27/2021, 3/28/2021, 3/29/2021, 4/24/2021, and 5/25/2021. [file peerj-11-15622-s002.zip › vprs_PX-1000/20210330/vpr_20210330_092000.csv]

0.000000000000000000e+00	7.007567400568182165e+03
1.000000000000000056e-01	1.749511769456129741e+03
2.000000000000000111e-01	1.077967070661272373e+03
3.000000000000000444e-01	7.793160539899553214e+02
4.000000000000000222e-01	8.428107874253216778e+02
5.000000000000000000e-01	9.760327248965992339e+02
6.000000000000000888e-01	8.932827895220586925e+02
7.000000000000000666e-01	1.180076419270833412e+03
8.000000000000000444e-01	9.780763449928978162e+02
9.000000000000000222e-01	2.238432485961914153e+03
1.000000000000000000e+00	2.245473440987723279e+03
1.100000000000000089e+00	1.183769883510044565e+03
1.200000000000000178e+00	1.086110926649305384e+03
1.300000000000000044e+00	1.459968641493055429e+03
1.400000000000000133e+00	1.245932928466796966e+03
1.500000000000000000e+00	1.016194750976562545e+03
1.600000000000000089e+00	4.341724121093749886e+02
1.700000000000000178e+00	1.304216718749999927e+03
1.800000000000000044e+00	4.123128955078124704e+02
1.900000000000000133e+00	4.838089453124999864e+02
2.000000000000000000e+00	3.987334045410156023e+02
2.100000000000000089e+00	4.633933268229167197e+02
2.200000000000000178e+00	8.335021449497768344e+02
2.300000000000000266e+00	4.758325927734375114e+02
2.400000000000000355e+00	1.022348071289062545e+03
2.500000000000000000e+00	4.101354309082031477e+02
2.600000000000000089e+00	4.841682169596354584e+02
2.700000000000000178e+00	4.804393066406249773e+02
2.800000000000000266e+00	4.899988281249999886e+02
2.900000000000000355e+00	6.178610839843750000e+02
3.000000000000000000e+00	4.192676757812499773e+02
3.100000000000000089e+00	1.473875854492187500e+03
3.200000000000000178e+00	6.812849609375000455e+02
3.300000000000000266e+00	6.026687500000000455e+02
3.400000000000000355e+00	nan
3.500000000000000000e+00	nan
3.600000000000000089e+00	1.466878564453124909e+03
3.700000000000000178e+00	1.314167993164062409e+03
3.800000000000000266e+00	8.039444824218750227e+02
3.900000000000000355e+00	1.906949414062499955e+03
4.000000000000000000e+00	1.916810156250000091e+03
4.100000000000000533e+00	1.064331347656250045e+03
4.200000000000000178e+00	2.401302734375000000e+03
4.299999999999999822e+00	1.487479687499999955e+03
4.400000000000000355e+00	nan
4.500000000000000000e+00	1.269472656250000000e+03
4.600000000000000533e+00	1.554972949218750045e+03
4.700000000000000178e+00	2.483594140624999909e+03
4.800000000000000711e+00	2.145294726562499818e+03
4.900000000000000355e+00	1.561991992187500045e+03
5.000000000000000000e+00	0.000000000000000000e+00
