# Supplementary material for: A multi-sensor array for detecting and analyzing nocturnal avian migration
Source: PeerJ. 2023 Aug 30;11:e15622. doi: 10.7717/peerj.15622 (PMC10474833; doi:10.7717/peerj.15622)
Supplement: Supplemental Information 2 — A VPR was created for each volume scan from 0 to 12 UTC on 3/26/2021, 3/27/2021, 3/28/2021, 3/29/2021, 4/24/2021, and 5/25/2021. [file peerj-11-15622-s002.zip › vprs_PX-1000/20210330/vpr_20210330_080000.csv]

0.000000000000000000e+00	8.283609388316761397e+03
1.000000000000000056e-01	9.818582617187499864e+02
2.000000000000000111e-01	1.229971496582031250e+03
3.000000000000000444e-01	8.114182781643337421e+02
4.000000000000000222e-01	1.691176377467105340e+03
5.000000000000000000e-01	1.424152464535361787e+03
6.000000000000000888e-01	9.195673609683387895e+02
7.000000000000000666e-01	1.061607465069110503e+03
8.000000000000000444e-01	1.434743662109375009e+03
9.000000000000000222e-01	1.098964901733398392e+03
1.000000000000000000e+00	1.344003133877841037e+03
1.100000000000000089e+00	1.046815017361111131e+03
1.200000000000000178e+00	7.782388183593750455e+02
1.300000000000000044e+00	1.281458523559570267e+03
1.400000000000000133e+00	1.183211966378348279e+03
1.500000000000000000e+00	1.011419896443684934e+03
1.600000000000000089e+00	1.057035483620383502e+03
1.700000000000000178e+00	1.445011668812144762e+03
1.800000000000000044e+00	4.664458178710937091e+02
1.900000000000000133e+00	3.963151944247159122e+02
2.000000000000000000e+00	7.784092626953124636e+02
2.100000000000000089e+00	1.022522514648437550e+03
2.200000000000000178e+00	1.120303032226562664e+03
2.300000000000000266e+00	1.480925263129340237e+03
2.400000000000000355e+00	1.844593709309895758e+03
2.500000000000000000e+00	4.945773025512695540e+02
2.600000000000000089e+00	5.075469921874999955e+02
2.700000000000000178e+00	9.447967843191963766e+02
2.800000000000000266e+00	1.428757478841145939e+03
2.900000000000000355e+00	1.618409394531249973e+03
3.000000000000000000e+00	1.309721868896484466e+03
3.100000000000000089e+00	6.341172119140625227e+02
3.200000000000000178e+00	nan
3.300000000000000266e+00	2.150099609375000114e+02
3.400000000000000355e+00	8.061375000000000455e+02
3.500000000000000000e+00	1.253505192057291652e+03
3.600000000000000089e+00	5.710788574218750000e+02
3.700000000000000178e+00	5.447030273437500227e+02
3.800000000000000266e+00	9.148394042968750455e+02
3.900000000000000355e+00	7.488868164062499773e+02
4.000000000000000000e+00	8.954681640625000227e+02
4.100000000000000533e+00	8.542491210937499773e+02
4.200000000000000178e+00	8.042262207031250227e+02
4.299999999999999822e+00	1.423587255859375091e+03
4.400000000000000355e+00	7.200551757812500000e+02
4.500000000000000000e+00	8.468633789062499773e+02
4.600000000000000533e+00	1.333907275390625045e+03
4.700000000000000178e+00	2.385290820312499818e+03
4.800000000000000711e+00	1.469441113281249955e+03
4.900000000000000355e+00	1.452633886718750091e+03
5.000000000000000000e+00	0.000000000000000000e+00
