# Supplementary material for: A multi-sensor array for detecting and analyzing nocturnal avian migration
Source: PeerJ. 2023 Aug 30;11:e15622. doi: 10.7717/peerj.15622 (PMC10474833; doi:10.7717/peerj.15622)
Supplement: Supplemental Information 2 — A VPR was created for each volume scan from 0 to 12 UTC on 3/26/2021, 3/27/2021, 3/28/2021, 3/29/2021, 4/24/2021, and 5/25/2021. [file peerj-11-15622-s002.zip › vprs_PX-1000/20210526/vpr_20210526_025000.csv]

0.000000000000000000e+00	5.140398882697610361e+02
1.000000000000000056e-01	5.219588730755974666e+02
2.000000000000000111e-01	4.820975105979226214e+02
3.000000000000000444e-01	4.281623142408287777e+02
4.000000000000000222e-01	3.454518809442935208e+02
5.000000000000000000e-01	2.832521407417629007e+02
6.000000000000000888e-01	2.426113390051800138e+02
7.000000000000000666e-01	2.090232153851052885e+02
8.000000000000000444e-01	2.192593345310377231e+02
9.000000000000000222e-01	2.454428519870924106e+02
1.000000000000000000e+00	2.672644263226052885e+02
1.100000000000000089e+00	2.732254569675611720e+02
1.200000000000000178e+00	2.581076686693274382e+02
1.300000000000000044e+00	2.446644175653872537e+02
1.400000000000000133e+00	2.421783914317255437e+02
1.500000000000000000e+00	2.301177177097486606e+02
1.600000000000000089e+00	2.684264142717634058e+02
1.700000000000000178e+00	4.859888813691980545e+02
1.800000000000000044e+00	2.087014411272321468e+03
1.900000000000000133e+00	2.418880592484907538e+03
2.000000000000000000e+00	1.429790925089518169e+03
2.100000000000000089e+00	7.611499226888021497e+01
2.200000000000000178e+00	8.487359008789061932e+01
2.300000000000000266e+00	8.689280395507812216e+01
2.400000000000000355e+00	1.101615179443359409e+02
2.500000000000000000e+00	9.082027893066405966e+01
2.600000000000000089e+00	9.417427734374999204e+01
2.700000000000000178e+00	1.021776068115234324e+02
2.800000000000000266e+00	1.004468343098958343e+02
2.900000000000000355e+00	1.204544274902343659e+02
3.000000000000000000e+00	1.863291259765624943e+02
3.100000000000000089e+00	1.261480143229166799e+02
3.200000000000000178e+00	1.301849629720051951e+02
3.300000000000000266e+00	1.000656112670898494e+02
3.400000000000000355e+00	7.847357788085938068e+01
3.500000000000000000e+00	8.159494628906250568e+01
3.600000000000000089e+00	nan
3.700000000000000178e+00	nan
3.800000000000000266e+00	nan
3.900000000000000355e+00	nan
4.000000000000000000e+00	nan
4.100000000000000533e+00	nan
4.200000000000000178e+00	nan
4.299999999999999822e+00	nan
4.400000000000000355e+00	nan
4.500000000000000000e+00	nan
4.600000000000000533e+00	nan
4.700000000000000178e+00	nan
4.800000000000000711e+00	nan
4.900000000000000355e+00	nan
5.000000000000000000e+00	0.000000000000000000e+00
