# Supplementary material for: A multi-sensor array for detecting and analyzing nocturnal avian migration
Source: PeerJ. 2023 Aug 30;11:e15622. doi: 10.7717/peerj.15622 (PMC10474833; doi:10.7717/peerj.15622)
Supplement: Supplemental Information 2 — A VPR was created for each volume scan from 0 to 12 UTC on 3/26/2021, 3/27/2021, 3/28/2021, 3/29/2021, 4/24/2021, and 5/25/2021. [file peerj-11-15622-s002.zip › vprs_PX-1000/20210526/vpr_20210526_054000.csv]

0.000000000000000000e+00	4.086101899988510695e+02
1.000000000000000056e-01	4.426043069278492794e+02
2.000000000000000111e-01	4.112274639892578421e+02
3.000000000000000444e-01	3.175723539932914150e+02
4.000000000000000222e-01	3.445071395210597984e+02
5.000000000000000000e-01	4.100611131751019229e+02
6.000000000000000888e-01	3.572333814538043271e+02
7.000000000000000666e-01	2.704405566671620136e+02
8.000000000000000444e-01	2.134651895696466397e+02
9.000000000000000222e-01	1.861339079423384248e+02
1.000000000000000000e+00	1.758034736965013565e+02
1.100000000000000089e+00	1.789155992590862638e+02
1.200000000000000178e+00	2.075182120583274354e+02
1.300000000000000044e+00	2.254958577473958599e+02
1.400000000000000133e+00	2.305522094726562443e+02
1.500000000000000000e+00	3.135078762278837416e+02
1.600000000000000089e+00	3.707507986215445044e+02
1.700000000000000178e+00	3.499400758743286133e+02
1.800000000000000044e+00	4.526224997127757206e+02
1.900000000000000133e+00	3.917428430893841664e+02
2.000000000000000000e+00	6.952824330647786155e+02
2.100000000000000089e+00	6.421428222656250284e+01
2.200000000000000178e+00	6.584530029296874432e+01
2.300000000000000266e+00	1.136492187500000028e+02
2.400000000000000355e+00	8.073460286458333712e+01
2.500000000000000000e+00	2.904096557617187386e+02
2.600000000000000089e+00	2.416999999999999886e+02
2.700000000000000178e+00	1.931495605468749943e+02
2.800000000000000266e+00	nan
2.900000000000000355e+00	6.934674072265625000e+01
3.000000000000000000e+00	9.243787231445313068e+01
3.100000000000000089e+00	2.711342834472656023e+02
3.200000000000000178e+00	nan
3.300000000000000266e+00	nan
3.400000000000000355e+00	nan
3.500000000000000000e+00	nan
3.600000000000000089e+00	nan
3.700000000000000178e+00	nan
3.800000000000000266e+00	nan
3.900000000000000355e+00	nan
4.000000000000000000e+00	nan
4.100000000000000533e+00	nan
4.200000000000000178e+00	nan
4.299999999999999822e+00	nan
4.400000000000000355e+00	nan
4.500000000000000000e+00	nan
4.600000000000000533e+00	nan
4.700000000000000178e+00	nan
4.800000000000000711e+00	nan
4.900000000000000355e+00	nan
5.000000000000000000e+00	0.000000000000000000e+00
