# Supplementary material for: A multi-sensor array for detecting and analyzing nocturnal avian migration
Source: PeerJ. 2023 Aug 30;11:e15622. doi: 10.7717/peerj.15622 (PMC10474833; doi:10.7717/peerj.15622)
Supplement: Supplemental Information 2 — A VPR was created for each volume scan from 0 to 12 UTC on 3/26/2021, 3/27/2021, 3/28/2021, 3/29/2021, 4/24/2021, and 5/25/2021. [file peerj-11-15622-s002.zip › vprs_PX-1000/20210526/vpr_20210526_062000.csv]

0.000000000000000000e+00	3.630302217371323650e+02
1.000000000000000056e-01	3.594914593864889980e+02
2.000000000000000111e-01	4.190689976742393128e+02
3.000000000000000444e-01	3.740304997983186013e+02
4.000000000000000222e-01	3.949350997261379348e+02
5.000000000000000000e-01	3.046163635253906250e+02
6.000000000000000888e-01	2.172999753205672846e+02
7.000000000000000666e-01	1.779923564564098228e+02
8.000000000000000444e-01	1.655679411454634078e+02
9.000000000000000222e-01	1.678158160665760761e+02
1.000000000000000000e+00	1.951838849938434066e+02
1.100000000000000089e+00	2.305600495711616986e+02
1.200000000000000178e+00	2.987064694491299406e+02
1.300000000000000044e+00	3.978853637695312386e+02
1.400000000000000133e+00	5.361003686087472033e+02
1.500000000000000000e+00	4.682241516113281250e+02
1.600000000000000089e+00	6.782498804728190862e+02
1.700000000000000178e+00	4.811413899739583258e+02
1.800000000000000044e+00	5.013903699372943947e+02
1.900000000000000133e+00	4.842231679815995449e+02
2.000000000000000000e+00	6.074892399379184553e+02
2.100000000000000089e+00	6.796516927083334281e+01
2.200000000000000178e+00	7.724128156389508604e+01
2.300000000000000266e+00	8.611202888488769247e+01
2.400000000000000355e+00	7.707102355957030682e+01
2.500000000000000000e+00	1.514231658935546818e+02
2.600000000000000089e+00	1.050833190917968807e+02
2.700000000000000178e+00	2.534921142578124886e+02
2.800000000000000266e+00	nan
2.900000000000000355e+00	2.458038574218749943e+02
3.000000000000000000e+00	2.903403564453125227e+02
3.100000000000000089e+00	2.134783981323242301e+02
3.200000000000000178e+00	1.358644439697265511e+02
3.300000000000000266e+00	1.341042236328125057e+02
3.400000000000000355e+00	nan
3.500000000000000000e+00	nan
3.600000000000000089e+00	nan
3.700000000000000178e+00	nan
3.800000000000000266e+00	nan
3.900000000000000355e+00	nan
4.000000000000000000e+00	nan
4.100000000000000533e+00	nan
4.200000000000000178e+00	nan
4.299999999999999822e+00	nan
4.400000000000000355e+00	nan
4.500000000000000000e+00	nan
4.600000000000000533e+00	nan
4.700000000000000178e+00	nan
4.800000000000000711e+00	nan
4.900000000000000355e+00	nan
5.000000000000000000e+00	0.000000000000000000e+00
