# Supplementary material for: A multi-sensor array for detecting and analyzing nocturnal avian migration
Source: PeerJ. 2023 Aug 30;11:e15622. doi: 10.7717/peerj.15622 (PMC10474833; doi:10.7717/peerj.15622)
Supplement: Supplemental Information 2 — A VPR was created for each volume scan from 0 to 12 UTC on 3/26/2021, 3/27/2021, 3/28/2021, 3/29/2021, 4/24/2021, and 5/25/2021. [file peerj-11-15622-s002.zip › vprs_PX-1000/20210526/vpr_20210526_001000.csv]

0.000000000000000000e+00	3.547770446777343523e+02
1.000000000000000056e-01	3.045519816080728788e+02
2.000000000000000111e-01	3.713512564522879416e+02
3.000000000000000444e-01	2.949088417053222884e+02
4.000000000000000222e-01	2.739500817616780637e+02
5.000000000000000000e-01	2.852107374827066906e+02
6.000000000000000888e-01	3.168039891560872547e+02
7.000000000000000666e-01	3.583320510864257926e+02
8.000000000000000444e-01	3.807159067789713163e+02
9.000000000000000222e-01	4.140014984130859261e+02
1.000000000000000000e+00	4.376475830078125000e+02
1.100000000000000089e+00	4.008644223531087505e+02
1.200000000000000178e+00	3.124668777465820426e+02
1.300000000000000044e+00	2.535687347412109318e+02
1.400000000000000133e+00	2.268245555877685433e+02
1.500000000000000000e+00	1.719792417576002208e+03
1.600000000000000089e+00	3.923440043131510265e+03
1.700000000000000178e+00	1.833467869349888417e+02
1.800000000000000044e+00	3.724671420826631447e+02
1.900000000000000133e+00	5.610569624467329959e+02
2.000000000000000000e+00	4.639963231404622093e+02
2.100000000000000089e+00	nan
2.200000000000000178e+00	nan
2.300000000000000266e+00	nan
2.400000000000000355e+00	nan
2.500000000000000000e+00	nan
2.600000000000000089e+00	nan
2.700000000000000178e+00	nan
2.800000000000000266e+00	nan
2.900000000000000355e+00	nan
3.000000000000000000e+00	nan
3.100000000000000089e+00	nan
3.200000000000000178e+00	nan
3.300000000000000266e+00	nan
3.400000000000000355e+00	nan
3.500000000000000000e+00	nan
3.600000000000000089e+00	nan
3.700000000000000178e+00	nan
3.800000000000000266e+00	nan
3.900000000000000355e+00	nan
4.000000000000000000e+00	nan
4.100000000000000533e+00	nan
4.200000000000000178e+00	nan
4.299999999999999822e+00	nan
4.400000000000000355e+00	nan
4.500000000000000000e+00	nan
4.600000000000000533e+00	nan
4.700000000000000178e+00	nan
4.800000000000000711e+00	nan
4.900000000000000355e+00	nan
5.000000000000000000e+00	0.000000000000000000e+00
