# Supplementary material for: A multi-sensor array for detecting and analyzing nocturnal avian migration
Source: PeerJ. 2023 Aug 30;11:e15622. doi: 10.7717/peerj.15622 (PMC10474833; doi:10.7717/peerj.15622)
Supplement: Supplemental Information 2 — A VPR was created for each volume scan from 0 to 12 UTC on 3/26/2021, 3/27/2021, 3/28/2021, 3/29/2021, 4/24/2021, and 5/25/2021. [file peerj-11-15622-s002.zip › vprs_PX-1000/20210526/vpr_20210526_101000.csv]

0.000000000000000000e+00	1.952530398898654482e+02
1.000000000000000056e-01	1.156217488606770729e+02
2.000000000000000111e-01	1.914346958705357054e+02
3.000000000000000444e-01	1.885908771861683135e+02
4.000000000000000222e-01	1.513975288792660479e+02
5.000000000000000000e-01	1.307055437873391668e+02
6.000000000000000888e-01	1.440545210774739644e+02
7.000000000000000666e-01	1.575755967573686007e+02
8.000000000000000444e-01	1.696447952270507926e+02
9.000000000000000222e-01	1.718008614932789442e+02
1.000000000000000000e+00	1.652902757432725593e+02
1.100000000000000089e+00	1.980854016985211956e+02
1.200000000000000178e+00	2.813405355834960915e+02
1.300000000000000044e+00	2.029712164306640716e+02
1.400000000000000133e+00	3.103814562988280841e+02
1.500000000000000000e+00	4.783601741245814765e+02
1.600000000000000089e+00	3.454093908691406227e+02
1.700000000000000178e+00	5.792988911946614508e+02
1.800000000000000044e+00	8.877871266682943769e+02
1.900000000000000133e+00	6.962434550892223797e+02
2.000000000000000000e+00	4.936594712477464100e+02
2.100000000000000089e+00	8.413386535644531250e+01
2.200000000000000178e+00	7.016202545166015625e+01
2.300000000000000266e+00	7.132629089355468466e+01
2.400000000000000355e+00	6.335377044677734659e+01
2.500000000000000000e+00	8.314595947265624432e+01
2.600000000000000089e+00	1.083981811523437528e+02
2.700000000000000178e+00	6.142028198242187642e+01
2.800000000000000266e+00	nan
2.900000000000000355e+00	7.544188537597656818e+01
3.000000000000000000e+00	1.405451690673828011e+02
3.100000000000000089e+00	2.617104614257812614e+02
3.200000000000000178e+00	1.715747802734375114e+02
3.300000000000000266e+00	1.476096191406250000e+02
3.400000000000000355e+00	nan
3.500000000000000000e+00	nan
3.600000000000000089e+00	nan
3.700000000000000178e+00	nan
3.800000000000000266e+00	nan
3.900000000000000355e+00	nan
4.000000000000000000e+00	nan
4.100000000000000533e+00	nan
4.200000000000000178e+00	nan
4.299999999999999822e+00	nan
4.400000000000000355e+00	nan
4.500000000000000000e+00	nan
4.600000000000000533e+00	nan
4.700000000000000178e+00	nan
4.800000000000000711e+00	nan
4.900000000000000355e+00	nan
5.000000000000000000e+00	0.000000000000000000e+00
