# Supplementary material for: A multi-sensor array for detecting and analyzing nocturnal avian migration
Source: PeerJ. 2023 Aug 30;11:e15622. doi: 10.7717/peerj.15622 (PMC10474833; doi:10.7717/peerj.15622)
Supplement: Supplemental Information 2 — A VPR was created for each volume scan from 0 to 12 UTC on 3/26/2021, 3/27/2021, 3/28/2021, 3/29/2021, 4/24/2021, and 5/25/2021. [file peerj-11-15622-s002.zip › vprs_PX-1000/20210526/vpr_20210526_070000.csv]

0.000000000000000000e+00	4.642715610080294937e+02
1.000000000000000056e-01	4.550295457628038207e+02
2.000000000000000111e-01	4.177212851784445888e+02
3.000000000000000444e-01	3.632783800760904569e+02
4.000000000000000222e-01	3.717191439310709598e+02
5.000000000000000000e-01	3.388790679931640852e+02
6.000000000000000888e-01	2.430795384724935104e+02
7.000000000000000666e-01	1.921158681233723939e+02
8.000000000000000444e-01	1.714807319641113281e+02
9.000000000000000222e-01	2.081019679857336939e+02
1.000000000000000000e+00	2.883090455488725183e+02
1.100000000000000089e+00	3.922638065338134652e+02
1.200000000000000178e+00	6.136577185312906977e+02
1.300000000000000044e+00	6.408442123413085483e+02
1.400000000000000133e+00	4.925553590320405419e+02
1.500000000000000000e+00	5.416403232350069175e+02
1.600000000000000089e+00	5.976127323150634538e+02
1.700000000000000178e+00	7.355845663217397714e+02
1.800000000000000044e+00	9.136863730690696457e+02
1.900000000000000133e+00	6.982982870101928938e+02
2.000000000000000000e+00	5.840246380974265321e+02
2.100000000000000089e+00	8.639737141927083997e+01
2.200000000000000178e+00	9.271722208658853503e+01
2.300000000000000266e+00	1.456555468749999989e+02
2.400000000000000355e+00	8.345029296875000568e+01
2.500000000000000000e+00	7.908471272786458428e+01
2.600000000000000089e+00	7.508757731119791856e+01
2.700000000000000178e+00	8.743036905924478219e+01
2.800000000000000266e+00	2.275112060546875057e+02
2.900000000000000355e+00	1.905667846679687614e+02
3.000000000000000000e+00	6.674945678710938068e+01
3.100000000000000089e+00	1.049847412109375000e+02
3.200000000000000178e+00	1.345984313964843864e+02
3.300000000000000266e+00	nan
3.400000000000000355e+00	4.758670898437500227e+02
3.500000000000000000e+00	nan
3.600000000000000089e+00	nan
3.700000000000000178e+00	3.096564843749999909e+03
3.800000000000000266e+00	nan
3.900000000000000355e+00	nan
4.000000000000000000e+00	6.385407226562499545e+02
4.100000000000000533e+00	2.291869531249999909e+03
4.200000000000000178e+00	nan
4.299999999999999822e+00	nan
4.400000000000000355e+00	nan
4.500000000000000000e+00	nan
4.600000000000000533e+00	nan
4.700000000000000178e+00	nan
4.800000000000000711e+00	nan
4.900000000000000355e+00	nan
5.000000000000000000e+00	0.000000000000000000e+00
