# Supplementary material for: A multi-sensor array for detecting and analyzing nocturnal avian migration
Source: PeerJ. 2023 Aug 30;11:e15622. doi: 10.7717/peerj.15622 (PMC10474833; doi:10.7717/peerj.15622)
Supplement: Supplemental Information 2 — A VPR was created for each volume scan from 0 to 12 UTC on 3/26/2021, 3/27/2021, 3/28/2021, 3/29/2021, 4/24/2021, and 5/25/2021. [file peerj-11-15622-s002.zip › vprs_PX-1000/20210526/vpr_20210526_113000.csv]

0.000000000000000000e+00	2.160875842624240306e+02
1.000000000000000056e-01	7.185969882541232323e+01
2.000000000000000111e-01	9.762956623278165580e+01
3.000000000000000444e-01	9.727679206000433965e+01
4.000000000000000222e-01	9.981840789794921420e+01
5.000000000000000000e-01	2.229603293971011624e+02
6.000000000000000888e-01	1.850079217529296898e+02
7.000000000000000666e-01	2.275216778094952019e+02
8.000000000000000444e-01	2.038258427670127446e+02
9.000000000000000222e-01	1.859714956532353938e+02
1.000000000000000000e+00	2.120230750344016428e+02
1.100000000000000089e+00	2.237196150207519736e+02
1.200000000000000178e+00	2.858107989971454117e+02
1.300000000000000044e+00	5.506486172146267108e+02
1.400000000000000133e+00	4.732287342418323419e+02
1.500000000000000000e+00	5.350288504464285779e+02
1.600000000000000089e+00	4.316686096191406250e+02
1.700000000000000178e+00	4.418957325328480010e+02
1.800000000000000044e+00	9.978114962064303199e+02
1.900000000000000133e+00	1.121890401204427235e+03
2.000000000000000000e+00	1.171143847656250045e+03
2.100000000000000089e+00	nan
2.200000000000000178e+00	2.016979980468750000e+02
2.300000000000000266e+00	nan
2.400000000000000355e+00	5.039585876464843750e+01
2.500000000000000000e+00	5.820979919433593608e+01
2.600000000000000089e+00	6.900766296386719034e+01
2.700000000000000178e+00	nan
2.800000000000000266e+00	1.462032714843749943e+02
2.900000000000000355e+00	1.225651940917968687e+02
3.000000000000000000e+00	1.033162082248263971e+02
3.100000000000000089e+00	1.072005651855468784e+02
3.200000000000000178e+00	8.901130777994791288e+01
3.300000000000000266e+00	1.115770263671875000e+02
3.400000000000000355e+00	nan
3.500000000000000000e+00	nan
3.600000000000000089e+00	nan
3.700000000000000178e+00	nan
3.800000000000000266e+00	nan
3.900000000000000355e+00	nan
4.000000000000000000e+00	nan
4.100000000000000533e+00	nan
4.200000000000000178e+00	nan
4.299999999999999822e+00	nan
4.400000000000000355e+00	nan
4.500000000000000000e+00	nan
4.600000000000000533e+00	nan
4.700000000000000178e+00	nan
4.800000000000000711e+00	nan
4.900000000000000355e+00	nan
5.000000000000000000e+00	0.000000000000000000e+00
