# Supplementary material for: A multi-sensor array for detecting and analyzing nocturnal avian migration
Source: PeerJ. 2023 Aug 30;11:e15622. doi: 10.7717/peerj.15622 (PMC10474833; doi:10.7717/peerj.15622)
Supplement: Supplemental Information 2 — A VPR was created for each volume scan from 0 to 12 UTC on 3/26/2021, 3/27/2021, 3/28/2021, 3/29/2021, 4/24/2021, and 5/25/2021. [file peerj-11-15622-s002.zip › vprs_PX-1000/20210526/vpr_20210526_013000.csv]

0.000000000000000000e+00	2.997998419867621465e+02
1.000000000000000056e-01	2.071321990966796989e+02
2.000000000000000111e-01	2.146208038330078125e+02
3.000000000000000444e-01	1.904773861533716968e+02
4.000000000000000222e-01	1.559636002858479742e+02
5.000000000000000000e-01	1.502409660339355355e+02
6.000000000000000888e-01	1.560434635162353629e+02
7.000000000000000666e-01	1.741854282379150334e+02
8.000000000000000444e-01	1.143585022735595658e+03
9.000000000000000222e-01	2.151932707468668582e+02
1.000000000000000000e+00	2.145348423004150504e+02
1.100000000000000089e+00	2.046860936482747206e+02
1.200000000000000178e+00	2.259563539050874112e+02
1.300000000000000044e+00	5.012939182281494368e+02
1.400000000000000133e+00	1.554325669167258411e+03
1.500000000000000000e+00	1.141535415649414062e+03
1.600000000000000089e+00	7.491631815592447765e+02
1.700000000000000178e+00	9.190433638139204504e+02
1.800000000000000044e+00	1.764848596191406159e+03
1.900000000000000133e+00	1.187538843994140507e+03
2.000000000000000000e+00	1.239186816406250045e+03
2.100000000000000089e+00	5.612154296874999773e+02
2.200000000000000178e+00	nan
2.300000000000000266e+00	nan
2.400000000000000355e+00	nan
2.500000000000000000e+00	nan
2.600000000000000089e+00	nan
2.700000000000000178e+00	nan
2.800000000000000266e+00	nan
2.900000000000000355e+00	nan
3.000000000000000000e+00	nan
3.100000000000000089e+00	nan
3.200000000000000178e+00	nan
3.300000000000000266e+00	nan
3.400000000000000355e+00	nan
3.500000000000000000e+00	nan
3.600000000000000089e+00	nan
3.700000000000000178e+00	nan
3.800000000000000266e+00	nan
3.900000000000000355e+00	nan
4.000000000000000000e+00	nan
4.100000000000000533e+00	nan
4.200000000000000178e+00	nan
4.299999999999999822e+00	nan
4.400000000000000355e+00	3.655270751953124773e+02
4.500000000000000000e+00	3.277989013671875114e+02
4.600000000000000533e+00	1.632531933593749955e+03
4.700000000000000178e+00	7.532292968750000455e+02
4.800000000000000711e+00	3.252595458984375227e+02
4.900000000000000355e+00	nan
5.000000000000000000e+00	0.000000000000000000e+00
