# Supplementary material for: A multi-sensor array for detecting and analyzing nocturnal avian migration
Source: PeerJ. 2023 Aug 30;11:e15622. doi: 10.7717/peerj.15622 (PMC10474833; doi:10.7717/peerj.15622)
Supplement: Supplemental Information 2 — A VPR was created for each volume scan from 0 to 12 UTC on 3/26/2021, 3/27/2021, 3/28/2021, 3/29/2021, 4/24/2021, and 5/25/2021. [file peerj-11-15622-s002.zip › vprs_PX-1000/20210526/vpr_20210526_083000.csv]

0.000000000000000000e+00	2.583974995930989849e+02
1.000000000000000056e-01	2.602598344590928718e+02
2.000000000000000111e-01	2.984611846923828011e+02
3.000000000000000444e-01	3.143490552266438840e+02
4.000000000000000222e-01	2.564346565940163032e+02
5.000000000000000000e-01	1.860325489873471554e+02
6.000000000000000888e-01	1.430674900220788004e+02
7.000000000000000666e-01	1.226929798473011317e+02
8.000000000000000444e-01	1.284021727879841990e+02
9.000000000000000222e-01	1.433641745827414695e+02
1.000000000000000000e+00	1.377454704284668026e+02
1.100000000000000089e+00	1.547965952334196515e+02
1.200000000000000178e+00	1.888478983098810318e+02
1.300000000000000044e+00	2.993516813798383964e+02
1.400000000000000133e+00	3.005246543884277344e+02
1.500000000000000000e+00	7.537048712594167910e+02
1.600000000000000089e+00	5.978592817034040081e+02
1.700000000000000178e+00	2.376851876831054597e+03
1.800000000000000044e+00	1.315736578369140716e+03
1.900000000000000133e+00	1.177980540605024999e+03
2.000000000000000000e+00	2.563990254720052349e+02
2.100000000000000089e+00	1.283799540201823106e+02
2.200000000000000178e+00	8.632641754150390057e+01
2.300000000000000266e+00	6.375618286132812784e+01
2.400000000000000355e+00	5.532986602783203267e+01
2.500000000000000000e+00	6.838121948242186932e+01
2.600000000000000089e+00	6.077089233398437784e+01
2.700000000000000178e+00	nan
2.800000000000000266e+00	nan
2.900000000000000355e+00	nan
3.000000000000000000e+00	3.279579833984374773e+02
3.100000000000000089e+00	nan
3.200000000000000178e+00	6.713941650390624716e+01
3.300000000000000266e+00	nan
3.400000000000000355e+00	nan
3.500000000000000000e+00	nan
3.600000000000000089e+00	nan
3.700000000000000178e+00	nan
3.800000000000000266e+00	nan
3.900000000000000355e+00	nan
4.000000000000000000e+00	nan
4.100000000000000533e+00	nan
4.200000000000000178e+00	nan
4.299999999999999822e+00	nan
4.400000000000000355e+00	nan
4.500000000000000000e+00	nan
4.600000000000000533e+00	nan
4.700000000000000178e+00	nan
4.800000000000000711e+00	nan
4.900000000000000355e+00	nan
5.000000000000000000e+00	0.000000000000000000e+00
