# Supplementary material for: A multi-sensor array for detecting and analyzing nocturnal avian migration
Source: PeerJ. 2023 Aug 30;11:e15622. doi: 10.7717/peerj.15622 (PMC10474833; doi:10.7717/peerj.15622)
Supplement: Supplemental Information 2 — A VPR was created for each volume scan from 0 to 12 UTC on 3/26/2021, 3/27/2021, 3/28/2021, 3/29/2021, 4/24/2021, and 5/25/2021. [file peerj-11-15622-s002.zip › vprs_PX-1000/20210526/vpr_20210526_091000.csv]

0.000000000000000000e+00	2.170248940860523703e+02
1.000000000000000056e-01	1.539148850384880518e+02
2.000000000000000111e-01	2.312788523356119583e+02
3.000000000000000444e-01	2.727053026282268888e+02
4.000000000000000222e-01	3.276463259887694903e+02
5.000000000000000000e-01	2.234787092420789918e+02
6.000000000000000888e-01	1.345538082725123274e+02
7.000000000000000666e-01	1.258093176269531313e+02
8.000000000000000444e-01	2.365350531441824842e+02
9.000000000000000222e-01	2.072434997558593750e+02
1.000000000000000000e+00	1.551370554070723813e+02
1.100000000000000089e+00	1.684962376912434934e+02
1.200000000000000178e+00	2.342717562357584598e+02
1.300000000000000044e+00	2.566181039663461547e+02
1.400000000000000133e+00	2.679983190917968727e+02
1.500000000000000000e+00	4.552233123779296875e+02
1.600000000000000089e+00	1.098288970947265625e+03
1.700000000000000178e+00	5.138744944254557367e+02
1.800000000000000044e+00	6.366963146972656205e+02
1.900000000000000133e+00	1.322595631663004497e+03
2.000000000000000000e+00	1.168967273821149547e+03
2.100000000000000089e+00	9.410734741210937671e+01
2.200000000000000178e+00	1.065884674072265625e+03
2.300000000000000266e+00	8.719279431152342568e+02
2.400000000000000355e+00	8.102122650146483807e+01
2.500000000000000000e+00	8.503878784179687500e+01
2.600000000000000089e+00	nan
2.700000000000000178e+00	6.480384979248046307e+01
2.800000000000000266e+00	8.822695007324219318e+01
2.900000000000000355e+00	7.760899047851562216e+01
3.000000000000000000e+00	5.016433105468750142e+01
3.100000000000000089e+00	nan
3.200000000000000178e+00	nan
3.300000000000000266e+00	nan
3.400000000000000355e+00	nan
3.500000000000000000e+00	nan
3.600000000000000089e+00	nan
3.700000000000000178e+00	nan
3.800000000000000266e+00	nan
3.900000000000000355e+00	nan
4.000000000000000000e+00	nan
4.100000000000000533e+00	nan
4.200000000000000178e+00	nan
4.299999999999999822e+00	nan
4.400000000000000355e+00	nan
4.500000000000000000e+00	nan
4.600000000000000533e+00	nan
4.700000000000000178e+00	nan
4.800000000000000711e+00	nan
4.900000000000000355e+00	nan
5.000000000000000000e+00	0.000000000000000000e+00
