# Supplementary material for: A multi-sensor array for detecting and analyzing nocturnal avian migration
Source: PeerJ. 2023 Aug 30;11:e15622. doi: 10.7717/peerj.15622 (PMC10474833; doi:10.7717/peerj.15622)
Supplement: Supplemental Information 2 — A VPR was created for each volume scan from 0 to 12 UTC on 3/26/2021, 3/27/2021, 3/28/2021, 3/29/2021, 4/24/2021, and 5/25/2021. [file peerj-11-15622-s002.zip › vprs_PX-1000/20210526/vpr_20210526_093000.csv]

0.000000000000000000e+00	2.347750942654080006e+02
1.000000000000000056e-01	1.363504277547200445e+02
2.000000000000000111e-01	2.244496079217819897e+02
3.000000000000000444e-01	2.773645070393880587e+02
4.000000000000000222e-01	1.938440822056361696e+02
5.000000000000000000e-01	1.366809359741210983e+02
6.000000000000000888e-01	1.194617552104749194e+02
7.000000000000000666e-01	1.317034198961759728e+02
8.000000000000000444e-01	1.445005139160156205e+02
9.000000000000000222e-01	1.463390419854057996e+02
1.000000000000000000e+00	1.710050142415364576e+02
1.100000000000000089e+00	2.188403474934895598e+02
1.200000000000000178e+00	2.577483517964681141e+02
1.300000000000000044e+00	3.411441886208274354e+02
1.400000000000000133e+00	3.479681382921006616e+02
1.500000000000000000e+00	7.098585039411271964e+02
1.600000000000000089e+00	6.462843271891276800e+02
1.700000000000000178e+00	8.124430627441406614e+02
1.800000000000000044e+00	5.770850118001301325e+02
1.900000000000000133e+00	6.161444589233399256e+02
2.000000000000000000e+00	4.574631291707356695e+02
2.100000000000000089e+00	7.482102050781250568e+01
2.200000000000000178e+00	5.268183135986328125e+01
2.300000000000000266e+00	nan
2.400000000000000355e+00	7.295681152343749432e+01
2.500000000000000000e+00	9.337601318359375568e+01
2.600000000000000089e+00	1.333649820963541686e+02
2.700000000000000178e+00	1.543948038736979242e+02
2.800000000000000266e+00	6.214476318359375284e+01
2.900000000000000355e+00	1.321952819824218750e+02
3.000000000000000000e+00	7.869249572753906818e+01
3.100000000000000089e+00	9.087797851562500284e+01
3.200000000000000178e+00	1.040101867675781193e+02
3.300000000000000266e+00	1.872544433593749886e+02
3.400000000000000355e+00	1.429839721679687443e+02
3.500000000000000000e+00	nan
3.600000000000000089e+00	nan
3.700000000000000178e+00	nan
3.800000000000000266e+00	nan
3.900000000000000355e+00	nan
4.000000000000000000e+00	nan
4.100000000000000533e+00	nan
4.200000000000000178e+00	nan
4.299999999999999822e+00	nan
4.400000000000000355e+00	nan
4.500000000000000000e+00	nan
4.600000000000000533e+00	nan
4.700000000000000178e+00	nan
4.800000000000000711e+00	nan
4.900000000000000355e+00	nan
5.000000000000000000e+00	0.000000000000000000e+00
