# Supplementary material for: A multi-sensor array for detecting and analyzing nocturnal avian migration
Source: PeerJ. 2023 Aug 30;11:e15622. doi: 10.7717/peerj.15622 (PMC10474833; doi:10.7717/peerj.15622)
Supplement: Supplemental Information 2 — A VPR was created for each volume scan from 0 to 12 UTC on 3/26/2021, 3/27/2021, 3/28/2021, 3/29/2021, 4/24/2021, and 5/25/2021. [file peerj-11-15622-s002.zip › vprs_PX-1000/20210526/vpr_20210526_081000.csv]

0.000000000000000000e+00	2.555447136773003365e+02
1.000000000000000056e-01	2.127597591824001881e+02
2.000000000000000111e-01	2.698780250186011926e+02
3.000000000000000444e-01	2.728793899536132699e+02
4.000000000000000222e-01	2.265336598714192746e+02
5.000000000000000000e-01	1.675169395446777401e+02
6.000000000000000888e-01	1.368006459111752804e+02
7.000000000000000666e-01	1.216735949429598804e+02
8.000000000000000444e-01	1.490840961274646475e+02
9.000000000000000222e-01	1.828941707066127265e+02
1.000000000000000000e+00	2.100836180253462260e+02
1.100000000000000089e+00	2.139744520707563993e+02
1.200000000000000178e+00	2.204061786154042295e+02
1.300000000000000044e+00	2.326851378122965457e+02
1.400000000000000133e+00	2.590833379572088120e+02
1.500000000000000000e+00	3.850102604166667106e+02
1.600000000000000089e+00	4.379654911586216031e+02
1.700000000000000178e+00	5.970507116144353859e+02
1.800000000000000044e+00	6.031825899991122242e+02
1.900000000000000133e+00	5.860395014836237806e+02
2.000000000000000000e+00	1.015400533588115991e+03
2.100000000000000089e+00	9.775800170898438068e+01
2.200000000000000178e+00	9.522461683485242645e+01
2.300000000000000266e+00	7.958331909179688068e+01
2.400000000000000355e+00	8.616526692708333712e+01
2.500000000000000000e+00	1.124403747558593807e+02
2.600000000000000089e+00	8.949878540039063068e+01
2.700000000000000178e+00	9.115544331868490247e+01
2.800000000000000266e+00	8.458300069173176894e+01
2.900000000000000355e+00	1.150510498046874943e+02
3.000000000000000000e+00	1.456617431640625000e+02
3.100000000000000089e+00	1.701609619140625114e+02
3.200000000000000178e+00	1.581061279296874886e+02
3.300000000000000266e+00	1.533814941406249943e+02
3.400000000000000355e+00	1.690927734375000000e+02
3.500000000000000000e+00	1.716167358398437557e+02
3.600000000000000089e+00	2.275228417968749909e+03
3.700000000000000178e+00	1.781974243164062557e+02
3.800000000000000266e+00	1.834021728515625114e+02
3.900000000000000355e+00	1.949375488281249886e+02
4.000000000000000000e+00	1.845841308593749943e+02
4.100000000000000533e+00	2.998112890625000091e+03
4.200000000000000178e+00	2.112448730468750000e+02
4.299999999999999822e+00	2.299150878906249886e+02
4.400000000000000355e+00	2.624763427734375227e+02
4.500000000000000000e+00	2.369906738281250114e+02
4.600000000000000533e+00	2.627553955078125227e+02
4.700000000000000178e+00	2.100328125000000057e+02
4.800000000000000711e+00	nan
4.900000000000000355e+00	nan
5.000000000000000000e+00	0.000000000000000000e+00
