# Supplementary material for: A multi-sensor array for detecting and analyzing nocturnal avian migration
Source: PeerJ. 2023 Aug 30;11:e15622. doi: 10.7717/peerj.15622 (PMC10474833; doi:10.7717/peerj.15622)
Supplement: Supplemental Information 2 — A VPR was created for each volume scan from 0 to 12 UTC on 3/26/2021, 3/27/2021, 3/28/2021, 3/29/2021, 4/24/2021, and 5/25/2021. [file peerj-11-15622-s002.zip › vprs_PX-1000/20210526/vpr_20210526_035000.csv]

0.000000000000000000e+00	4.371981854607077480e+02
1.000000000000000056e-01	5.144797198127297406e+02
2.000000000000000111e-01	4.749060267857142890e+02
3.000000000000000444e-01	4.008243742569633241e+02
4.000000000000000222e-01	3.595429201872452154e+02
5.000000000000000000e-01	3.985150719684103251e+02
6.000000000000000888e-01	3.801102064049762248e+02
7.000000000000000666e-01	2.967495618737262362e+02
8.000000000000000444e-01	2.536575603138316524e+02
9.000000000000000222e-01	2.077251097305961025e+02
1.000000000000000000e+00	1.941651943040930632e+02
1.100000000000000089e+00	1.808053351360818510e+02
1.200000000000000178e+00	1.887736106540845924e+02
1.300000000000000044e+00	2.047196827764096554e+02
1.400000000000000133e+00	2.389826081649117100e+02
1.500000000000000000e+00	3.521916872891512753e+02
1.600000000000000089e+00	3.384512666320800918e+02
1.700000000000000178e+00	3.927490488152755006e+02
1.800000000000000044e+00	6.994174604143415763e+02
1.900000000000000133e+00	5.476849138895670421e+02
2.000000000000000000e+00	8.113457836914062682e+02
2.100000000000000089e+00	1.284740117853338006e+02
2.200000000000000178e+00	1.290545247395833144e+02
2.300000000000000266e+00	1.229363764444987055e+02
2.400000000000000355e+00	9.792417103160511260e+01
2.500000000000000000e+00	8.465588545365767459e+01
2.600000000000000089e+00	9.855117340087890909e+01
2.700000000000000178e+00	1.201263992309570341e+02
2.800000000000000266e+00	1.830135910034179574e+02
2.900000000000000355e+00	1.922933990478515511e+02
3.000000000000000000e+00	3.851781555175781477e+02
3.100000000000000089e+00	2.381942987060546784e+03
3.200000000000000178e+00	2.346903967285156341e+03
3.300000000000000266e+00	3.439221093749999909e+03
3.400000000000000355e+00	3.727511108398437500e+03
3.500000000000000000e+00	4.099818619791666606e+03
3.600000000000000089e+00	2.879342919921874909e+03
3.700000000000000178e+00	1.129907421874999955e+03
3.800000000000000266e+00	1.115770605468750091e+03
3.900000000000000355e+00	nan
4.000000000000000000e+00	nan
4.100000000000000533e+00	nan
4.200000000000000178e+00	nan
4.299999999999999822e+00	nan
4.400000000000000355e+00	nan
4.500000000000000000e+00	nan
4.600000000000000533e+00	nan
4.700000000000000178e+00	nan
4.800000000000000711e+00	nan
4.900000000000000355e+00	nan
5.000000000000000000e+00	0.000000000000000000e+00
