# Supplementary material for: A multi-sensor array for detecting and analyzing nocturnal avian migration
Source: PeerJ. 2023 Aug 30;11:e15622. doi: 10.7717/peerj.15622 (PMC10474833; doi:10.7717/peerj.15622)
Supplement: Supplemental Information 2 — A VPR was created for each volume scan from 0 to 12 UTC on 3/26/2021, 3/27/2021, 3/28/2021, 3/29/2021, 4/24/2021, and 5/25/2021. [file peerj-11-15622-s002.zip › vprs_PX-1000/20210526/vpr_20210526_044000.csv]

0.000000000000000000e+00	5.161766816980698422e+02
1.000000000000000056e-01	6.699057904411764639e+02
2.000000000000000111e-01	4.451847164916992483e+02
3.000000000000000444e-01	3.622125851838485460e+02
4.000000000000000222e-01	3.591379068125849017e+02
5.000000000000000000e-01	4.407537459663723212e+02
6.000000000000000888e-01	4.874149095618207070e+02
7.000000000000000666e-01	3.999950330651324748e+02
8.000000000000000444e-01	3.176647407863450780e+02
9.000000000000000222e-01	2.480786297342051512e+02
1.000000000000000000e+00	2.034650707742442250e+02
1.100000000000000089e+00	1.739924697212550768e+02
1.200000000000000178e+00	1.690526265924627012e+02
1.300000000000000044e+00	2.896275418368252872e+02
1.400000000000000133e+00	2.209678281037703869e+02
1.500000000000000000e+00	2.881502202084190003e+02
1.600000000000000089e+00	3.279532926671645328e+02
1.700000000000000178e+00	4.944977256774902230e+02
1.800000000000000044e+00	4.308868350982666016e+02
1.900000000000000133e+00	4.073717618502103619e+02
2.000000000000000000e+00	1.044625600657743689e+03
2.100000000000000089e+00	8.400088043212890909e+01
2.200000000000000178e+00	7.656352284749348769e+01
2.300000000000000266e+00	5.735780090332031023e+01
2.400000000000000355e+00	9.126569671630859659e+01
2.500000000000000000e+00	1.049405929565429716e+02
2.600000000000000089e+00	7.954843314034597768e+01
2.700000000000000178e+00	1.597678120930989394e+02
2.800000000000000266e+00	4.795457031249999886e+02
2.900000000000000355e+00	1.900757690429687443e+02
3.000000000000000000e+00	2.337512145996093693e+02
3.100000000000000089e+00	9.098417358398437216e+01
3.200000000000000178e+00	nan
3.300000000000000266e+00	1.582465698242187386e+02
3.400000000000000355e+00	nan
3.500000000000000000e+00	nan
3.600000000000000089e+00	nan
3.700000000000000178e+00	nan
3.800000000000000266e+00	nan
3.900000000000000355e+00	nan
4.000000000000000000e+00	nan
4.100000000000000533e+00	nan
4.200000000000000178e+00	nan
4.299999999999999822e+00	nan
4.400000000000000355e+00	nan
4.500000000000000000e+00	nan
4.600000000000000533e+00	nan
4.700000000000000178e+00	nan
4.800000000000000711e+00	nan
4.900000000000000355e+00	nan
5.000000000000000000e+00	0.000000000000000000e+00
