# Supplementary material for: A multi-sensor array for detecting and analyzing nocturnal avian migration
Source: PeerJ. 2023 Aug 30;11:e15622. doi: 10.7717/peerj.15622 (PMC10474833; doi:10.7717/peerj.15622)
Supplement: Supplemental Information 2 — A VPR was created for each volume scan from 0 to 12 UTC on 3/26/2021, 3/27/2021, 3/28/2021, 3/29/2021, 4/24/2021, and 5/25/2021. [file peerj-11-15622-s002.zip › vprs_PX-1000/20210526/vpr_20210526_111000.csv]

0.000000000000000000e+00	2.064875510321723198e+02
1.000000000000000056e-01	7.982345665825737058e+01
2.000000000000000111e-01	7.784411044650607892e+01
3.000000000000000444e-01	8.406759425571986810e+01
4.000000000000000222e-01	1.064864654541015625e+02
5.000000000000000000e-01	1.773358123779296989e+02
6.000000000000000888e-01	1.995545288085937443e+02
7.000000000000000666e-01	1.712045002330433192e+02
8.000000000000000444e-01	1.972170886230468909e+02
9.000000000000000222e-01	2.142025454711913994e+02
1.000000000000000000e+00	2.780534832000732308e+02
1.100000000000000089e+00	3.057559470040457654e+02
1.200000000000000178e+00	2.844419972737630360e+02
1.300000000000000044e+00	3.498640611921038044e+02
1.400000000000000133e+00	3.142575878143310320e+02
1.500000000000000000e+00	3.213087860107422102e+02
1.600000000000000089e+00	5.224323660714285325e+02
1.700000000000000178e+00	5.416624363490512906e+02
1.800000000000000044e+00	7.658645507812500455e+02
1.900000000000000133e+00	7.248063354492187500e+02
2.000000000000000000e+00	1.252518359375000045e+03
2.100000000000000089e+00	4.723337402343749858e+01
2.200000000000000178e+00	6.348680572509765341e+01
2.300000000000000266e+00	8.182201843261718466e+01
2.400000000000000355e+00	8.426980997721354072e+01
2.500000000000000000e+00	6.914721679687500000e+01
2.600000000000000089e+00	7.213045043945312784e+01
2.700000000000000178e+00	7.865975138346354356e+01
2.800000000000000266e+00	1.006341674804687472e+02
2.900000000000000355e+00	1.132219255719866169e+02
3.000000000000000000e+00	8.818270874023437500e+01
3.100000000000000089e+00	nan
3.200000000000000178e+00	nan
3.300000000000000266e+00	nan
3.400000000000000355e+00	nan
3.500000000000000000e+00	nan
3.600000000000000089e+00	nan
3.700000000000000178e+00	nan
3.800000000000000266e+00	nan
3.900000000000000355e+00	nan
4.000000000000000000e+00	nan
4.100000000000000533e+00	nan
4.200000000000000178e+00	nan
4.299999999999999822e+00	nan
4.400000000000000355e+00	nan
4.500000000000000000e+00	nan
4.600000000000000533e+00	nan
4.700000000000000178e+00	nan
4.800000000000000711e+00	nan
4.900000000000000355e+00	nan
5.000000000000000000e+00	0.000000000000000000e+00
