# Supplementary material for: A multi-sensor array for detecting and analyzing nocturnal avian migration
Source: PeerJ. 2023 Aug 30;11:e15622. doi: 10.7717/peerj.15622 (PMC10474833; doi:10.7717/peerj.15622)
Supplement: Supplemental Information 2 — A VPR was created for each volume scan from 0 to 12 UTC on 3/26/2021, 3/27/2021, 3/28/2021, 3/29/2021, 4/24/2021, and 5/25/2021. [file peerj-11-15622-s002.zip › vprs_PX-1000/20210526/vpr_20210526_011000.csv]

0.000000000000000000e+00	1.661220239257812409e+03
1.000000000000000056e-01	5.779342653062608406e+02
2.000000000000000111e-01	3.224301310221354129e+02
3.000000000000000444e-01	2.511522972106933480e+02
4.000000000000000222e-01	2.091499632462211196e+02
5.000000000000000000e-01	1.908059851604959363e+02
6.000000000000000888e-01	1.827197345236073147e+02
7.000000000000000666e-01	1.827847948157269116e+02
8.000000000000000444e-01	1.978082263448963829e+02
9.000000000000000222e-01	2.241773947010869392e+02
1.000000000000000000e+00	2.270730485999065991e+02
1.100000000000000089e+00	2.324923641038977564e+02
1.200000000000000178e+00	1.775743937616762764e+02
1.300000000000000044e+00	1.836929197831587430e+02
1.400000000000000133e+00	2.567122443704043917e+02
1.500000000000000000e+00	1.443177820129394604e+03
1.600000000000000089e+00	6.519647648402622053e+02
1.700000000000000178e+00	8.678416459027459950e+02
1.800000000000000044e+00	1.063974217006138360e+03
1.900000000000000133e+00	1.170376696777343795e+03
2.000000000000000000e+00	8.176195800781249545e+02
2.100000000000000089e+00	2.686307373046875000e+02
2.200000000000000178e+00	nan
2.300000000000000266e+00	nan
2.400000000000000355e+00	nan
2.500000000000000000e+00	5.525967407226562500e+01
2.600000000000000089e+00	nan
2.700000000000000178e+00	nan
2.800000000000000266e+00	nan
2.900000000000000355e+00	nan
3.000000000000000000e+00	nan
3.100000000000000089e+00	nan
3.200000000000000178e+00	nan
3.300000000000000266e+00	nan
3.400000000000000355e+00	nan
3.500000000000000000e+00	nan
3.600000000000000089e+00	nan
3.700000000000000178e+00	nan
3.800000000000000266e+00	1.302536109374999942e+05
3.900000000000000355e+00	2.662749023437500000e+03
4.000000000000000000e+00	nan
4.100000000000000533e+00	nan
4.200000000000000178e+00	2.190574023437499818e+03
4.299999999999999822e+00	nan
4.400000000000000355e+00	1.375496875000000045e+03
4.500000000000000000e+00	nan
4.600000000000000533e+00	nan
4.700000000000000178e+00	nan
4.800000000000000711e+00	nan
4.900000000000000355e+00	nan
5.000000000000000000e+00	0.000000000000000000e+00
