# Supplementary material for: A multi-sensor array for detecting and analyzing nocturnal avian migration
Source: PeerJ. 2023 Aug 30;11:e15622. doi: 10.7717/peerj.15622 (PMC10474833; doi:10.7717/peerj.15622)
Supplement: Supplemental Information 2 — A VPR was created for each volume scan from 0 to 12 UTC on 3/26/2021, 3/27/2021, 3/28/2021, 3/29/2021, 4/24/2021, and 5/25/2021. [file peerj-11-15622-s002.zip › vprs_PX-1000/20210526/vpr_20210526_072000.csv]

0.000000000000000000e+00	3.980560557645909512e+02
1.000000000000000056e-01	3.797423181870404392e+02
2.000000000000000111e-01	4.302188806707208641e+02
3.000000000000000444e-01	4.006650196422230010e+02
4.000000000000000222e-01	3.725687235956606855e+02
5.000000000000000000e-01	3.912103624426800366e+02
6.000000000000000888e-01	3.227620937181555973e+02
7.000000000000000666e-01	2.245406681226647265e+02
8.000000000000000444e-01	1.863361160941745993e+02
9.000000000000000222e-01	1.624420966408469553e+02
1.000000000000000000e+00	1.808477071588689569e+02
1.100000000000000089e+00	1.949386096456776443e+02
1.200000000000000178e+00	2.185636652407438874e+02
1.300000000000000044e+00	2.615912867007048135e+02
1.400000000000000133e+00	3.034073848377574336e+02
1.500000000000000000e+00	3.995196199115953846e+02
1.600000000000000089e+00	5.830732557024274456e+02
1.700000000000000178e+00	1.000653501892089821e+03
1.800000000000000044e+00	1.159950750393337785e+03
1.900000000000000133e+00	9.895837029351129104e+02
2.000000000000000000e+00	8.472091447310015155e+02
2.100000000000000089e+00	9.012239837646484375e+01
2.200000000000000178e+00	7.556641159057616619e+01
2.300000000000000266e+00	7.580640665690103219e+01
2.400000000000000355e+00	8.406716918945312500e+01
2.500000000000000000e+00	8.513762207031250284e+01
2.600000000000000089e+00	1.129608093261718693e+02
2.700000000000000178e+00	8.380650024414062216e+01
2.800000000000000266e+00	1.487483764648437443e+02
2.900000000000000355e+00	2.079566650390625000e+02
3.000000000000000000e+00	6.552042236328125568e+01
3.100000000000000089e+00	7.005132995605468977e+02
3.200000000000000178e+00	7.813701843261718523e+02
3.300000000000000266e+00	1.102466857910156250e+03
3.400000000000000355e+00	5.638646020507812864e+03
3.500000000000000000e+00	4.236726318359375227e+02
3.600000000000000089e+00	3.869205273437500182e+03
3.700000000000000178e+00	nan
3.800000000000000266e+00	5.399817871093749773e+02
3.900000000000000355e+00	nan
4.000000000000000000e+00	nan
4.100000000000000533e+00	nan
4.200000000000000178e+00	nan
4.299999999999999822e+00	nan
4.400000000000000355e+00	nan
4.500000000000000000e+00	nan
4.600000000000000533e+00	nan
4.700000000000000178e+00	nan
4.800000000000000711e+00	nan
4.900000000000000355e+00	nan
5.000000000000000000e+00	0.000000000000000000e+00
