# Supplementary material for: A multi-sensor array for detecting and analyzing nocturnal avian migration
Source: PeerJ. 2023 Aug 30;11:e15622. doi: 10.7717/peerj.15622 (PMC10474833; doi:10.7717/peerj.15622)
Supplement: Supplemental Information 2 — A VPR was created for each volume scan from 0 to 12 UTC on 3/26/2021, 3/27/2021, 3/28/2021, 3/29/2021, 4/24/2021, and 5/25/2021. [file peerj-11-15622-s002.zip › vprs_PX-1000/20210526/vpr_20210526_003000.csv]

0.000000000000000000e+00	3.043842777027803550e+03
1.000000000000000056e-01	3.285222975786994652e+02
2.000000000000000111e-01	3.787317723324424037e+02
3.000000000000000444e-01	2.963109233509410387e+02
4.000000000000000222e-01	2.577396094280740044e+02
5.000000000000000000e-01	2.630931676449982888e+02
6.000000000000000888e-01	2.664727358610733745e+02
7.000000000000000666e-01	2.805535142981487979e+02
8.000000000000000444e-01	3.116461200216542125e+02
9.000000000000000222e-01	3.518313686204993473e+02
1.000000000000000000e+00	3.682346581500509615e+02
1.100000000000000089e+00	3.205803633980129348e+02
1.200000000000000178e+00	2.619880083167034854e+02
1.300000000000000044e+00	2.929812003757642742e+02
1.400000000000000133e+00	2.728913480012313357e+02
1.500000000000000000e+00	2.409553205407184180e+02
1.600000000000000089e+00	9.168149354822495525e+02
1.700000000000000178e+00	1.319616988597196723e+03
1.800000000000000044e+00	3.200558916766826769e+03
1.900000000000000133e+00	8.963790649414062273e+02
2.000000000000000000e+00	1.708063012695312409e+03
2.100000000000000089e+00	nan
2.200000000000000178e+00	nan
2.300000000000000266e+00	nan
2.400000000000000355e+00	nan
2.500000000000000000e+00	nan
2.600000000000000089e+00	nan
2.700000000000000178e+00	nan
2.800000000000000266e+00	nan
2.900000000000000355e+00	nan
3.000000000000000000e+00	nan
3.100000000000000089e+00	nan
3.200000000000000178e+00	nan
3.300000000000000266e+00	nan
3.400000000000000355e+00	nan
3.500000000000000000e+00	nan
3.600000000000000089e+00	nan
3.700000000000000178e+00	nan
3.800000000000000266e+00	nan
3.900000000000000355e+00	nan
4.000000000000000000e+00	nan
4.100000000000000533e+00	nan
4.200000000000000178e+00	nan
4.299999999999999822e+00	nan
4.400000000000000355e+00	nan
4.500000000000000000e+00	nan
4.600000000000000533e+00	nan
4.700000000000000178e+00	nan
4.800000000000000711e+00	nan
4.900000000000000355e+00	nan
5.000000000000000000e+00	0.000000000000000000e+00
