# Supplementary material for: A multi-sensor array for detecting and analyzing nocturnal avian migration
Source: PeerJ. 2023 Aug 30;11:e15622. doi: 10.7717/peerj.15622 (PMC10474833; doi:10.7717/peerj.15622)
Supplement: Supplemental Information 2 — A VPR was created for each volume scan from 0 to 12 UTC on 3/26/2021, 3/27/2021, 3/28/2021, 3/29/2021, 4/24/2021, and 5/25/2021. [file peerj-11-15622-s002.zip › vprs_PX-1000/20210526/vpr_20210526_103000.csv]

0.000000000000000000e+00	1.891253438313802064e+02
1.000000000000000056e-01	8.446069030761718466e+01
2.000000000000000111e-01	1.027833140055338674e+02
3.000000000000000444e-01	1.212268406459263304e+02
4.000000000000000222e-01	1.068096705386513179e+02
5.000000000000000000e-01	1.077737178548177042e+02
6.000000000000000888e-01	1.315871985042796553e+02
7.000000000000000666e-01	1.647368560791015568e+02
8.000000000000000444e-01	1.667029010009765670e+02
9.000000000000000222e-01	1.917309861616654985e+02
1.000000000000000000e+00	9.627278026234019990e+02
1.100000000000000089e+00	3.454190397474500855e+02
1.200000000000000178e+00	9.422701192220052917e+02
1.300000000000000044e+00	4.193847030639648210e+02
1.400000000000000133e+00	3.240586578369140511e+02
1.500000000000000000e+00	2.574907415216619597e+02
1.600000000000000089e+00	3.767449195861816520e+02
1.700000000000000178e+00	3.564667758941650391e+02
1.800000000000000044e+00	3.356413163618607882e+02
1.900000000000000133e+00	8.431056808471679460e+02
2.000000000000000000e+00	1.164618750000000091e+03
2.100000000000000089e+00	nan
2.200000000000000178e+00	nan
2.300000000000000266e+00	4.818210144042969034e+01
2.400000000000000355e+00	nan
2.500000000000000000e+00	nan
2.600000000000000089e+00	nan
2.700000000000000178e+00	nan
2.800000000000000266e+00	nan
2.900000000000000355e+00	6.746050109863281818e+01
3.000000000000000000e+00	8.099401245117186932e+01
3.100000000000000089e+00	4.134113281250000000e+03
3.200000000000000178e+00	1.102718139648437443e+02
3.300000000000000266e+00	nan
3.400000000000000355e+00	nan
3.500000000000000000e+00	2.804452343750000182e+03
3.600000000000000089e+00	nan
3.700000000000000178e+00	nan
3.800000000000000266e+00	nan
3.900000000000000355e+00	nan
4.000000000000000000e+00	nan
4.100000000000000533e+00	nan
4.200000000000000178e+00	nan
4.299999999999999822e+00	nan
4.400000000000000355e+00	nan
4.500000000000000000e+00	nan
4.600000000000000533e+00	nan
4.700000000000000178e+00	nan
4.800000000000000711e+00	nan
4.900000000000000355e+00	nan
5.000000000000000000e+00	0.000000000000000000e+00
