# Supplementary material for: A multi-sensor array for detecting and analyzing nocturnal avian migration
Source: PeerJ. 2023 Aug 30;11:e15622. doi: 10.7717/peerj.15622 (PMC10474833; doi:10.7717/peerj.15622)
Supplement: Supplemental Information 2 — A VPR was created for each volume scan from 0 to 12 UTC on 3/26/2021, 3/27/2021, 3/28/2021, 3/29/2021, 4/24/2021, and 5/25/2021. [file peerj-11-15622-s002.zip › vprs_PX-1000/20210526/vpr_20210526_060000.csv]

0.000000000000000000e+00	3.862359476725260379e+02
1.000000000000000056e-01	4.209287604437933510e+02
2.000000000000000111e-01	4.342151025390625136e+02
3.000000000000000444e-01	4.118629523235819079e+02
4.000000000000000222e-01	4.524781584366508582e+02
5.000000000000000000e-01	3.902601551885189792e+02
6.000000000000000888e-01	3.025317093558933266e+02
7.000000000000000666e-01	2.253781699440696116e+02
8.000000000000000444e-01	1.869242037686434799e+02
9.000000000000000222e-01	1.802725194516389422e+02
1.000000000000000000e+00	1.947057959816672508e+02
1.100000000000000089e+00	2.081406423817510074e+02
1.200000000000000178e+00	2.621510998812588582e+02
1.300000000000000044e+00	3.230623493012927838e+02
1.400000000000000133e+00	3.908076899478310224e+02
1.500000000000000000e+00	5.727844728742327334e+02
1.600000000000000089e+00	5.149346151912913001e+02
1.700000000000000178e+00	5.707513668060303189e+02
1.800000000000000044e+00	5.368257290310330063e+02
1.900000000000000133e+00	6.132937535903032540e+02
2.000000000000000000e+00	7.268125889369418928e+02
2.100000000000000089e+00	9.594549560546875000e+01
2.200000000000000178e+00	8.184490661621093466e+01
2.300000000000000266e+00	1.056419023786272362e+02
2.400000000000000355e+00	1.524055106026785893e+02
2.500000000000000000e+00	2.324840600585937409e+02
2.600000000000000089e+00	1.382608276367187443e+02
2.700000000000000178e+00	2.159405151367187443e+02
2.800000000000000266e+00	1.786810546874999943e+02
2.900000000000000355e+00	1.336523925781249886e+02
3.000000000000000000e+00	1.730524536132812443e+02
3.100000000000000089e+00	nan
3.200000000000000178e+00	nan
3.300000000000000266e+00	nan
3.400000000000000355e+00	nan
3.500000000000000000e+00	nan
3.600000000000000089e+00	nan
3.700000000000000178e+00	nan
3.800000000000000266e+00	nan
3.900000000000000355e+00	nan
4.000000000000000000e+00	nan
4.100000000000000533e+00	nan
4.200000000000000178e+00	nan
4.299999999999999822e+00	1.713508544921874943e+02
4.400000000000000355e+00	7.861752441406249545e+02
4.500000000000000000e+00	1.325076757812500091e+03
4.600000000000000533e+00	2.573052734374999773e+02
4.700000000000000178e+00	3.255636962890624773e+02
4.800000000000000711e+00	nan
4.900000000000000355e+00	nan
5.000000000000000000e+00	0.000000000000000000e+00
