# Supplementary material for: A multi-sensor array for detecting and analyzing nocturnal avian migration
Source: PeerJ. 2023 Aug 30;11:e15622. doi: 10.7717/peerj.15622 (PMC10474833; doi:10.7717/peerj.15622)
Supplement: Supplemental Information 2 — A VPR was created for each volume scan from 0 to 12 UTC on 3/26/2021, 3/27/2021, 3/28/2021, 3/29/2021, 4/24/2021, and 5/25/2021. [file peerj-11-15622-s002.zip › vprs_PX-1000/20210526/vpr_20210526_085000.csv]

0.000000000000000000e+00	3.118046071370442860e+02
1.000000000000000056e-01	2.242297237820095575e+02
2.000000000000000111e-01	2.819755746941817733e+02
3.000000000000000444e-01	3.046484753926595204e+02
4.000000000000000222e-01	2.592525634765625000e+02
5.000000000000000000e-01	2.103519320678710756e+02
6.000000000000000888e-01	2.172528847142269512e+02
7.000000000000000666e-01	1.713773686218261787e+02
8.000000000000000444e-01	1.545426622009277366e+02
9.000000000000000222e-01	1.675941537957442620e+02
1.000000000000000000e+00	1.855296614797491941e+02
1.100000000000000089e+00	2.218479011535644645e+02
1.200000000000000178e+00	2.283541423797607308e+02
1.300000000000000044e+00	2.854309636042668217e+02
1.400000000000000133e+00	4.288194373236761976e+02
1.500000000000000000e+00	6.984179054260254134e+02
1.600000000000000089e+00	5.246595402308872735e+02
1.700000000000000178e+00	7.810355512346540081e+02
1.800000000000000044e+00	6.139925066630046331e+02
1.900000000000000133e+00	4.605232751464844227e+02
2.000000000000000000e+00	4.099721523708767563e+02
2.100000000000000089e+00	6.656754760742187216e+01
2.200000000000000178e+00	1.023480743408203182e+02
2.300000000000000266e+00	6.775380401611327841e+01
2.400000000000000355e+00	9.183765665690103219e+01
2.500000000000000000e+00	1.026727355957031307e+02
2.600000000000000089e+00	nan
2.700000000000000178e+00	nan
2.800000000000000266e+00	nan
2.900000000000000355e+00	6.894186401367187500e+01
3.000000000000000000e+00	6.399800109863281250e+01
3.100000000000000089e+00	nan
3.200000000000000178e+00	nan
3.300000000000000266e+00	nan
3.400000000000000355e+00	1.736401171875000045e+03
3.500000000000000000e+00	nan
3.600000000000000089e+00	nan
3.700000000000000178e+00	nan
3.800000000000000266e+00	2.668389013671875091e+03
3.900000000000000355e+00	nan
4.000000000000000000e+00	nan
4.100000000000000533e+00	nan
4.200000000000000178e+00	1.516981542968750091e+03
4.299999999999999822e+00	nan
4.400000000000000355e+00	nan
4.500000000000000000e+00	nan
4.600000000000000533e+00	nan
4.700000000000000178e+00	nan
4.800000000000000711e+00	nan
4.900000000000000355e+00	nan
5.000000000000000000e+00	0.000000000000000000e+00
