# Supplementary material for: A multi-sensor array for detecting and analyzing nocturnal avian migration
Source: PeerJ. 2023 Aug 30;11:e15622. doi: 10.7717/peerj.15622 (PMC10474833; doi:10.7717/peerj.15622)
Supplement: Supplemental Information 2 — A VPR was created for each volume scan from 0 to 12 UTC on 3/26/2021, 3/27/2021, 3/28/2021, 3/29/2021, 4/24/2021, and 5/25/2021. [file peerj-11-15622-s002.zip › vprs_PX-1000/20210526/vpr_20210526_064000.csv]

0.000000000000000000e+00	3.725478051079643933e+02
1.000000000000000056e-01	3.736439364963107437e+02
2.000000000000000111e-01	3.832994482421875091e+02
3.000000000000000444e-01	3.045233612060546875e+02
4.000000000000000222e-01	3.290272155761718977e+02
5.000000000000000000e-01	2.631712206522623774e+02
6.000000000000000888e-01	1.990823902130127010e+02
7.000000000000000666e-01	1.736969467163085881e+02
8.000000000000000444e-01	1.888968831842595932e+02
9.000000000000000222e-01	1.817798379262288222e+02
1.000000000000000000e+00	2.010687114715576058e+02
1.100000000000000089e+00	2.333911460876464901e+02
1.200000000000000178e+00	3.001160966352982769e+02
1.300000000000000044e+00	4.906052801834909474e+02
1.400000000000000133e+00	1.152515421250287091e+03
1.500000000000000000e+00	4.571566549072265843e+03
1.600000000000000089e+00	9.099463577505257490e+03
1.700000000000000178e+00	1.561981882534027136e+04
1.800000000000000044e+00	2.128143944346109856e+04
1.900000000000000133e+00	2.361112236723058595e+04
2.000000000000000000e+00	3.640984545654297108e+04
2.100000000000000089e+00	8.133829956054687216e+01
2.200000000000000178e+00	1.709802383422851619e+02
2.300000000000000266e+00	8.791645812988281250e+01
2.400000000000000355e+00	9.421220321655273722e+01
2.500000000000000000e+00	1.248747009277343807e+02
2.600000000000000089e+00	8.119857482910155966e+01
2.700000000000000178e+00	2.457422485351562500e+02
2.800000000000000266e+00	3.368940063476562727e+02
2.900000000000000355e+00	4.203431640625000227e+02
3.000000000000000000e+00	1.422580841064453239e+02
3.100000000000000089e+00	1.164220967610677064e+02
3.200000000000000178e+00	nan
3.300000000000000266e+00	nan
3.400000000000000355e+00	nan
3.500000000000000000e+00	4.189549804687500227e+02
3.600000000000000089e+00	4.973767578124999886e+02
3.700000000000000178e+00	nan
3.800000000000000266e+00	nan
3.900000000000000355e+00	nan
4.000000000000000000e+00	nan
4.100000000000000533e+00	nan
4.200000000000000178e+00	nan
4.299999999999999822e+00	nan
4.400000000000000355e+00	nan
4.500000000000000000e+00	nan
4.600000000000000533e+00	nan
4.700000000000000178e+00	nan
4.800000000000000711e+00	nan
4.900000000000000355e+00	nan
5.000000000000000000e+00	0.000000000000000000e+00
