# Supplementary material for: A multi-sensor array for detecting and analyzing nocturnal avian migration
Source: PeerJ. 2023 Aug 30;11:e15622. doi: 10.7717/peerj.15622 (PMC10474833; doi:10.7717/peerj.15622)
Supplement: Supplemental Information 2 — A VPR was created for each volume scan from 0 to 12 UTC on 3/26/2021, 3/27/2021, 3/28/2021, 3/29/2021, 4/24/2021, and 5/25/2021. [file peerj-11-15622-s002.zip › vprs_PX-1000/20210526/vpr_20210526_015000.csv]

0.000000000000000000e+00	2.536787729899088504e+02
1.000000000000000056e-01	1.537895850287543453e+02
2.000000000000000111e-01	1.510084835476345404e+02
3.000000000000000444e-01	1.302784250895182367e+02
4.000000000000000222e-01	1.176405953147194623e+02
5.000000000000000000e-01	1.080337137131463834e+02
6.000000000000000888e-01	1.060065026023171129e+02
7.000000000000000666e-01	1.115020740011463829e+02
8.000000000000000444e-01	1.363281616973876851e+02
9.000000000000000222e-01	1.636589649873621397e+02
1.000000000000000000e+00	2.449317679850260561e+02
1.100000000000000089e+00	3.677421663556780231e+02
1.200000000000000178e+00	5.987665569598858610e+02
1.300000000000000044e+00	5.821348606654576088e+02
1.400000000000000133e+00	6.088434398651122592e+02
1.500000000000000000e+00	1.159314221191406205e+03
1.600000000000000089e+00	1.034169323730468705e+03
1.700000000000000178e+00	1.042683730801669071e+03
1.800000000000000044e+00	8.138166890462239280e+02
1.900000000000000133e+00	1.291037986450195240e+04
2.000000000000000000e+00	3.484959513854980287e+03
2.100000000000000089e+00	nan
2.200000000000000178e+00	nan
2.300000000000000266e+00	1.302980224609374886e+02
2.400000000000000355e+00	nan
2.500000000000000000e+00	nan
2.600000000000000089e+00	nan
2.700000000000000178e+00	nan
2.800000000000000266e+00	nan
2.900000000000000355e+00	nan
3.000000000000000000e+00	nan
3.100000000000000089e+00	nan
3.200000000000000178e+00	nan
3.300000000000000266e+00	nan
3.400000000000000355e+00	nan
3.500000000000000000e+00	nan
3.600000000000000089e+00	nan
3.700000000000000178e+00	nan
3.800000000000000266e+00	nan
3.900000000000000355e+00	nan
4.000000000000000000e+00	nan
4.100000000000000533e+00	nan
4.200000000000000178e+00	nan
4.299999999999999822e+00	nan
4.400000000000000355e+00	nan
4.500000000000000000e+00	nan
4.600000000000000533e+00	nan
4.700000000000000178e+00	nan
4.800000000000000711e+00	nan
4.900000000000000355e+00	nan
5.000000000000000000e+00	0.000000000000000000e+00
