# Supplementary material for: A multi-sensor array for detecting and analyzing nocturnal avian migration
Source: PeerJ. 2023 Aug 30;11:e15622. doi: 10.7717/peerj.15622 (PMC10474833; doi:10.7717/peerj.15622)
Supplement: Supplemental Information 2 — A VPR was created for each volume scan from 0 to 12 UTC on 3/26/2021, 3/27/2021, 3/28/2021, 3/29/2021, 4/24/2021, and 5/25/2021. [file peerj-11-15622-s002.zip › vprs_PX-1000/20210526/vpr_20210526_023000.csv]

0.000000000000000000e+00	5.472701483832464646e+02
1.000000000000000056e-01	6.325977416992187727e+02
2.000000000000000111e-01	5.258027043881622831e+02
3.000000000000000444e-01	5.110112182617187386e+02
4.000000000000000222e-01	4.380492025624151324e+02
5.000000000000000000e-01	3.811613201638926398e+02
6.000000000000000888e-01	3.169964660644531023e+02
7.000000000000000666e-01	2.692080119257387878e+02
8.000000000000000444e-01	2.781211067531419872e+02
9.000000000000000222e-01	2.917545162035071371e+02
1.000000000000000000e+00	2.961210595172384501e+02
1.100000000000000089e+00	2.906544937797214629e+02
1.200000000000000178e+00	2.821357427182405218e+02
1.300000000000000044e+00	2.645880209217900756e+02
1.400000000000000133e+00	2.478069842794667181e+02
1.500000000000000000e+00	2.611271885463169724e+02
1.600000000000000089e+00	3.508748877785423019e+02
1.700000000000000178e+00	6.546043588256836756e+02
1.800000000000000044e+00	3.778887557265337819e+03
1.900000000000000133e+00	6.986211521148682095e+02
2.000000000000000000e+00	1.868880646623883877e+03
2.100000000000000089e+00	7.219304504394531818e+01
2.200000000000000178e+00	7.649262644449869697e+01
2.300000000000000266e+00	7.485524658203124204e+01
2.400000000000000355e+00	6.644098409016928031e+01
2.500000000000000000e+00	7.924307352701822538e+01
2.600000000000000089e+00	8.657466125488281250e+01
2.700000000000000178e+00	9.187888387044270644e+01
2.800000000000000266e+00	6.978264160156250284e+01
2.900000000000000355e+00	1.160793487548828153e+02
3.000000000000000000e+00	6.990539855957031534e+01
3.100000000000000089e+00	nan
3.200000000000000178e+00	nan
3.300000000000000266e+00	nan
3.400000000000000355e+00	nan
3.500000000000000000e+00	nan
3.600000000000000089e+00	nan
3.700000000000000178e+00	nan
3.800000000000000266e+00	nan
3.900000000000000355e+00	nan
4.000000000000000000e+00	nan
4.100000000000000533e+00	nan
4.200000000000000178e+00	nan
4.299999999999999822e+00	nan
4.400000000000000355e+00	nan
4.500000000000000000e+00	nan
4.600000000000000533e+00	nan
4.700000000000000178e+00	nan
4.800000000000000711e+00	nan
4.900000000000000355e+00	nan
5.000000000000000000e+00	0.000000000000000000e+00
