# Supplementary material for: A multi-sensor array for detecting and analyzing nocturnal avian migration
Source: PeerJ. 2023 Aug 30;11:e15622. doi: 10.7717/peerj.15622 (PMC10474833; doi:10.7717/peerj.15622)
Supplement: Supplemental Information 2 — A VPR was created for each volume scan from 0 to 12 UTC on 3/26/2021, 3/27/2021, 3/28/2021, 3/29/2021, 4/24/2021, and 5/25/2021. [file peerj-11-15622-s002.zip › vprs_PX-1000/20210526/vpr_20210526_040000.csv]

0.000000000000000000e+00	4.266002843520220154e+02
1.000000000000000056e-01	5.173767377068014639e+02
2.000000000000000111e-01	4.745927495541779422e+02
3.000000000000000444e-01	3.994148177437160712e+02
4.000000000000000222e-01	3.639643278702445741e+02
5.000000000000000000e-01	3.677548262886379007e+02
6.000000000000000888e-01	3.912492827042289036e+02
7.000000000000000666e-01	3.394999761166779990e+02
8.000000000000000444e-01	2.705220688529636277e+02
9.000000000000000222e-01	2.296911674167799049e+02
1.000000000000000000e+00	1.970976587710173078e+02
1.100000000000000089e+00	1.767470298435377174e+02
1.200000000000000178e+00	1.848613228175950951e+02
1.300000000000000044e+00	2.059347535566850240e+02
1.400000000000000133e+00	2.319028378573330826e+02
1.500000000000000000e+00	2.723552437918526721e+02
1.600000000000000089e+00	3.157199777221679824e+02
1.700000000000000178e+00	3.000379597981770985e+02
1.800000000000000044e+00	1.474691402762276766e+03
1.900000000000000133e+00	4.565297299194336347e+02
2.000000000000000000e+00	4.154332508433948306e+02
2.100000000000000089e+00	1.057538236177884556e+02
2.200000000000000178e+00	1.167329364483173038e+02
2.300000000000000266e+00	1.117094131469726506e+02
2.400000000000000355e+00	9.007260640462240531e+01
2.500000000000000000e+00	9.062303924560546875e+01
2.600000000000000089e+00	1.836399274553571388e+02
2.700000000000000178e+00	2.127908557128906182e+02
2.800000000000000266e+00	2.954980017089843614e+02
2.900000000000000355e+00	1.481410400390624886e+02
3.000000000000000000e+00	5.837564062499999636e+03
3.100000000000000089e+00	8.635946093750000728e+03
3.200000000000000178e+00	3.757684855143228901e+02
3.300000000000000266e+00	2.954913492838541970e+03
3.400000000000000355e+00	nan
3.500000000000000000e+00	6.403186035156250000e+02
3.600000000000000089e+00	nan
3.700000000000000178e+00	nan
3.800000000000000266e+00	nan
3.900000000000000355e+00	nan
4.000000000000000000e+00	nan
4.100000000000000533e+00	nan
4.200000000000000178e+00	nan
4.299999999999999822e+00	nan
4.400000000000000355e+00	nan
4.500000000000000000e+00	nan
4.600000000000000533e+00	nan
4.700000000000000178e+00	nan
4.800000000000000711e+00	8.565172851562499545e+02
4.900000000000000355e+00	nan
5.000000000000000000e+00	0.000000000000000000e+00
