# Supplementary material for: A multi-sensor array for detecting and analyzing nocturnal avian migration
Source: PeerJ. 2023 Aug 30;11:e15622. doi: 10.7717/peerj.15622 (PMC10474833; doi:10.7717/peerj.15622)
Supplement: Supplemental Information 2 — A VPR was created for each volume scan from 0 to 12 UTC on 3/26/2021, 3/27/2021, 3/28/2021, 3/29/2021, 4/24/2021, and 5/25/2021. [file peerj-11-15622-s002.zip › vprs_PX-1000/20210526/vpr_20210526_031000.csv]

0.000000000000000000e+00	5.274718031141493384e+02
1.000000000000000056e-01	5.233191053602430429e+02
2.000000000000000111e-01	4.890805642832880267e+02
3.000000000000000444e-01	4.135656374613444086e+02
4.000000000000000222e-01	3.924630889892578125e+02
5.000000000000000000e-01	3.395698852539062500e+02
6.000000000000000888e-01	2.508463043212890682e+02
7.000000000000000666e-01	2.072321235656738168e+02
8.000000000000000444e-01	1.847167999267578011e+02
9.000000000000000222e-01	1.905204643249511776e+02
1.000000000000000000e+00	2.154393006642659714e+02
1.100000000000000089e+00	2.349710837046305301e+02
1.200000000000000178e+00	2.541139801025390739e+02
1.300000000000000044e+00	2.558066571553548272e+02
1.400000000000000133e+00	2.554134319305420036e+02
1.500000000000000000e+00	3.333541708628336551e+02
1.600000000000000089e+00	1.148584804103685428e+03
1.700000000000000178e+00	3.188120835153680446e+02
1.800000000000000044e+00	2.694953746604919615e+03
1.900000000000000133e+00	2.403708120450106435e+03
2.000000000000000000e+00	4.485828221638997206e+02
2.100000000000000089e+00	9.114453396267360574e+01
2.200000000000000178e+00	1.031794610159737715e+02
2.300000000000000266e+00	1.312764498197115586e+02
2.400000000000000355e+00	1.204901343712439967e+02
2.500000000000000000e+00	1.062220382690429688e+02
2.600000000000000089e+00	1.024669500177556785e+02
2.700000000000000178e+00	9.776451492309570312e+01
2.800000000000000266e+00	9.969658508300781818e+01
2.900000000000000355e+00	1.023458312988281307e+02
3.000000000000000000e+00	1.022837744140624920e+02
3.100000000000000089e+00	1.670506561279296989e+02
3.200000000000000178e+00	1.312192236328125148e+02
3.300000000000000266e+00	1.092572814941406278e+02
3.400000000000000355e+00	2.282252441406249943e+02
3.500000000000000000e+00	nan
3.600000000000000089e+00	nan
3.700000000000000178e+00	nan
3.800000000000000266e+00	nan
3.900000000000000355e+00	nan
4.000000000000000000e+00	nan
4.100000000000000533e+00	nan
4.200000000000000178e+00	nan
4.299999999999999822e+00	nan
4.400000000000000355e+00	nan
4.500000000000000000e+00	nan
4.600000000000000533e+00	nan
4.700000000000000178e+00	nan
4.800000000000000711e+00	nan
4.900000000000000355e+00	nan
5.000000000000000000e+00	0.000000000000000000e+00
