# Supplementary material for: A multi-sensor array for detecting and analyzing nocturnal avian migration
Source: PeerJ. 2023 Aug 30;11:e15622. doi: 10.7717/peerj.15622 (PMC10474833; doi:10.7717/peerj.15622)
Supplement: Supplemental Information 2 — A VPR was created for each volume scan from 0 to 12 UTC on 3/26/2021, 3/27/2021, 3/28/2021, 3/29/2021, 4/24/2021, and 5/25/2021. [file peerj-11-15622-s002.zip › vprs_PX-1000/20210526/vpr_20210526_052000.csv]

0.000000000000000000e+00	3.673475043402777942e+02
1.000000000000000056e-01	4.670710693359375227e+02
2.000000000000000111e-01	3.848722300653872708e+02
3.000000000000000444e-01	3.462792442321777457e+02
4.000000000000000222e-01	3.919713288625081304e+02
5.000000000000000000e-01	4.956294621785481240e+02
6.000000000000000888e-01	5.078604276021321198e+02
7.000000000000000666e-01	3.473698589324951058e+02
8.000000000000000444e-01	2.368730916341145871e+02
9.000000000000000222e-01	1.853095287322998104e+02
1.000000000000000000e+00	1.752232594807942689e+02
1.100000000000000089e+00	1.706432720184326115e+02
1.200000000000000178e+00	1.751908154031504807e+02
1.300000000000000044e+00	2.031833522449840359e+02
1.400000000000000133e+00	2.328299878801618377e+02
1.500000000000000000e+00	2.657835981096540081e+02
1.600000000000000089e+00	2.204455440945095575e+02
1.700000000000000178e+00	1.715339948866102588e+02
1.800000000000000044e+00	2.174725522867838663e+02
1.900000000000000133e+00	3.324727485656738395e+02
2.000000000000000000e+00	3.805346893310546648e+02
2.100000000000000089e+00	7.809551391601561932e+01
2.200000000000000178e+00	1.115499005126953023e+02
2.300000000000000266e+00	1.142973413085937437e+02
2.400000000000000355e+00	1.123277503967285185e+02
2.500000000000000000e+00	7.692514851888020644e+01
2.600000000000000089e+00	1.581342742919921989e+02
2.700000000000000178e+00	nan
2.800000000000000266e+00	nan
2.900000000000000355e+00	nan
3.000000000000000000e+00	1.249887573242187528e+02
3.100000000000000089e+00	1.338259399414062614e+02
3.200000000000000178e+00	2.000314086914062557e+02
3.300000000000000266e+00	nan
3.400000000000000355e+00	nan
3.500000000000000000e+00	nan
3.600000000000000089e+00	2.533211914062499943e+02
3.700000000000000178e+00	nan
3.800000000000000266e+00	nan
3.900000000000000355e+00	nan
4.000000000000000000e+00	nan
4.100000000000000533e+00	nan
4.200000000000000178e+00	1.191295312499999909e+03
4.299999999999999822e+00	nan
4.400000000000000355e+00	nan
4.500000000000000000e+00	nan
4.600000000000000533e+00	7.014853906250000364e+03
4.700000000000000178e+00	2.770259960937500182e+03
4.800000000000000711e+00	nan
4.900000000000000355e+00	nan
5.000000000000000000e+00	0.000000000000000000e+00
