# Supplementary material for: A multi-sensor array for detecting and analyzing nocturnal avian migration
Source: PeerJ. 2023 Aug 30;11:e15622. doi: 10.7717/peerj.15622 (PMC10474833; doi:10.7717/peerj.15622)
Supplement: Supplemental Information 2 — A VPR was created for each volume scan from 0 to 12 UTC on 3/26/2021, 3/27/2021, 3/28/2021, 3/29/2021, 4/24/2021, and 5/25/2021. [file peerj-11-15622-s002.zip › vprs_PX-1000/20210526/vpr_20210526_074000.csv]

0.000000000000000000e+00	3.301775370279947879e+02
1.000000000000000056e-01	3.406783454047309192e+02
2.000000000000000111e-01	4.485394274259868439e+02
3.000000000000000444e-01	3.969758444081181779e+02
4.000000000000000222e-01	3.844946436342985407e+02
5.000000000000000000e-01	3.263744918159816848e+02
6.000000000000000888e-01	2.484360938030740158e+02
7.000000000000000666e-01	1.844062681718306180e+02
8.000000000000000444e-01	1.672341369628906307e+02
9.000000000000000222e-01	2.018302265368009785e+02
1.000000000000000000e+00	2.953547330729167015e+02
1.100000000000000089e+00	3.003753604664522072e+02
1.200000000000000178e+00	2.880398574829101790e+02
1.300000000000000044e+00	3.381286425138774803e+02
1.400000000000000133e+00	4.613968575032552621e+02
1.500000000000000000e+00	6.367409390767414834e+02
1.600000000000000089e+00	7.824922945462740245e+02
1.700000000000000178e+00	7.655202692205255062e+02
1.800000000000000044e+00	1.037605485839843823e+03
1.900000000000000133e+00	1.050360453965928855e+03
2.000000000000000000e+00	1.499011458914620562e+03
2.100000000000000089e+00	7.786707458496093182e+01
2.200000000000000178e+00	8.886275634765624432e+01
2.300000000000000266e+00	8.437690022786458144e+01
2.400000000000000355e+00	5.929810587565103930e+01
2.500000000000000000e+00	6.090468750000000142e+01
2.600000000000000089e+00	7.286152343749999716e+01
2.700000000000000178e+00	6.987877685546875739e+01
2.800000000000000266e+00	1.396669799804687386e+02
2.900000000000000355e+00	1.163290405273437500e+02
3.000000000000000000e+00	nan
3.100000000000000089e+00	nan
3.200000000000000178e+00	nan
3.300000000000000266e+00	nan
3.400000000000000355e+00	1.452583984375000057e+02
3.500000000000000000e+00	4.158883789062500114e+02
3.600000000000000089e+00	nan
3.700000000000000178e+00	3.836776855468750114e+02
3.800000000000000266e+00	nan
3.900000000000000355e+00	nan
4.000000000000000000e+00	nan
4.100000000000000533e+00	nan
4.200000000000000178e+00	nan
4.299999999999999822e+00	nan
4.400000000000000355e+00	nan
4.500000000000000000e+00	nan
4.600000000000000533e+00	nan
4.700000000000000178e+00	nan
4.800000000000000711e+00	nan
4.900000000000000355e+00	nan
5.000000000000000000e+00	0.000000000000000000e+00
