# Supplementary material for: A multi-sensor array for detecting and analyzing nocturnal avian migration
Source: PeerJ. 2023 Aug 30;11:e15622. doi: 10.7717/peerj.15622 (PMC10474833; doi:10.7717/peerj.15622)
Supplement: Supplemental Information 2 — A VPR was created for each volume scan from 0 to 12 UTC on 3/26/2021, 3/27/2021, 3/28/2021, 3/29/2021, 4/24/2021, and 5/25/2021. [file peerj-11-15622-s002.zip › vprs_PX-1000/20210526/vpr_20210526_005000.csv]

0.000000000000000000e+00	3.044695210774739849e+02
1.000000000000000056e-01	2.740692867702908302e+02
2.000000000000000111e-01	3.409504204644097172e+02
3.000000000000000444e-01	2.792133922376130499e+02
4.000000000000000222e-01	2.316479190992272379e+02
5.000000000000000000e-01	2.182033307946246623e+02
6.000000000000000888e-01	2.231053204080332648e+02
7.000000000000000666e-01	2.269814917522927828e+02
8.000000000000000444e-01	2.383345631475033883e+02
9.000000000000000222e-01	2.771770777163297907e+02
1.000000000000000000e+00	2.977013041620669469e+02
1.100000000000000089e+00	2.748875934103260761e+02
1.200000000000000178e+00	2.351795225723929832e+02
1.300000000000000044e+00	2.068243558137313300e+02
1.400000000000000133e+00	2.231866110096806892e+02
1.500000000000000000e+00	3.978494519042968705e+02
1.600000000000000089e+00	5.505708072437959117e+02
1.700000000000000178e+00	5.568856842041016080e+02
1.800000000000000044e+00	1.162402124786377044e+03
1.900000000000000133e+00	1.299461495535714221e+03
2.000000000000000000e+00	2.903002962239583212e+03
2.100000000000000089e+00	6.554950561523437500e+02
2.200000000000000178e+00	nan
2.300000000000000266e+00	nan
2.400000000000000355e+00	nan
2.500000000000000000e+00	nan
2.600000000000000089e+00	nan
2.700000000000000178e+00	nan
2.800000000000000266e+00	nan
2.900000000000000355e+00	nan
3.000000000000000000e+00	nan
3.100000000000000089e+00	nan
3.200000000000000178e+00	nan
3.300000000000000266e+00	nan
3.400000000000000355e+00	nan
3.500000000000000000e+00	nan
3.600000000000000089e+00	nan
3.700000000000000178e+00	nan
3.800000000000000266e+00	nan
3.900000000000000355e+00	nan
4.000000000000000000e+00	nan
4.100000000000000533e+00	nan
4.200000000000000178e+00	nan
4.299999999999999822e+00	nan
4.400000000000000355e+00	nan
4.500000000000000000e+00	nan
4.600000000000000533e+00	nan
4.700000000000000178e+00	nan
4.800000000000000711e+00	nan
4.900000000000000355e+00	nan
5.000000000000000000e+00	0.000000000000000000e+00
