# Supplementary material for: A multi-sensor array for detecting and analyzing nocturnal avian migration
Source: PeerJ. 2023 Aug 30;11:e15622. doi: 10.7717/peerj.15622 (PMC10474833; doi:10.7717/peerj.15622)
Supplement: Supplemental Information 2 — A VPR was created for each volume scan from 0 to 12 UTC on 3/26/2021, 3/27/2021, 3/28/2021, 3/29/2021, 4/24/2021, and 5/25/2021. [file peerj-11-15622-s002.zip › vprs_PX-1000/20210526/vpr_20210526_105000.csv]

0.000000000000000000e+00	1.815293512680951267e+02
1.000000000000000056e-01	6.770987548828125568e+01
2.000000000000000111e-01	8.151493727740118800e+01
3.000000000000000444e-01	7.934371846516927462e+01
4.000000000000000222e-01	1.116458584872159037e+02
5.000000000000000000e-01	1.696322117732121342e+02
6.000000000000000888e-01	1.478953585537997242e+02
7.000000000000000666e-01	2.010387387593587221e+02
8.000000000000000444e-01	1.975825056287977475e+02
9.000000000000000222e-01	3.563798820495605355e+02
1.000000000000000000e+00	2.488099948459201300e+02
1.100000000000000089e+00	5.104484130859374886e+02
1.200000000000000178e+00	5.055034606933593864e+02
1.300000000000000044e+00	4.396203901502821054e+02
1.400000000000000133e+00	2.122053128329190201e+02
1.500000000000000000e+00	1.861966995239257869e+02
1.600000000000000089e+00	3.581905168805803328e+02
1.700000000000000178e+00	9.820182739257812727e+02
1.800000000000000044e+00	8.457849121093750000e+02
1.900000000000000133e+00	1.224171582031249955e+03
2.000000000000000000e+00	1.177094676513671857e+03
2.100000000000000089e+00	8.313923950195312784e+01
2.200000000000000178e+00	nan
2.300000000000000266e+00	nan
2.400000000000000355e+00	nan
2.500000000000000000e+00	1.111066894531250000e+02
2.600000000000000089e+00	1.050971069335937500e+02
2.700000000000000178e+00	nan
2.800000000000000266e+00	nan
2.900000000000000355e+00	9.521051879882813296e+01
3.000000000000000000e+00	7.856035970052083428e+01
3.100000000000000089e+00	nan
3.200000000000000178e+00	nan
3.300000000000000266e+00	nan
3.400000000000000355e+00	9.583906249999999716e+01
3.500000000000000000e+00	nan
3.600000000000000089e+00	nan
3.700000000000000178e+00	nan
3.800000000000000266e+00	nan
3.900000000000000355e+00	nan
4.000000000000000000e+00	nan
4.100000000000000533e+00	nan
4.200000000000000178e+00	nan
4.299999999999999822e+00	nan
4.400000000000000355e+00	nan
4.500000000000000000e+00	nan
4.600000000000000533e+00	nan
4.700000000000000178e+00	nan
4.800000000000000711e+00	nan
4.900000000000000355e+00	nan
5.000000000000000000e+00	0.000000000000000000e+00
