# Supplementary material for: A multi-sensor array for detecting and analyzing nocturnal avian migration
Source: PeerJ. 2023 Aug 30;11:e15622. doi: 10.7717/peerj.15622 (PMC10474833; doi:10.7717/peerj.15622)
Supplement: Supplemental Information 2 — A VPR was created for each volume scan from 0 to 12 UTC on 3/26/2021, 3/27/2021, 3/28/2021, 3/29/2021, 4/24/2021, and 5/25/2021. [file peerj-11-15622-s002.zip › vprs_PX-1000/20210526/vpr_20210526_050000.csv]

0.000000000000000000e+00	4.274244628906250227e+02
1.000000000000000056e-01	6.306881754557291515e+02
2.000000000000000111e-01	4.711901963667435780e+02
3.000000000000000444e-01	4.016409283181895375e+02
4.000000000000000222e-01	3.857490512847900277e+02
5.000000000000000000e-01	4.925202293395996094e+02
6.000000000000000888e-01	5.461096687316894531e+02
7.000000000000000666e-01	4.085286675771077398e+02
8.000000000000000444e-01	2.857850831349691134e+02
9.000000000000000222e-01	2.234689540863037109e+02
1.000000000000000000e+00	2.029290308634440123e+02
1.100000000000000089e+00	1.811950753529866347e+02
1.200000000000000178e+00	2.002915329706101204e+02
1.300000000000000044e+00	2.138264576721191474e+02
1.400000000000000133e+00	2.204802182152157854e+02
1.500000000000000000e+00	2.980782644653320403e+02
1.600000000000000089e+00	3.186644058227539062e+02
1.700000000000000178e+00	5.592072129683060666e+02
1.800000000000000044e+00	4.212971107482910043e+02
1.900000000000000133e+00	2.949790505303276973e+02
2.000000000000000000e+00	3.325785502714269342e+02
2.100000000000000089e+00	1.040670855712890699e+02
2.200000000000000178e+00	6.838947067260741619e+01
2.300000000000000266e+00	2.169281249999999943e+02
2.400000000000000355e+00	4.963613688151041714e+01
2.500000000000000000e+00	7.080974382672991396e+01
2.600000000000000089e+00	1.266267410278320256e+02
2.700000000000000178e+00	2.827845011393229129e+02
2.800000000000000266e+00	2.338505533854166458e+02
2.900000000000000355e+00	nan
3.000000000000000000e+00	nan
3.100000000000000089e+00	7.230553588867186932e+01
3.200000000000000178e+00	8.789193115234374432e+01
3.300000000000000266e+00	nan
3.400000000000000355e+00	nan
3.500000000000000000e+00	nan
3.600000000000000089e+00	nan
3.700000000000000178e+00	1.321714721679687443e+02
3.800000000000000266e+00	2.322552246093750057e+02
3.900000000000000355e+00	2.021929931640625000e+02
4.000000000000000000e+00	nan
4.100000000000000533e+00	nan
4.200000000000000178e+00	nan
4.299999999999999822e+00	nan
4.400000000000000355e+00	nan
4.500000000000000000e+00	nan
4.600000000000000533e+00	nan
4.700000000000000178e+00	nan
4.800000000000000711e+00	nan
4.900000000000000355e+00	nan
5.000000000000000000e+00	0.000000000000000000e+00
