# Supplementary material for: A multi-sensor array for detecting and analyzing nocturnal avian migration
Source: PeerJ. 2023 Aug 30;11:e15622. doi: 10.7717/peerj.15622 (PMC10474833; doi:10.7717/peerj.15622)
Supplement: Supplemental Information 2 — A VPR was created for each volume scan from 0 to 12 UTC on 3/26/2021, 3/27/2021, 3/28/2021, 3/29/2021, 4/24/2021, and 5/25/2021. [file peerj-11-15622-s002.zip › vprs_PX-1000/20210526/vpr_20210526_033000.csv]

0.000000000000000000e+00	4.321519470214843750e+02
1.000000000000000056e-01	4.590347134060330063e+02
2.000000000000000111e-01	4.693892844460227138e+02
3.000000000000000444e-01	4.131993840535481581e+02
4.000000000000000222e-01	3.811290443420410270e+02
5.000000000000000000e-01	3.832157203674316293e+02
6.000000000000000888e-01	3.232921864827474110e+02
7.000000000000000666e-01	2.260625399271646927e+02
8.000000000000000444e-01	1.812977311452229685e+02
9.000000000000000222e-01	1.780568897247314339e+02
1.000000000000000000e+00	1.830557019551594919e+02
1.100000000000000089e+00	1.925233721415201842e+02
1.200000000000000178e+00	2.079637870788574219e+02
1.300000000000000044e+00	2.296419363657633426e+02
1.400000000000000133e+00	2.389857588450113894e+02
1.500000000000000000e+00	2.359990603129068916e+02
1.600000000000000089e+00	6.631310252796520217e+02
1.700000000000000178e+00	7.187561443752713330e+02
1.800000000000000044e+00	6.509411355825570809e+02
1.900000000000000133e+00	4.682516981645064220e+02
2.000000000000000000e+00	2.984801708645291001e+02
2.100000000000000089e+00	1.085198406512920712e+02
2.200000000000000178e+00	1.393364990234375114e+02
2.300000000000000266e+00	1.333366872151692633e+02
2.400000000000000355e+00	1.243496027628580833e+02
2.500000000000000000e+00	8.996776021321615247e+01
2.600000000000000089e+00	1.003556907653808565e+02
2.700000000000000178e+00	1.027247642517089901e+02
2.800000000000000266e+00	1.027412972586495528e+02
2.900000000000000355e+00	7.147179565429686932e+01
3.000000000000000000e+00	1.002314697265624943e+02
3.100000000000000089e+00	1.471598266601562557e+02
3.200000000000000178e+00	7.154874877929687216e+01
3.300000000000000266e+00	9.095230509440104072e+01
3.400000000000000355e+00	nan
3.500000000000000000e+00	nan
3.600000000000000089e+00	nan
3.700000000000000178e+00	nan
3.800000000000000266e+00	nan
3.900000000000000355e+00	nan
4.000000000000000000e+00	nan
4.100000000000000533e+00	nan
4.200000000000000178e+00	nan
4.299999999999999822e+00	nan
4.400000000000000355e+00	nan
4.500000000000000000e+00	nan
4.600000000000000533e+00	nan
4.700000000000000178e+00	nan
4.800000000000000711e+00	nan
4.900000000000000355e+00	nan
5.000000000000000000e+00	0.000000000000000000e+00
