# Supplementary material for: A multi-sensor array for detecting and analyzing nocturnal avian migration
Source: PeerJ. 2023 Aug 30;11:e15622. doi: 10.7717/peerj.15622 (PMC10474833; doi:10.7717/peerj.15622)
Supplement: Supplemental Information 2 — A VPR was created for each volume scan from 0 to 12 UTC on 3/26/2021, 3/27/2021, 3/28/2021, 3/29/2021, 4/24/2021, and 5/25/2021. [file peerj-11-15622-s002.zip › vprs_PX-1000/20210526/vpr_20210526_042000.csv]

0.000000000000000000e+00	5.055168504503038207e+02
1.000000000000000056e-01	5.694600402832031705e+02
2.000000000000000111e-01	4.544969744001115828e+02
3.000000000000000444e-01	3.786523583453634956e+02
4.000000000000000222e-01	3.746968135667883644e+02
5.000000000000000000e-01	4.473496839440387021e+02
6.000000000000000888e-01	5.022525783372961996e+02
7.000000000000000666e-01	4.586069139563519457e+02
8.000000000000000444e-01	3.656532949696416495e+02
9.000000000000000222e-01	2.650148109767748110e+02
1.000000000000000000e+00	2.064824899424677369e+02
1.100000000000000089e+00	1.849114987460049520e+02
1.200000000000000178e+00	2.311342759565873735e+02
1.300000000000000044e+00	2.992103389393199677e+02
1.400000000000000133e+00	2.262157728715376379e+02
1.500000000000000000e+00	3.326268204538445730e+02
1.600000000000000089e+00	3.479544292249177602e+02
1.700000000000000178e+00	6.065651424153645621e+02
1.800000000000000044e+00	1.373023932439630698e+03
1.900000000000000133e+00	6.997231992281400608e+02
2.000000000000000000e+00	6.188954589843749545e+02
2.100000000000000089e+00	1.124638117009943272e+02
2.200000000000000178e+00	1.198402937455610697e+02
2.300000000000000266e+00	1.366110791015624955e+02
2.400000000000000355e+00	1.062973907470703097e+02
2.500000000000000000e+00	1.243301498413085966e+02
2.600000000000000089e+00	9.500676066080728788e+01
2.700000000000000178e+00	1.993370808919270871e+02
2.800000000000000266e+00	3.820757751464843750e+02
2.900000000000000355e+00	2.831839355468749773e+02
3.000000000000000000e+00	2.919154785156250114e+02
3.100000000000000089e+00	6.565121459960937500e+01
3.200000000000000178e+00	1.832649658203125114e+02
3.300000000000000266e+00	nan
3.400000000000000355e+00	nan
3.500000000000000000e+00	7.780982666015624716e+01
3.600000000000000089e+00	nan
3.700000000000000178e+00	nan
3.800000000000000266e+00	nan
3.900000000000000355e+00	nan
4.000000000000000000e+00	nan
4.100000000000000533e+00	nan
4.200000000000000178e+00	nan
4.299999999999999822e+00	nan
4.400000000000000355e+00	nan
4.500000000000000000e+00	nan
4.600000000000000533e+00	nan
4.700000000000000178e+00	nan
4.800000000000000711e+00	nan
4.900000000000000355e+00	nan
5.000000000000000000e+00	0.000000000000000000e+00
