# Supplementary material for: A multi-sensor array for detecting and analyzing nocturnal avian migration
Source: PeerJ. 2023 Aug 30;11:e15622. doi: 10.7717/peerj.15622 (PMC10474833; doi:10.7717/peerj.15622)
Supplement: Supplemental Information 2 — A VPR was created for each volume scan from 0 to 12 UTC on 3/26/2021, 3/27/2021, 3/28/2021, 3/29/2021, 4/24/2021, and 5/25/2021. [file peerj-11-15622-s002.zip › vprs_PX-1000/20210526/vpr_20210526_021000.csv]

0.000000000000000000e+00	4.441976627125459345e+02
1.000000000000000056e-01	3.416047463809742339e+02
2.000000000000000111e-01	3.163597150530134172e+02
3.000000000000000444e-01	2.517253781405362076e+02
4.000000000000000222e-01	1.888519510020380494e+02
5.000000000000000000e-01	1.698072975490404133e+02
6.000000000000000888e-01	1.333465651078657572e+02
7.000000000000000666e-01	1.410587858654203899e+02
8.000000000000000444e-01	1.566872308640252811e+02
9.000000000000000222e-01	1.624673988673997940e+02
1.000000000000000000e+00	1.760807668934697574e+02
1.100000000000000089e+00	1.834882149074388451e+02
1.200000000000000178e+00	2.033279166481711684e+02
1.300000000000000044e+00	2.598671573036595532e+02
1.400000000000000133e+00	1.115647044474284030e+03
1.500000000000000000e+00	4.203886819022042687e+02
1.600000000000000089e+00	4.458947387695312727e+02
1.700000000000000178e+00	5.329369567871093523e+02
1.800000000000000044e+00	6.904523691813151345e+02
1.900000000000000133e+00	5.778418989868163408e+03
2.000000000000000000e+00	1.362487510375976399e+03
2.100000000000000089e+00	1.187495198567708314e+02
2.200000000000000178e+00	nan
2.300000000000000266e+00	nan
2.400000000000000355e+00	nan
2.500000000000000000e+00	nan
2.600000000000000089e+00	nan
2.700000000000000178e+00	nan
2.800000000000000266e+00	nan
2.900000000000000355e+00	1.886160522460937443e+02
3.000000000000000000e+00	2.028300292968750114e+02
3.100000000000000089e+00	1.226305175781249943e+02
3.200000000000000178e+00	nan
3.300000000000000266e+00	nan
3.400000000000000355e+00	nan
3.500000000000000000e+00	nan
3.600000000000000089e+00	1.542619628906250000e+03
3.700000000000000178e+00	nan
3.800000000000000266e+00	nan
3.900000000000000355e+00	nan
4.000000000000000000e+00	nan
4.100000000000000533e+00	nan
4.200000000000000178e+00	nan
4.299999999999999822e+00	nan
4.400000000000000355e+00	nan
4.500000000000000000e+00	nan
4.600000000000000533e+00	nan
4.700000000000000178e+00	nan
4.800000000000000711e+00	nan
4.900000000000000355e+00	nan
5.000000000000000000e+00	0.000000000000000000e+00
