# Supplementary material for: A multi-sensor array for detecting and analyzing nocturnal avian migration
Source: PeerJ. 2023 Aug 30;11:e15622. doi: 10.7717/peerj.15622 (PMC10474833; doi:10.7717/peerj.15622)
Supplement: Supplemental Information 2 — A VPR was created for each volume scan from 0 to 12 UTC on 3/26/2021, 3/27/2021, 3/28/2021, 3/29/2021, 4/24/2021, and 5/25/2021. [file peerj-11-15622-s002.zip › vprs_PX-1000/20210526/vpr_20210526_095000.csv]

0.000000000000000000e+00	1.960115909152560789e+02
1.000000000000000056e-01	1.206600399619654524e+02
2.000000000000000111e-01	2.690067077636718977e+02
3.000000000000000444e-01	1.912949346368963006e+02
4.000000000000000222e-01	1.269149491882324128e+02
5.000000000000000000e-01	9.279471162494860437e+01
6.000000000000000888e-01	1.096959697723388700e+02
7.000000000000000666e-01	1.199590642293294138e+02
8.000000000000000444e-01	1.839594393920898483e+02
9.000000000000000222e-01	1.810561387282151316e+02
1.000000000000000000e+00	2.427965835571289119e+02
1.100000000000000089e+00	3.140960382080078261e+02
1.200000000000000178e+00	6.801135122299194791e+02
1.300000000000000044e+00	4.310789465332030659e+02
1.400000000000000133e+00	3.710695543561662930e+02
1.500000000000000000e+00	3.291244816371373076e+02
1.600000000000000089e+00	4.116885150146484307e+02
1.700000000000000178e+00	4.539295663452148801e+02
1.800000000000000044e+00	4.643332070486886778e+02
1.900000000000000133e+00	5.845869367811415032e+02
2.000000000000000000e+00	6.242020507812500227e+02
2.100000000000000089e+00	4.793450622558593466e+01
2.200000000000000178e+00	nan
2.300000000000000266e+00	nan
2.400000000000000355e+00	4.122077148437500114e+02
2.500000000000000000e+00	8.610698852539061932e+01
2.600000000000000089e+00	nan
2.700000000000000178e+00	nan
2.800000000000000266e+00	nan
2.900000000000000355e+00	7.647206420898437784e+01
3.000000000000000000e+00	1.510376342773437557e+02
3.100000000000000089e+00	1.818920288085937500e+02
3.200000000000000178e+00	1.440461303710937386e+02
3.300000000000000266e+00	nan
3.400000000000000355e+00	nan
3.500000000000000000e+00	nan
3.600000000000000089e+00	nan
3.700000000000000178e+00	nan
3.800000000000000266e+00	nan
3.900000000000000355e+00	nan
4.000000000000000000e+00	nan
4.100000000000000533e+00	nan
4.200000000000000178e+00	nan
4.299999999999999822e+00	nan
4.400000000000000355e+00	nan
4.500000000000000000e+00	nan
4.600000000000000533e+00	nan
4.700000000000000178e+00	nan
4.800000000000000711e+00	nan
4.900000000000000355e+00	nan
5.000000000000000000e+00	0.000000000000000000e+00
