# Supplementary material for: A multi-sensor array for detecting and analyzing nocturnal avian migration
Source: PeerJ. 2023 Aug 30;11:e15622. doi: 10.7717/peerj.15622 (PMC10474833; doi:10.7717/peerj.15622)
Supplement: Supplemental Information 2 — A VPR was created for each volume scan from 0 to 12 UTC on 3/26/2021, 3/27/2021, 3/28/2021, 3/29/2021, 4/24/2021, and 5/25/2021. [file peerj-11-15622-s002.zip › vprs_PX-1000/20210526/vpr_20210526_082000.csv]

0.000000000000000000e+00	2.863475606282552235e+02
1.000000000000000056e-01	2.297055226643880417e+02
2.000000000000000111e-01	3.041405316162109784e+02
3.000000000000000444e-01	3.244364954630533475e+02
4.000000000000000222e-01	2.627504333496093523e+02
5.000000000000000000e-01	1.675188672746930649e+02
6.000000000000000888e-01	1.262451481212269044e+02
7.000000000000000666e-01	1.209970127271569282e+02
8.000000000000000444e-01	1.501234221024946578e+02
9.000000000000000222e-01	6.621499033610026572e+02
1.000000000000000000e+00	1.810541317894345070e+02
1.100000000000000089e+00	2.359988605499267464e+02
1.200000000000000178e+00	1.962527719248896005e+02
1.300000000000000044e+00	2.151012123107910270e+02
1.400000000000000133e+00	2.300606994628906250e+02
1.500000000000000000e+00	3.082076805563534094e+02
1.600000000000000089e+00	3.803644750976562818e+02
1.700000000000000178e+00	1.259915735032823477e+03
1.800000000000000044e+00	5.602031504313151800e+02
1.900000000000000133e+00	7.345556798761541586e+02
2.000000000000000000e+00	1.465802637634277289e+03
2.100000000000000089e+00	6.989334208170572538e+01
2.200000000000000178e+00	8.600575459798177747e+01
2.300000000000000266e+00	7.288029174804687216e+01
2.400000000000000355e+00	4.331589050292969034e+01
2.500000000000000000e+00	7.136605834960937500e+01
2.600000000000000089e+00	nan
2.700000000000000178e+00	8.624613037109375568e+01
2.800000000000000266e+00	nan
2.900000000000000355e+00	nan
3.000000000000000000e+00	1.043122558593750000e+02
3.100000000000000089e+00	nan
3.200000000000000178e+00	nan
3.300000000000000266e+00	nan
3.400000000000000355e+00	nan
3.500000000000000000e+00	nan
3.600000000000000089e+00	nan
3.700000000000000178e+00	nan
3.800000000000000266e+00	nan
3.900000000000000355e+00	nan
4.000000000000000000e+00	nan
4.100000000000000533e+00	nan
4.200000000000000178e+00	nan
4.299999999999999822e+00	nan
4.400000000000000355e+00	nan
4.500000000000000000e+00	nan
4.600000000000000533e+00	nan
4.700000000000000178e+00	nan
4.800000000000000711e+00	nan
4.900000000000000355e+00	nan
5.000000000000000000e+00	0.000000000000000000e+00
