# Supplementary material for: A multi-sensor array for detecting and analyzing nocturnal avian migration
Source: PeerJ. 2023 Aug 30;11:e15622. doi: 10.7717/peerj.15622 (PMC10474833; doi:10.7717/peerj.15622)
Supplement: Supplemental Information 2 — A VPR was created for each volume scan from 0 to 12 UTC on 3/26/2021, 3/27/2021, 3/28/2021, 3/29/2021, 4/24/2021, and 5/25/2021. [file peerj-11-15622-s002.zip › vprs_PX-1000/20210526/vpr_20210526_090000.csv]

0.000000000000000000e+00	2.351070642807904392e+02
1.000000000000000056e-01	1.810159599752986992e+02
2.000000000000000111e-01	2.160795726102940932e+02
3.000000000000000444e-01	2.320419741423233404e+02
4.000000000000000222e-01	2.608149130684988677e+02
5.000000000000000000e-01	2.305218271891275776e+02
6.000000000000000888e-01	1.730401198443244652e+02
7.000000000000000666e-01	1.411044887767118610e+02
8.000000000000000444e-01	2.362597105138442259e+02
9.000000000000000222e-01	2.670241132948133895e+02
1.000000000000000000e+00	2.351046098497178605e+02
1.100000000000000089e+00	2.230637020111084041e+02
1.200000000000000178e+00	2.474591261800130155e+02
1.300000000000000044e+00	2.832898781912667232e+02
1.400000000000000133e+00	4.019341505262586907e+02
1.500000000000000000e+00	4.748061386108398665e+02
1.600000000000000089e+00	4.262532128906250364e+02
1.700000000000000178e+00	7.284467285156249545e+02
1.800000000000000044e+00	1.508355808410644613e+03
1.900000000000000133e+00	5.636760358174641397e+02
2.000000000000000000e+00	4.444853332519531364e+02
2.100000000000000089e+00	1.348991149902343807e+02
2.200000000000000178e+00	6.421104125976562216e+01
2.300000000000000266e+00	1.014711135864257869e+02
2.400000000000000355e+00	7.986369628906250284e+01
2.500000000000000000e+00	nan
2.600000000000000089e+00	1.297148437500000000e+02
2.700000000000000178e+00	1.340583496093750000e+02
2.800000000000000266e+00	nan
2.900000000000000355e+00	5.079338378906250284e+01
3.000000000000000000e+00	8.499583740234375284e+01
3.100000000000000089e+00	8.958237915039062216e+01
3.200000000000000178e+00	1.043525726318359403e+02
3.300000000000000266e+00	nan
3.400000000000000355e+00	nan
3.500000000000000000e+00	nan
3.600000000000000089e+00	nan
3.700000000000000178e+00	nan
3.800000000000000266e+00	nan
3.900000000000000355e+00	nan
4.000000000000000000e+00	nan
4.100000000000000533e+00	nan
4.200000000000000178e+00	nan
4.299999999999999822e+00	nan
4.400000000000000355e+00	nan
4.500000000000000000e+00	nan
4.600000000000000533e+00	nan
4.700000000000000178e+00	nan
4.800000000000000711e+00	nan
4.900000000000000355e+00	nan
5.000000000000000000e+00	0.000000000000000000e+00
