# Supplementary material for: A multi-sensor array for detecting and analyzing nocturnal avian migration
Source: PeerJ. 2023 Aug 30;11:e15622. doi: 10.7717/peerj.15622 (PMC10474833; doi:10.7717/peerj.15622)
Supplement: Supplemental Information 2 — A VPR was created for each volume scan from 0 to 12 UTC on 3/26/2021, 3/27/2021, 3/28/2021, 3/29/2021, 4/24/2021, and 5/25/2021. [file peerj-11-15622-s002.zip › vprs_PX-1000/20210526/vpr_20210526_100000.csv]

0.000000000000000000e+00	1.815991875542534615e+02
1.000000000000000056e-01	1.214876193576388914e+02
2.000000000000000111e-01	1.738594082919034065e+02
3.000000000000000444e-01	1.850536036441200736e+02
4.000000000000000222e-01	1.492887715657552121e+02
5.000000000000000000e-01	1.171876270967371312e+02
6.000000000000000888e-01	1.008937673568725586e+02
7.000000000000000666e-01	1.508125720214843852e+02
8.000000000000000444e-01	1.530072043678977138e+02
9.000000000000000222e-01	1.940762290954589844e+02
1.000000000000000000e+00	2.010559663772583008e+02
1.100000000000000089e+00	1.854627890450613847e+02
1.200000000000000178e+00	2.903440273708767450e+02
1.300000000000000044e+00	2.961421833038330078e+02
1.400000000000000133e+00	5.351953845214843568e+02
1.500000000000000000e+00	4.950699176025390216e+02
1.600000000000000089e+00	3.244649066162108966e+02
1.700000000000000178e+00	3.024999980926513672e+02
1.800000000000000044e+00	2.753265523274739621e+02
1.900000000000000133e+00	1.130493428548176951e+02
2.000000000000000000e+00	2.010850697835286383e+02
2.100000000000000089e+00	7.862083068847655909e+01
2.200000000000000178e+00	8.298606414794922159e+01
2.300000000000000266e+00	9.355893961588540719e+01
2.400000000000000355e+00	7.273019409179687500e+01
2.500000000000000000e+00	nan
2.600000000000000089e+00	nan
2.700000000000000178e+00	5.315423583984375000e+01
2.800000000000000266e+00	1.964584716796875057e+02
2.900000000000000355e+00	1.275860229492187443e+02
3.000000000000000000e+00	1.363448832194010549e+02
3.100000000000000089e+00	1.013352111816406307e+02
3.200000000000000178e+00	6.814536132812500568e+01
3.300000000000000266e+00	nan
3.400000000000000355e+00	nan
3.500000000000000000e+00	nan
3.600000000000000089e+00	nan
3.700000000000000178e+00	nan
3.800000000000000266e+00	nan
3.900000000000000355e+00	nan
4.000000000000000000e+00	nan
4.100000000000000533e+00	nan
4.200000000000000178e+00	nan
4.299999999999999822e+00	nan
4.400000000000000355e+00	nan
4.500000000000000000e+00	nan
4.600000000000000533e+00	nan
4.700000000000000178e+00	nan
4.800000000000000711e+00	nan
4.900000000000000355e+00	nan
5.000000000000000000e+00	0.000000000000000000e+00
