# Supplementary material for: A multi-sensor array for detecting and analyzing nocturnal avian migration
Source: PeerJ. 2023 Aug 30;11:e15622. doi: 10.7717/peerj.15622 (PMC10474833; doi:10.7717/peerj.15622)
Supplement: Supplemental Information 2 — A VPR was created for each volume scan from 0 to 12 UTC on 3/26/2021, 3/27/2021, 3/28/2021, 3/29/2021, 4/24/2021, and 5/25/2021. [file peerj-11-15622-s002.zip › vprs_PX-1000/20210526/vpr_20210526_000000.csv]

0.000000000000000000e+00	4.251635504828558396e+02
1.000000000000000056e-01	2.902951890733506843e+02
2.000000000000000111e-01	3.236965520222981922e+02
3.000000000000000444e-01	2.931397270202636491e+02
4.000000000000000222e-01	2.757698781331380360e+02
5.000000000000000000e-01	3.068580144246419650e+02
6.000000000000000888e-01	3.632951649983723996e+02
7.000000000000000666e-01	4.027720349629720431e+02
8.000000000000000444e-01	3.958223256429036496e+02
9.000000000000000222e-01	4.045450144449869754e+02
1.000000000000000000e+00	4.246710606892903570e+02
1.100000000000000089e+00	3.993092076619466297e+02
1.200000000000000178e+00	3.139711491902669422e+02
1.300000000000000044e+00	2.662973701477050668e+02
1.400000000000000133e+00	2.543048704783121536e+02
1.500000000000000000e+00	2.405396273295084484e+02
1.600000000000000089e+00	2.814178860871688244e+02
1.700000000000000178e+00	4.601329725477430657e+02
1.800000000000000044e+00	4.469054729461669808e+02
1.900000000000000133e+00	6.019511918501419814e+02
2.000000000000000000e+00	7.393446144104003679e+02
2.100000000000000089e+00	nan
2.200000000000000178e+00	nan
2.300000000000000266e+00	nan
2.400000000000000355e+00	nan
2.500000000000000000e+00	5.173657836914062358e+01
2.600000000000000089e+00	nan
2.700000000000000178e+00	nan
2.800000000000000266e+00	nan
2.900000000000000355e+00	nan
3.000000000000000000e+00	nan
3.100000000000000089e+00	nan
3.200000000000000178e+00	nan
3.300000000000000266e+00	nan
3.400000000000000355e+00	nan
3.500000000000000000e+00	nan
3.600000000000000089e+00	nan
3.700000000000000178e+00	nan
3.800000000000000266e+00	nan
3.900000000000000355e+00	nan
4.000000000000000000e+00	nan
4.100000000000000533e+00	nan
4.200000000000000178e+00	nan
4.299999999999999822e+00	nan
4.400000000000000355e+00	nan
4.500000000000000000e+00	nan
4.600000000000000533e+00	nan
4.700000000000000178e+00	nan
4.800000000000000711e+00	nan
4.900000000000000355e+00	nan
5.000000000000000000e+00	0.000000000000000000e+00
