# Supplementary material for: A multi-sensor array for detecting and analyzing nocturnal avian migration
Source: PeerJ. 2023 Aug 30;11:e15622. doi: 10.7717/peerj.15622 (PMC10474833; doi:10.7717/peerj.15622)
Supplement: Supplemental Information 2 — A VPR was created for each volume scan from 0 to 12 UTC on 3/26/2021, 3/27/2021, 3/28/2021, 3/29/2021, 4/24/2021, and 5/25/2021. [file peerj-11-15622-s002.zip › vprs_PX-1000/20210526/vpr_20210526_063000.csv]

0.000000000000000000e+00	3.809510047064887317e+02
1.000000000000000056e-01	3.345798387315538207e+02
2.000000000000000111e-01	3.725333748953682971e+02
3.000000000000000444e-01	3.450837599436441678e+02
4.000000000000000222e-01	3.720699281056722043e+02
5.000000000000000000e-01	3.130735244750976562e+02
6.000000000000000888e-01	2.399210853576660156e+02
7.000000000000000666e-01	2.015904231678355814e+02
8.000000000000000444e-01	1.858728170221502012e+02
9.000000000000000222e-01	1.904508121656334936e+02
1.000000000000000000e+00	2.007438268025716184e+02
1.100000000000000089e+00	2.434703721364339231e+02
1.200000000000000178e+00	3.673839361281621905e+02
1.300000000000000044e+00	4.580429132080078602e+02
1.400000000000000133e+00	4.825698683889289100e+02
1.500000000000000000e+00	6.523573129507211661e+02
1.600000000000000089e+00	7.360500991821288608e+02
1.700000000000000178e+00	6.206248931884765625e+02
1.800000000000000044e+00	6.666808525534237333e+02
1.900000000000000133e+00	4.085453931741153610e+03
2.000000000000000000e+00	8.802041955386890550e+03
2.100000000000000089e+00	7.239452438354491903e+01
2.200000000000000178e+00	7.875991414388020928e+01
2.300000000000000266e+00	5.932777252197265483e+01
2.400000000000000355e+00	8.226028442382812500e+01
2.500000000000000000e+00	8.385756225585937784e+01
2.600000000000000089e+00	1.041382324218750028e+02
2.700000000000000178e+00	nan
2.800000000000000266e+00	nan
2.900000000000000355e+00	7.573742065429686932e+01
3.000000000000000000e+00	1.009957482910156301e+02
3.100000000000000089e+00	1.250419409179687591e+02
3.200000000000000178e+00	1.881640655517578011e+02
3.300000000000000266e+00	2.414738891601562614e+02
3.400000000000000355e+00	1.647700317382812614e+02
3.500000000000000000e+00	nan
3.600000000000000089e+00	nan
3.700000000000000178e+00	nan
3.800000000000000266e+00	nan
3.900000000000000355e+00	nan
4.000000000000000000e+00	nan
4.100000000000000533e+00	nan
4.200000000000000178e+00	nan
4.299999999999999822e+00	nan
4.400000000000000355e+00	nan
4.500000000000000000e+00	nan
4.600000000000000533e+00	nan
4.700000000000000178e+00	nan
4.800000000000000711e+00	nan
4.900000000000000355e+00	nan
5.000000000000000000e+00	0.000000000000000000e+00
