# Supplementary material for: A multi-sensor array for detecting and analyzing nocturnal avian migration
Source: PeerJ. 2023 Aug 30;11:e15622. doi: 10.7717/peerj.15622 (PMC10474833; doi:10.7717/peerj.15622)
Supplement: Supplemental Information 2 — A VPR was created for each volume scan from 0 to 12 UTC on 3/26/2021, 3/27/2021, 3/28/2021, 3/29/2021, 4/24/2021, and 5/25/2021. [file peerj-11-15622-s002.zip › vprs_PX-1000/20210526/vpr_20210526_012000.csv]

0.000000000000000000e+00	3.375484300401475366e+02
1.000000000000000056e-01	2.541102281358506900e+02
2.000000000000000111e-01	2.628306347656250068e+02
3.000000000000000444e-01	2.167687699751420496e+02
4.000000000000000222e-01	1.832790955861409543e+02
5.000000000000000000e-01	1.817982770284016851e+02
6.000000000000000888e-01	1.780725140889485658e+02
7.000000000000000666e-01	1.894229405721028456e+02
8.000000000000000444e-01	2.020946436564127566e+02
9.000000000000000222e-01	2.841256423950195540e+02
1.000000000000000000e+00	2.300606198628743755e+02
1.100000000000000089e+00	2.048795103708902730e+02
1.200000000000000178e+00	2.059076038707386545e+02
1.300000000000000044e+00	2.659941811455620382e+02
1.400000000000000133e+00	6.188310691324869595e+02
1.500000000000000000e+00	6.908852172851562727e+02
1.600000000000000089e+00	8.062868182842547640e+02
1.700000000000000178e+00	1.047962611389160202e+03
1.800000000000000044e+00	1.324395235188802189e+03
1.900000000000000133e+00	9.838188156127929460e+02
2.000000000000000000e+00	1.016240698242187477e+03
2.100000000000000089e+00	1.600008700561523483e+03
2.200000000000000178e+00	nan
2.300000000000000266e+00	1.885550585937500045e+03
2.400000000000000355e+00	nan
2.500000000000000000e+00	nan
2.600000000000000089e+00	nan
2.700000000000000178e+00	nan
2.800000000000000266e+00	nan
2.900000000000000355e+00	nan
3.000000000000000000e+00	nan
3.100000000000000089e+00	nan
3.200000000000000178e+00	nan
3.300000000000000266e+00	nan
3.400000000000000355e+00	nan
3.500000000000000000e+00	nan
3.600000000000000089e+00	nan
3.700000000000000178e+00	nan
3.800000000000000266e+00	nan
3.900000000000000355e+00	nan
4.000000000000000000e+00	nan
4.100000000000000533e+00	nan
4.200000000000000178e+00	nan
4.299999999999999822e+00	nan
4.400000000000000355e+00	nan
4.500000000000000000e+00	nan
4.600000000000000533e+00	nan
4.700000000000000178e+00	nan
4.800000000000000711e+00	nan
4.900000000000000355e+00	nan
5.000000000000000000e+00	0.000000000000000000e+00
