# Supplementary material for: A multi-sensor array for detecting and analyzing nocturnal avian migration
Source: PeerJ. 2023 Aug 30;11:e15622. doi: 10.7717/peerj.15622 (PMC10474833; doi:10.7717/peerj.15622)
Supplement: Supplemental Information 2 — A VPR was created for each volume scan from 0 to 12 UTC on 3/26/2021, 3/27/2021, 3/28/2021, 3/29/2021, 4/24/2021, and 5/25/2021. [file peerj-11-15622-s002.zip › vprs_PX-1000/20210526/vpr_20210526_112000.csv]

0.000000000000000000e+00	1.292991679472081898e+02
1.000000000000000056e-01	6.698761668485754228e+01
2.000000000000000111e-01	8.989583291446460578e+01
3.000000000000000444e-01	9.537831319173177747e+01
4.000000000000000222e-01	9.426213650173610858e+01
5.000000000000000000e-01	1.474199719238281148e+02
6.000000000000000888e-01	1.405255542755126896e+02
7.000000000000000666e-01	1.584570294189452966e+02
8.000000000000000444e-01	1.773058551025390557e+02
9.000000000000000222e-01	1.864684413909912166e+02
1.000000000000000000e+00	2.434844893319266248e+02
1.100000000000000089e+00	3.074112191772460960e+02
1.200000000000000178e+00	3.087049530029296989e+02
1.300000000000000044e+00	2.979996688842773551e+02
1.400000000000000133e+00	7.047974319458007812e+02
1.500000000000000000e+00	8.183350006103515852e+02
1.600000000000000089e+00	6.284436716715495095e+02
1.700000000000000178e+00	1.153732551792689719e+03
1.800000000000000044e+00	9.997323348999022983e+02
1.900000000000000133e+00	1.030420214843750045e+03
2.000000000000000000e+00	1.443314160156249955e+03
2.100000000000000089e+00	nan
2.200000000000000178e+00	5.261452026367187784e+01
2.300000000000000266e+00	6.093797454833984517e+01
2.400000000000000355e+00	4.984400787353515483e+01
2.500000000000000000e+00	6.489792785644530682e+01
2.600000000000000089e+00	nan
2.700000000000000178e+00	7.572532348632812216e+01
2.800000000000000266e+00	9.380043945312499432e+01
2.900000000000000355e+00	9.434453837076821969e+01
3.000000000000000000e+00	8.622467447916666572e+01
3.100000000000000089e+00	nan
3.200000000000000178e+00	nan
3.300000000000000266e+00	nan
3.400000000000000355e+00	nan
3.500000000000000000e+00	nan
3.600000000000000089e+00	nan
3.700000000000000178e+00	nan
3.800000000000000266e+00	nan
3.900000000000000355e+00	nan
4.000000000000000000e+00	nan
4.100000000000000533e+00	nan
4.200000000000000178e+00	nan
4.299999999999999822e+00	nan
4.400000000000000355e+00	nan
4.500000000000000000e+00	nan
4.600000000000000533e+00	nan
4.700000000000000178e+00	nan
4.800000000000000711e+00	nan
4.900000000000000355e+00	nan
5.000000000000000000e+00	0.000000000000000000e+00
