# Supplementary material for: A multi-sensor array for detecting and analyzing nocturnal avian migration
Source: PeerJ. 2023 Aug 30;11:e15622. doi: 10.7717/peerj.15622 (PMC10474833; doi:10.7717/peerj.15622)
Supplement: Supplemental Information 2 — A VPR was created for each volume scan from 0 to 12 UTC on 3/26/2021, 3/27/2021, 3/28/2021, 3/29/2021, 4/24/2021, and 5/25/2021. [file peerj-11-15622-s002.zip › vprs_PX-1000/20210526/vpr_20210526_071000.csv]

0.000000000000000000e+00	4.276466023763020416e+02
1.000000000000000056e-01	4.383382914225260834e+02
2.000000000000000111e-01	4.371449279785156250e+02
3.000000000000000444e-01	3.746702943166097270e+02
4.000000000000000222e-01	3.999740455627441520e+02
5.000000000000000000e-01	3.847326943715413563e+02
6.000000000000000888e-01	2.975634301503499728e+02
7.000000000000000666e-01	2.160232574462890511e+02
8.000000000000000444e-01	1.798688213845958046e+02
9.000000000000000222e-01	1.852832208542596675e+02
1.000000000000000000e+00	2.071276417125355351e+02
1.100000000000000089e+00	2.130027589162190793e+02
1.200000000000000178e+00	2.503472674051920421e+02
1.300000000000000044e+00	2.912880296071370481e+02
1.400000000000000133e+00	3.446074879039417738e+02
1.500000000000000000e+00	4.151116967095269388e+02
1.600000000000000089e+00	4.692410472869872820e+02
1.700000000000000178e+00	7.090821536254882176e+02
1.800000000000000044e+00	1.122397482977973141e+03
1.900000000000000133e+00	7.254622512817383040e+02
2.000000000000000000e+00	7.236832036336262490e+02
2.100000000000000089e+00	7.907118911743164347e+01
2.200000000000000178e+00	7.083387069702148153e+01
2.300000000000000266e+00	8.851608215332031193e+01
2.400000000000000355e+00	2.026804611206054574e+02
2.500000000000000000e+00	nan
2.600000000000000089e+00	7.097238769531250568e+01
2.700000000000000178e+00	7.962636108398437784e+01
2.800000000000000266e+00	nan
2.900000000000000355e+00	nan
3.000000000000000000e+00	nan
3.100000000000000089e+00	9.078637695312500000e+01
3.200000000000000178e+00	1.179090209960937443e+02
3.300000000000000266e+00	1.380946594238281193e+02
3.400000000000000355e+00	2.099570922851562500e+02
3.500000000000000000e+00	1.709795003255208314e+02
3.600000000000000089e+00	1.007472436523437523e+03
3.700000000000000178e+00	4.011055468749999818e+03
3.800000000000000266e+00	nan
3.900000000000000355e+00	nan
4.000000000000000000e+00	nan
4.100000000000000533e+00	3.162079296875000182e+03
4.200000000000000178e+00	nan
4.299999999999999822e+00	nan
4.400000000000000355e+00	nan
4.500000000000000000e+00	nan
4.600000000000000533e+00	nan
4.700000000000000178e+00	nan
4.800000000000000711e+00	nan
4.900000000000000355e+00	nan
5.000000000000000000e+00	0.000000000000000000e+00
