# Supplementary material for: A multi-sensor array for detecting and analyzing nocturnal avian migration
Source: PeerJ. 2023 Aug 30;11:e15622. doi: 10.7717/peerj.15622 (PMC10474833; doi:10.7717/peerj.15622)
Supplement: Supplemental Information 2 — A VPR was created for each volume scan from 0 to 12 UTC on 3/26/2021, 3/27/2021, 3/28/2021, 3/29/2021, 4/24/2021, and 5/25/2021. [file peerj-11-15622-s002.zip › vprs_PX-1000/20210526/vpr_20210526_024000.csv]

0.000000000000000000e+00	5.223776923285589646e+02
1.000000000000000056e-01	5.621961351182725366e+02
2.000000000000000111e-01	4.861378425598144304e+02
3.000000000000000444e-01	4.652750030517578352e+02
4.000000000000000222e-01	3.902137875874837505e+02
5.000000000000000000e-01	3.327704925537109375e+02
6.000000000000000888e-01	2.756669161478678234e+02
7.000000000000000666e-01	2.491324807484944870e+02
8.000000000000000444e-01	2.603892551422119368e+02
9.000000000000000222e-01	2.881164694468180301e+02
1.000000000000000000e+00	2.975711819966634266e+02
1.100000000000000089e+00	2.937488700866699105e+02
1.200000000000000178e+00	2.879519259134928006e+02
1.300000000000000044e+00	2.719626800537109261e+02
1.400000000000000133e+00	2.506505078633626340e+02
1.500000000000000000e+00	2.453402974446614735e+02
1.600000000000000089e+00	3.066177017211913949e+02
1.700000000000000178e+00	1.126577195739746003e+03
1.800000000000000044e+00	8.471401120699368903e+02
1.900000000000000133e+00	1.755408891950334919e+03
2.000000000000000000e+00	2.183905249532063863e+03
2.100000000000000089e+00	8.339080607096353503e+01
2.200000000000000178e+00	9.536031646728515909e+01
2.300000000000000266e+00	9.132540838068180733e+01
2.400000000000000355e+00	8.206245083279080177e+01
2.500000000000000000e+00	8.767274780273437784e+01
2.600000000000000089e+00	8.159288068498884172e+01
2.700000000000000178e+00	9.765534667968749716e+01
2.800000000000000266e+00	1.129578857421875000e+02
2.900000000000000355e+00	9.606361236572266193e+01
3.000000000000000000e+00	7.883218282063802462e+01
3.100000000000000089e+00	1.169342666625976506e+02
3.200000000000000178e+00	1.040321553548177036e+02
3.300000000000000266e+00	9.172463684082030966e+01
3.400000000000000355e+00	nan
3.500000000000000000e+00	nan
3.600000000000000089e+00	nan
3.700000000000000178e+00	nan
3.800000000000000266e+00	nan
3.900000000000000355e+00	nan
4.000000000000000000e+00	nan
4.100000000000000533e+00	nan
4.200000000000000178e+00	nan
4.299999999999999822e+00	nan
4.400000000000000355e+00	nan
4.500000000000000000e+00	nan
4.600000000000000533e+00	nan
4.700000000000000178e+00	nan
4.800000000000000711e+00	nan
4.900000000000000355e+00	nan
5.000000000000000000e+00	0.000000000000000000e+00
