# Supplementary material for: A multi-sensor array for detecting and analyzing nocturnal avian migration
Source: PeerJ. 2023 Aug 30;11:e15622. doi: 10.7717/peerj.15622 (PMC10474833; doi:10.7717/peerj.15622)
Supplement: Supplemental Information 2 — A VPR was created for each volume scan from 0 to 12 UTC on 3/26/2021, 3/27/2021, 3/28/2021, 3/29/2021, 4/24/2021, and 5/25/2021. [file peerj-11-15622-s002.zip › vprs_PX-1000/20210526/vpr_20210526_055000.csv]

0.000000000000000000e+00	3.181022399902343523e+02
1.000000000000000056e-01	4.510321834788603041e+02
2.000000000000000111e-01	3.843539470325816865e+02
3.000000000000000444e-01	3.562215310801630608e+02
4.000000000000000222e-01	3.825250530740489125e+02
5.000000000000000000e-01	3.855689867102581729e+02
6.000000000000000888e-01	3.067564293902853478e+02
7.000000000000000666e-01	2.174356750488281307e+02
8.000000000000000444e-01	1.907624558882279757e+02
9.000000000000000222e-01	1.705182249649711252e+02
1.000000000000000000e+00	1.710947144881538691e+02
1.100000000000000089e+00	1.787641024382218120e+02
1.200000000000000178e+00	2.024529888334728298e+02
1.300000000000000044e+00	2.490844429417660137e+02
1.400000000000000133e+00	3.373755108642578193e+02
1.500000000000000000e+00	3.919431974138532269e+02
1.600000000000000089e+00	4.632496124267578352e+02
1.700000000000000178e+00	3.929558407253689438e+02
1.800000000000000044e+00	4.370049717953330628e+02
1.900000000000000133e+00	4.912768964979383668e+02
2.000000000000000000e+00	5.986301311492919695e+02
2.100000000000000089e+00	1.903774020724826528e+02
2.200000000000000178e+00	8.128026809692383381e+01
2.300000000000000266e+00	8.834749145507812784e+01
2.400000000000000355e+00	2.730399759928385492e+02
2.500000000000000000e+00	1.487903442382812500e+02
2.600000000000000089e+00	3.988357421874999886e+02
2.700000000000000178e+00	1.818158691406250114e+02
2.800000000000000266e+00	8.599329284667968523e+02
2.900000000000000355e+00	1.656045831298828034e+03
3.000000000000000000e+00	9.595602539062500114e+01
3.100000000000000089e+00	1.061024462890624989e+02
3.200000000000000178e+00	1.377306030273437614e+02
3.300000000000000266e+00	nan
3.400000000000000355e+00	nan
3.500000000000000000e+00	nan
3.600000000000000089e+00	nan
3.700000000000000178e+00	nan
3.800000000000000266e+00	nan
3.900000000000000355e+00	nan
4.000000000000000000e+00	nan
4.100000000000000533e+00	nan
4.200000000000000178e+00	nan
4.299999999999999822e+00	1.170488867187500091e+03
4.400000000000000355e+00	nan
4.500000000000000000e+00	nan
4.600000000000000533e+00	nan
4.700000000000000178e+00	4.078988671874999909e+03
4.800000000000000711e+00	2.857296484375000091e+03
4.900000000000000355e+00	nan
5.000000000000000000e+00	0.000000000000000000e+00
