# Supplementary material for: A multi-sensor array for detecting and analyzing nocturnal avian migration
Source: PeerJ. 2023 Aug 30;11:e15622. doi: 10.7717/peerj.15622 (PMC10474833; doi:10.7717/peerj.15622)
Supplement: Supplemental Information 2 — A VPR was created for each volume scan from 0 to 12 UTC on 3/26/2021, 3/27/2021, 3/28/2021, 3/29/2021, 4/24/2021, and 5/25/2021. [file peerj-11-15622-s002.zip › vprs_PX-1000/20210526/vpr_20210526_073000.csv]

0.000000000000000000e+00	3.527561871696921116e+02
1.000000000000000056e-01	3.588516350241268356e+02
2.000000000000000111e-01	3.951195783342633945e+02
3.000000000000000444e-01	3.747538436226222984e+02
4.000000000000000222e-01	3.379687600840692880e+02
5.000000000000000000e-01	3.085108791185461996e+02
6.000000000000000888e-01	2.784112546174422960e+02
7.000000000000000666e-01	2.429380783081054744e+02
8.000000000000000444e-01	2.229613155018199393e+02
9.000000000000000222e-01	1.919147202264694840e+02
1.000000000000000000e+00	2.269857815391139013e+02
1.100000000000000089e+00	2.636630587768554506e+02
1.200000000000000178e+00	3.247032970227693340e+02
1.300000000000000044e+00	3.449130387079147795e+02
1.400000000000000133e+00	5.014547079086303825e+02
1.500000000000000000e+00	5.809677026367187409e+02
1.600000000000000089e+00	6.992016326904297330e+02
1.700000000000000178e+00	8.556698141479491824e+02
1.800000000000000044e+00	8.485971324573863512e+02
1.900000000000000133e+00	1.046695382351345415e+03
2.000000000000000000e+00	1.053147576293945349e+03
2.100000000000000089e+00	9.079101998465401380e+01
2.200000000000000178e+00	9.572120483398437329e+01
2.300000000000000266e+00	9.253087332589285552e+01
2.400000000000000355e+00	1.604984573364257869e+02
2.500000000000000000e+00	1.685396331787109432e+02
2.600000000000000089e+00	1.552399617513020758e+02
2.700000000000000178e+00	1.122894490559895786e+02
2.800000000000000266e+00	9.963107910156250568e+01
2.900000000000000355e+00	5.860961914062500000e+01
3.000000000000000000e+00	nan
3.100000000000000089e+00	6.326756591796875284e+01
3.200000000000000178e+00	1.057619018554687500e+02
3.300000000000000266e+00	1.788975341796875114e+02
3.400000000000000355e+00	nan
3.500000000000000000e+00	nan
3.600000000000000089e+00	nan
3.700000000000000178e+00	nan
3.800000000000000266e+00	nan
3.900000000000000355e+00	nan
4.000000000000000000e+00	nan
4.100000000000000533e+00	nan
4.200000000000000178e+00	nan
4.299999999999999822e+00	nan
4.400000000000000355e+00	nan
4.500000000000000000e+00	nan
4.600000000000000533e+00	nan
4.700000000000000178e+00	nan
4.800000000000000711e+00	nan
4.900000000000000355e+00	nan
5.000000000000000000e+00	0.000000000000000000e+00
