# Supplementary material for: A multi-sensor array for detecting and analyzing nocturnal avian migration
Source: PeerJ. 2023 Aug 30;11:e15622. doi: 10.7717/peerj.15622 (PMC10474833; doi:10.7717/peerj.15622)
Supplement: Supplemental Information 2 — A VPR was created for each volume scan from 0 to 12 UTC on 3/26/2021, 3/27/2021, 3/28/2021, 3/29/2021, 4/24/2021, and 5/25/2021. [file peerj-11-15622-s002.zip › vprs_PX-1000/20210526/vpr_20210526_010000.csv]

0.000000000000000000e+00	2.501789660644531068e+03
1.000000000000000056e-01	3.496627804226345688e+02
2.000000000000000111e-01	3.216896683542352093e+02
3.000000000000000444e-01	2.769798882735402685e+02
4.000000000000000222e-01	2.276986819180575310e+02
5.000000000000000000e-01	2.044578249613444143e+02
6.000000000000000888e-01	2.047837908426920706e+02
7.000000000000000666e-01	2.014880193074544081e+02
8.000000000000000444e-01	2.407684852600097543e+02
9.000000000000000222e-01	2.459010092417398994e+02
1.000000000000000000e+00	2.525967975616455021e+02
1.100000000000000089e+00	2.355553185780843251e+02
1.200000000000000178e+00	2.102048645019531250e+02
1.300000000000000044e+00	1.987013413747151560e+02
1.400000000000000133e+00	2.632370327758789017e+02
1.500000000000000000e+00	5.069769855205829003e+02
1.600000000000000089e+00	4.665477983262803718e+02
1.700000000000000178e+00	6.235683086194489988e+02
1.800000000000000044e+00	3.264228917846679451e+03
1.900000000000000133e+00	1.785484161376953125e+03
2.000000000000000000e+00	1.293182031249999909e+03
2.100000000000000089e+00	4.150432678222656477e+02
2.200000000000000178e+00	7.982403808593750227e+02
2.300000000000000266e+00	9.285009765625000000e+02
2.400000000000000355e+00	nan
2.500000000000000000e+00	nan
2.600000000000000089e+00	nan
2.700000000000000178e+00	nan
2.800000000000000266e+00	nan
2.900000000000000355e+00	nan
3.000000000000000000e+00	nan
3.100000000000000089e+00	nan
3.200000000000000178e+00	nan
3.300000000000000266e+00	nan
3.400000000000000355e+00	nan
3.500000000000000000e+00	nan
3.600000000000000089e+00	nan
3.700000000000000178e+00	nan
3.800000000000000266e+00	nan
3.900000000000000355e+00	nan
4.000000000000000000e+00	nan
4.100000000000000533e+00	nan
4.200000000000000178e+00	nan
4.299999999999999822e+00	nan
4.400000000000000355e+00	nan
4.500000000000000000e+00	nan
4.600000000000000533e+00	nan
4.700000000000000178e+00	nan
4.800000000000000711e+00	nan
4.900000000000000355e+00	nan
5.000000000000000000e+00	0.000000000000000000e+00
