# Supplementary material for: A multi-sensor array for detecting and analyzing nocturnal avian migration
Source: PeerJ. 2023 Aug 30;11:e15622. doi: 10.7717/peerj.15622 (PMC10474833; doi:10.7717/peerj.15622)
Supplement: Supplemental Information 2 — A VPR was created for each volume scan from 0 to 12 UTC on 3/26/2021, 3/27/2021, 3/28/2021, 3/29/2021, 4/24/2021, and 5/25/2021. [file peerj-11-15622-s002.zip › vprs_PX-1000/20210526/vpr_20210526_110000.csv]

0.000000000000000000e+00	2.336025122748480953e+02
1.000000000000000056e-01	7.941638047960069002e+01
2.000000000000000111e-01	1.084456634521484375e+02
3.000000000000000444e-01	9.395877914428710653e+01
4.000000000000000222e-01	1.612808216094970817e+02
5.000000000000000000e-01	1.176883145845853278e+02
6.000000000000000888e-01	1.661175790405273460e+02
7.000000000000000666e-01	2.528690282648259995e+02
8.000000000000000444e-01	2.172119842529296818e+02
9.000000000000000222e-01	2.959473972865513360e+02
1.000000000000000000e+00	3.378627496337890648e+02
1.100000000000000089e+00	4.174705151367187455e+02
1.200000000000000178e+00	2.284898075764974055e+05
1.300000000000000044e+00	2.062111278948102699e+04
1.400000000000000133e+00	6.705362109374999591e+02
1.500000000000000000e+00	2.580671549479166424e+04
1.600000000000000089e+00	8.195439007568359102e+02
1.700000000000000178e+00	8.988299072265624545e+02
1.800000000000000044e+00	1.181001171874999955e+03
1.900000000000000133e+00	1.464904196166992278e+03
2.000000000000000000e+00	1.055347194824218832e+03
2.100000000000000089e+00	6.003624877929687642e+01
2.200000000000000178e+00	5.799074768066405738e+01
2.300000000000000266e+00	8.010675659179688068e+01
2.400000000000000355e+00	7.232636108398438068e+01
2.500000000000000000e+00	nan
2.600000000000000089e+00	nan
2.700000000000000178e+00	nan
2.800000000000000266e+00	1.018159912109374972e+02
2.900000000000000355e+00	9.358679275512695028e+01
3.000000000000000000e+00	9.160538787841797159e+01
3.100000000000000089e+00	nan
3.200000000000000178e+00	nan
3.300000000000000266e+00	nan
3.400000000000000355e+00	nan
3.500000000000000000e+00	nan
3.600000000000000089e+00	nan
3.700000000000000178e+00	nan
3.800000000000000266e+00	nan
3.900000000000000355e+00	nan
4.000000000000000000e+00	nan
4.100000000000000533e+00	nan
4.200000000000000178e+00	nan
4.299999999999999822e+00	nan
4.400000000000000355e+00	nan
4.500000000000000000e+00	nan
4.600000000000000533e+00	nan
4.700000000000000178e+00	nan
4.800000000000000711e+00	nan
4.900000000000000355e+00	nan
5.000000000000000000e+00	0.000000000000000000e+00
