# Supplementary material for: A multi-sensor array for detecting and analyzing nocturnal avian migration
Source: PeerJ. 2023 Aug 30;11:e15622. doi: 10.7717/peerj.15622 (PMC10474833; doi:10.7717/peerj.15622)
Supplement: Supplemental Information 2 — A VPR was created for each volume scan from 0 to 12 UTC on 3/26/2021, 3/27/2021, 3/28/2021, 3/29/2021, 4/24/2021, and 5/25/2021. [file peerj-11-15622-s002.zip › vprs_PX-1000/20210526/vpr_20210526_061000.csv]

0.000000000000000000e+00	3.781542602539062727e+02
1.000000000000000056e-01	3.639924018012152942e+02
2.000000000000000111e-01	4.188793119884672933e+02
3.000000000000000444e-01	3.912580140431722384e+02
4.000000000000000222e-01	4.425120374043782476e+02
5.000000000000000000e-01	3.450973222096761219e+02
6.000000000000000888e-01	2.493597588857015239e+02
7.000000000000000666e-01	1.985265478769938170e+02
8.000000000000000444e-01	1.870251901377802426e+02
9.000000000000000222e-01	1.802217018127441293e+02
1.000000000000000000e+00	1.973116565704345646e+02
1.100000000000000089e+00	2.260178939819335824e+02
1.200000000000000178e+00	3.085483398437500000e+02
1.300000000000000044e+00	3.790711826869419951e+02
1.400000000000000133e+00	4.431392844752261340e+02
1.500000000000000000e+00	6.283098118373325178e+02
1.600000000000000089e+00	6.301293696812221015e+02
1.700000000000000178e+00	5.462486311170789577e+02
1.800000000000000044e+00	4.751425771539861671e+02
1.900000000000000133e+00	6.148744273466222694e+02
2.000000000000000000e+00	6.679915159098306958e+02
2.100000000000000089e+00	1.412045898437500000e+02
2.200000000000000178e+00	9.490000000000000568e+01
2.300000000000000266e+00	7.628992187500000455e+01
2.400000000000000355e+00	8.903798217773437784e+01
2.500000000000000000e+00	1.322815399169921875e+02
2.600000000000000089e+00	2.709891784667968864e+02
2.700000000000000178e+00	2.755497314453124886e+02
2.800000000000000266e+00	1.100742034912109375e+02
2.900000000000000355e+00	7.763772583007812500e+01
3.000000000000000000e+00	1.484064086914062557e+02
3.100000000000000089e+00	1.223812113444010521e+02
3.200000000000000178e+00	1.275559020996093693e+02
3.300000000000000266e+00	nan
3.400000000000000355e+00	nan
3.500000000000000000e+00	nan
3.600000000000000089e+00	nan
3.700000000000000178e+00	nan
3.800000000000000266e+00	nan
3.900000000000000355e+00	nan
4.000000000000000000e+00	nan
4.100000000000000533e+00	nan
4.200000000000000178e+00	nan
4.299999999999999822e+00	nan
4.400000000000000355e+00	nan
4.500000000000000000e+00	nan
4.600000000000000533e+00	7.437013671874999545e+02
4.700000000000000178e+00	nan
4.800000000000000711e+00	nan
4.900000000000000355e+00	1.010337597656249955e+03
5.000000000000000000e+00	0.000000000000000000e+00
