# Supplementary material for: A multi-sensor array for detecting and analyzing nocturnal avian migration
Source: PeerJ. 2023 Aug 30;11:e15622. doi: 10.7717/peerj.15622 (PMC10474833; doi:10.7717/peerj.15622)
Supplement: Supplemental Information 2 — A VPR was created for each volume scan from 0 to 12 UTC on 3/26/2021, 3/27/2021, 3/28/2021, 3/29/2021, 4/24/2021, and 5/25/2021. [file peerj-11-15622-s002.zip › vprs_PX-1000/20210526/vpr_20210526_102000.csv]

0.000000000000000000e+00	1.544863077799479356e+02
1.000000000000000056e-01	1.009338111029730953e+02
2.000000000000000111e-01	1.476870065789473756e+02
3.000000000000000444e-01	1.577679376775568301e+02
4.000000000000000222e-01	1.131021042596726147e+02
5.000000000000000000e-01	9.367226059857537734e+01
6.000000000000000888e-01	1.714076388041178518e+02
7.000000000000000666e-01	1.224556396484374972e+02
8.000000000000000444e-01	1.302239756864659910e+02
9.000000000000000222e-01	1.612289223225911314e+02
1.000000000000000000e+00	1.821964113871256643e+02
1.100000000000000089e+00	3.311181667751736200e+02
1.200000000000000178e+00	5.443161758422851335e+02
1.300000000000000044e+00	6.257706176757812955e+02
1.400000000000000133e+00	4.301331085205077898e+02
1.500000000000000000e+00	3.780013458251953011e+02
1.600000000000000089e+00	3.993151404747596303e+02
1.700000000000000178e+00	3.787955161354758502e+02
1.800000000000000044e+00	4.940984717475042771e+02
1.900000000000000133e+00	5.911283663940429278e+02
2.000000000000000000e+00	1.214884829275948732e+03
2.100000000000000089e+00	6.600942382812499432e+01
2.200000000000000178e+00	8.832869567871094318e+01
2.300000000000000266e+00	6.924007568359374432e+01
2.400000000000000355e+00	4.807135009765625000e+01
2.500000000000000000e+00	6.659793701171875568e+01
2.600000000000000089e+00	nan
2.700000000000000178e+00	nan
2.800000000000000266e+00	nan
2.900000000000000355e+00	nan
3.000000000000000000e+00	nan
3.100000000000000089e+00	8.974653930664062784e+01
3.200000000000000178e+00	nan
3.300000000000000266e+00	nan
3.400000000000000355e+00	nan
3.500000000000000000e+00	nan
3.600000000000000089e+00	nan
3.700000000000000178e+00	nan
3.800000000000000266e+00	nan
3.900000000000000355e+00	nan
4.000000000000000000e+00	nan
4.100000000000000533e+00	nan
4.200000000000000178e+00	nan
4.299999999999999822e+00	nan
4.400000000000000355e+00	nan
4.500000000000000000e+00	nan
4.600000000000000533e+00	nan
4.700000000000000178e+00	nan
4.800000000000000711e+00	nan
4.900000000000000355e+00	nan
5.000000000000000000e+00	0.000000000000000000e+00
