# Supplementary material for: A multi-sensor array for detecting and analyzing nocturnal avian migration
Source: PeerJ. 2023 Aug 30;11:e15622. doi: 10.7717/peerj.15622 (PMC10474833; doi:10.7717/peerj.15622)
Supplement: Supplemental Information 2 — A VPR was created for each volume scan from 0 to 12 UTC on 3/26/2021, 3/27/2021, 3/28/2021, 3/29/2021, 4/24/2021, and 5/25/2021. [file peerj-11-15622-s002.zip › vprs_PX-1000/20210526/vpr_20210526_002000.csv]

0.000000000000000000e+00	3.813723029242621578e+02
1.000000000000000056e-01	3.073004869249131730e+02
2.000000000000000111e-01	4.303005801246279702e+02
3.000000000000000444e-01	3.303802632207455758e+02
4.000000000000000222e-01	2.589989454905191906e+02
5.000000000000000000e-01	2.697317799886067746e+02
6.000000000000000888e-01	2.787229293823241960e+02
7.000000000000000666e-01	3.107145281473795535e+02
8.000000000000000444e-01	3.449843925476073991e+02
9.000000000000000222e-01	3.978188186645508040e+02
1.000000000000000000e+00	4.634200108846028456e+02
1.100000000000000089e+00	3.816330955505371207e+02
1.200000000000000178e+00	2.966818247477213504e+02
1.300000000000000044e+00	2.398704795837402344e+02
1.400000000000000133e+00	2.195739246368408146e+02
1.500000000000000000e+00	2.250526845296224110e+02
1.600000000000000089e+00	4.564395043624074901e+02
1.700000000000000178e+00	5.391645240693933374e+03
1.800000000000000044e+00	6.769139467239380110e+02
1.900000000000000133e+00	7.064881846110026800e+02
2.000000000000000000e+00	6.296772753906249818e+03
2.100000000000000089e+00	nan
2.200000000000000178e+00	nan
2.300000000000000266e+00	8.739436035156249716e+01
2.400000000000000355e+00	1.565874023437500000e+02
2.500000000000000000e+00	2.844189453125000000e+02
2.600000000000000089e+00	1.438650146484374943e+02
2.700000000000000178e+00	nan
2.800000000000000266e+00	nan
2.900000000000000355e+00	nan
3.000000000000000000e+00	nan
3.100000000000000089e+00	nan
3.200000000000000178e+00	nan
3.300000000000000266e+00	nan
3.400000000000000355e+00	nan
3.500000000000000000e+00	nan
3.600000000000000089e+00	nan
3.700000000000000178e+00	nan
3.800000000000000266e+00	nan
3.900000000000000355e+00	nan
4.000000000000000000e+00	nan
4.100000000000000533e+00	nan
4.200000000000000178e+00	nan
4.299999999999999822e+00	nan
4.400000000000000355e+00	nan
4.500000000000000000e+00	nan
4.600000000000000533e+00	nan
4.700000000000000178e+00	nan
4.800000000000000711e+00	nan
4.900000000000000355e+00	nan
5.000000000000000000e+00	0.000000000000000000e+00
