# Supplementary material for: A multi-sensor array for detecting and analyzing nocturnal avian migration
Source: PeerJ. 2023 Aug 30;11:e15622. doi: 10.7717/peerj.15622 (PMC10474833; doi:10.7717/peerj.15622)
Supplement: Supplemental Information 2 — A VPR was created for each volume scan from 0 to 12 UTC on 3/26/2021, 3/27/2021, 3/28/2021, 3/29/2021, 4/24/2021, and 5/25/2021. [file peerj-11-15622-s002.zip › vprs_PX-1000/20210526/vpr_20210526_034000.csv]

0.000000000000000000e+00	4.248097635904948106e+02
1.000000000000000056e-01	4.900613471137152146e+02
2.000000000000000111e-01	4.289828740437825445e+02
3.000000000000000444e-01	4.001691502888997434e+02
4.000000000000000222e-01	3.804708279927571652e+02
5.000000000000000000e-01	3.814149030049642306e+02
6.000000000000000888e-01	3.475602264404296875e+02
7.000000000000000666e-01	2.458902116139730083e+02
8.000000000000000444e-01	2.010287521362304801e+02
9.000000000000000222e-01	1.920982288360595760e+02
1.000000000000000000e+00	1.928021643320719534e+02
1.100000000000000089e+00	1.918919003804524550e+02
1.200000000000000178e+00	1.943417607625325445e+02
1.300000000000000044e+00	2.030187231699625841e+02
1.400000000000000133e+00	2.202024534861246536e+02
1.500000000000000000e+00	4.204888214111327898e+02
1.600000000000000089e+00	3.776412133534749387e+02
1.700000000000000178e+00	5.118577816611842763e+02
1.800000000000000044e+00	4.807952643500433396e+02
1.900000000000000133e+00	4.247827237215909122e+02
2.000000000000000000e+00	3.798134061540876019e+02
2.100000000000000089e+00	1.054828735351562443e+02
2.200000000000000178e+00	1.389997141520182424e+02
2.300000000000000266e+00	1.276643650599888389e+02
2.400000000000000355e+00	1.113521677652994839e+02
2.500000000000000000e+00	1.160816894531249943e+02
2.600000000000000089e+00	9.359861221313477131e+01
2.700000000000000178e+00	1.107337303161621094e+02
2.800000000000000266e+00	1.071890144348144531e+02
2.900000000000000355e+00	2.901468587239583599e+02
3.000000000000000000e+00	1.101438232421874943e+02
3.100000000000000089e+00	nan
3.200000000000000178e+00	nan
3.300000000000000266e+00	1.516137567138671784e+03
3.400000000000000355e+00	1.188099029541015597e+02
3.500000000000000000e+00	5.569426562499999818e+03
3.600000000000000089e+00	3.597495996093749909e+03
3.700000000000000178e+00	nan
3.800000000000000266e+00	nan
3.900000000000000355e+00	nan
4.000000000000000000e+00	nan
4.100000000000000533e+00	nan
4.200000000000000178e+00	nan
4.299999999999999822e+00	nan
4.400000000000000355e+00	nan
4.500000000000000000e+00	5.320595312499999636e+03
4.600000000000000533e+00	nan
4.700000000000000178e+00	nan
4.800000000000000711e+00	nan
4.900000000000000355e+00	nan
5.000000000000000000e+00	0.000000000000000000e+00
