# Supplementary material for: A multi-sensor array for detecting and analyzing nocturnal avian migration
Source: PeerJ. 2023 Aug 30;11:e15622. doi: 10.7717/peerj.15622 (PMC10474833; doi:10.7717/peerj.15622)
Supplement: Supplemental Information 2 — A VPR was created for each volume scan from 0 to 12 UTC on 3/26/2021, 3/27/2021, 3/28/2021, 3/29/2021, 4/24/2021, and 5/25/2021. [file peerj-11-15622-s002.zip › vprs_PX-1000/20210526/vpr_20210526_045000.csv]

0.000000000000000000e+00	4.483155571831597399e+02
1.000000000000000056e-01	6.356064453125000000e+02
2.000000000000000111e-01	4.659325539328835362e+02
3.000000000000000444e-01	3.765630157470703239e+02
4.000000000000000222e-01	3.748140253702799214e+02
5.000000000000000000e-01	4.672467267354329010e+02
6.000000000000000888e-01	5.286062169392903343e+02
7.000000000000000666e-01	4.294444667816161996e+02
8.000000000000000444e-01	3.109805357615152843e+02
9.000000000000000222e-01	2.376076901753743584e+02
1.000000000000000000e+00	2.024229264577229799e+02
1.100000000000000089e+00	1.806736710866292128e+02
1.200000000000000178e+00	1.901869926120924106e+02
1.300000000000000044e+00	2.002057789678158883e+02
1.400000000000000133e+00	2.004155907948811830e+02
1.500000000000000000e+00	2.556800128173827886e+02
1.600000000000000089e+00	2.540914170328775867e+02
1.700000000000000178e+00	4.608349707970252211e+02
1.800000000000000044e+00	1.663484265136718705e+03
1.900000000000000133e+00	1.805912044390509891e+03
2.000000000000000000e+00	4.165954765768612447e+02
2.100000000000000089e+00	1.127985695578835248e+02
2.200000000000000178e+00	8.683679698597300955e+01
2.300000000000000266e+00	6.309826812744140767e+01
2.400000000000000355e+00	1.168588277180989508e+02
2.500000000000000000e+00	9.312464843749999943e+01
2.600000000000000089e+00	8.567993469238281534e+01
2.700000000000000178e+00	1.083800646972656239e+02
2.800000000000000266e+00	3.056324951171874886e+02
2.900000000000000355e+00	nan
3.000000000000000000e+00	3.765395019531250114e+02
3.100000000000000089e+00	8.875294494628906250e+01
3.200000000000000178e+00	1.204937988281249943e+02
3.300000000000000266e+00	1.711870727539062500e+02
3.400000000000000355e+00	nan
3.500000000000000000e+00	nan
3.600000000000000089e+00	nan
3.700000000000000178e+00	nan
3.800000000000000266e+00	nan
3.900000000000000355e+00	nan
4.000000000000000000e+00	nan
4.100000000000000533e+00	nan
4.200000000000000178e+00	nan
4.299999999999999822e+00	nan
4.400000000000000355e+00	nan
4.500000000000000000e+00	nan
4.600000000000000533e+00	nan
4.700000000000000178e+00	nan
4.800000000000000711e+00	nan
4.900000000000000355e+00	nan
5.000000000000000000e+00	0.000000000000000000e+00
