# Supplementary material for: A multi-sensor array for detecting and analyzing nocturnal avian migration
Source: PeerJ. 2023 Aug 30;11:e15622. doi: 10.7717/peerj.15622 (PMC10474833; doi:10.7717/peerj.15622)
Supplement: Supplemental Information 2 — A VPR was created for each volume scan from 0 to 12 UTC on 3/26/2021, 3/27/2021, 3/28/2021, 3/29/2021, 4/24/2021, and 5/25/2021. [file peerj-11-15622-s002.zip › vprs_PX-1000/20210526/vpr_20210526_092000.csv]

0.000000000000000000e+00	2.092633009168836793e+02
1.000000000000000056e-01	1.645573845757378422e+02
2.000000000000000111e-01	3.060233529227120357e+02
3.000000000000000444e-01	3.405356450619905218e+02
4.000000000000000222e-01	3.073127452503550785e+02
5.000000000000000000e-01	1.803420032701994273e+02
6.000000000000000888e-01	1.314046701531661370e+02
7.000000000000000666e-01	1.120029282513786768e+02
8.000000000000000444e-01	1.326631460089432437e+02
9.000000000000000222e-01	1.429224737548828159e+02
1.000000000000000000e+00	1.742585513466282805e+02
1.100000000000000089e+00	1.855098353335731929e+02
1.200000000000000178e+00	2.236012707519531375e+02
1.300000000000000044e+00	2.844622073703341698e+02
1.400000000000000133e+00	3.903439078194754757e+02
1.500000000000000000e+00	4.896801519775390261e+02
1.600000000000000089e+00	7.398677234649658203e+02
1.700000000000000178e+00	2.634908294677734375e+02
1.800000000000000044e+00	7.065351923624674555e+02
1.900000000000000133e+00	7.522627124023437091e+02
2.000000000000000000e+00	1.407846300760904796e+03
2.100000000000000089e+00	7.501681274414062273e+01
2.200000000000000178e+00	1.431380761718749909e+03
2.300000000000000266e+00	nan
2.400000000000000355e+00	9.498701171874999716e+01
2.500000000000000000e+00	8.921422526041666856e+01
2.600000000000000089e+00	nan
2.700000000000000178e+00	2.000881713867187557e+02
2.800000000000000266e+00	nan
2.900000000000000355e+00	8.689810994466145644e+01
3.000000000000000000e+00	8.333170776367187216e+01
3.100000000000000089e+00	8.378554687499999432e+01
3.200000000000000178e+00	1.251671997070312443e+02
3.300000000000000266e+00	1.412364990234374886e+02
3.400000000000000355e+00	nan
3.500000000000000000e+00	nan
3.600000000000000089e+00	nan
3.700000000000000178e+00	nan
3.800000000000000266e+00	nan
3.900000000000000355e+00	nan
4.000000000000000000e+00	nan
4.100000000000000533e+00	nan
4.200000000000000178e+00	nan
4.299999999999999822e+00	nan
4.400000000000000355e+00	nan
4.500000000000000000e+00	nan
4.600000000000000533e+00	nan
4.700000000000000178e+00	nan
4.800000000000000711e+00	nan
4.900000000000000355e+00	nan
5.000000000000000000e+00	0.000000000000000000e+00
