# Supplementary material for: A multi-sensor array for detecting and analyzing nocturnal avian migration
Source: PeerJ. 2023 Aug 30;11:e15622. doi: 10.7717/peerj.15622 (PMC10474833; doi:10.7717/peerj.15622)
Supplement: Supplemental Information 2 — A VPR was created for each volume scan from 0 to 12 UTC on 3/26/2021, 3/27/2021, 3/28/2021, 3/29/2021, 4/24/2021, and 5/25/2021. [file peerj-11-15622-s002.zip › vprs_PX-1000/20210526/vpr_20210526_080000.csv]

0.000000000000000000e+00	2.699496517405790428e+02
1.000000000000000056e-01	2.429962951660156136e+02
2.000000000000000111e-01	2.802373379516601517e+02
3.000000000000000444e-01	2.822339180324388508e+02
4.000000000000000222e-01	2.633498751432999256e+02
5.000000000000000000e-01	1.984177474248976978e+02
6.000000000000000888e-01	1.418280889892578216e+02
7.000000000000000666e-01	1.399354285346137203e+02
8.000000000000000444e-01	1.622509413775275675e+02
9.000000000000000222e-01	2.053139658074630063e+02
1.000000000000000000e+00	2.512006064278738791e+02
1.100000000000000089e+00	2.198192001342773381e+02
1.200000000000000178e+00	2.282093730163574037e+02
1.300000000000000044e+00	2.553270095098586410e+02
1.400000000000000133e+00	2.842477340698242188e+02
1.500000000000000000e+00	4.574544123331705805e+02
1.600000000000000089e+00	6.129486545138888687e+02
1.700000000000000178e+00	5.685515674937854556e+02
1.800000000000000044e+00	7.150236813015408188e+02
1.900000000000000133e+00	7.525323387993706774e+02
2.000000000000000000e+00	7.847769506835936681e+02
2.100000000000000089e+00	7.365163792201450121e+01
2.200000000000000178e+00	8.985884323120117756e+01
2.300000000000000266e+00	8.573517252604166572e+01
2.400000000000000355e+00	8.229435791015625057e+01
2.500000000000000000e+00	7.341151987711587878e+01
2.600000000000000089e+00	7.803750915527344034e+01
2.700000000000000178e+00	7.406520996093749432e+01
2.800000000000000266e+00	6.143132324218750284e+01
2.900000000000000355e+00	nan
3.000000000000000000e+00	1.247435424804687472e+02
3.100000000000000089e+00	nan
3.200000000000000178e+00	nan
3.300000000000000266e+00	nan
3.400000000000000355e+00	4.189307617187499773e+02
3.500000000000000000e+00	nan
3.600000000000000089e+00	nan
3.700000000000000178e+00	nan
3.800000000000000266e+00	nan
3.900000000000000355e+00	nan
4.000000000000000000e+00	nan
4.100000000000000533e+00	nan
4.200000000000000178e+00	nan
4.299999999999999822e+00	nan
4.400000000000000355e+00	nan
4.500000000000000000e+00	nan
4.600000000000000533e+00	nan
4.700000000000000178e+00	nan
4.800000000000000711e+00	nan
4.900000000000000355e+00	nan
5.000000000000000000e+00	0.000000000000000000e+00
