# Supplementary material for: A multi-sensor array for detecting and analyzing nocturnal avian migration
Source: PeerJ. 2023 Aug 30;11:e15622. doi: 10.7717/peerj.15622 (PMC10474833; doi:10.7717/peerj.15622)
Supplement: Supplemental Information 2 — A VPR was created for each volume scan from 0 to 12 UTC on 3/26/2021, 3/27/2021, 3/28/2021, 3/29/2021, 4/24/2021, and 5/25/2021. [file peerj-11-15622-s002.zip › vprs_PX-1000/20210526/vpr_20210526_041000.csv]

0.000000000000000000e+00	4.662420410156249773e+02
1.000000000000000056e-01	5.178099405924479015e+02
2.000000000000000111e-01	4.523417164195667510e+02
3.000000000000000444e-01	3.734010920206705464e+02
4.000000000000000222e-01	3.676016390482584484e+02
5.000000000000000000e-01	4.190420092264811274e+02
6.000000000000000888e-01	4.535043205261230241e+02
7.000000000000000666e-01	4.166403475443522666e+02
8.000000000000000444e-01	3.354963977813720817e+02
9.000000000000000222e-01	2.566861392974853402e+02
1.000000000000000000e+00	2.039537469228108648e+02
1.100000000000000089e+00	1.889076848347981752e+02
1.200000000000000178e+00	1.827814871470133653e+02
1.300000000000000044e+00	2.115043715159098099e+02
1.400000000000000133e+00	2.111418800354003906e+02
1.500000000000000000e+00	2.542666760531338639e+02
1.600000000000000089e+00	3.203847526041666924e+02
1.700000000000000178e+00	4.024599426269531364e+02
1.800000000000000044e+00	1.576359262390136792e+03
1.900000000000000133e+00	6.422574255371093841e+02
2.000000000000000000e+00	2.668393863525390771e+03
2.100000000000000089e+00	8.965551286177201007e+01
2.200000000000000178e+00	1.150923302283653840e+02
2.300000000000000266e+00	1.027365811861478306e+02
2.400000000000000355e+00	9.744296875000000568e+01
2.500000000000000000e+00	1.020029373168945312e+02
2.600000000000000089e+00	1.956240209960937477e+02
2.700000000000000178e+00	1.142026468912760464e+02
2.800000000000000266e+00	1.448303710937499886e+02
2.900000000000000355e+00	3.122129394531249886e+02
3.000000000000000000e+00	9.750744222005208428e+01
3.100000000000000089e+00	1.220055969238281222e+02
3.200000000000000178e+00	3.338050598144531023e+02
3.300000000000000266e+00	1.594158935546875000e+02
3.400000000000000355e+00	1.474537882486979186e+02
3.500000000000000000e+00	nan
3.600000000000000089e+00	nan
3.700000000000000178e+00	nan
3.800000000000000266e+00	nan
3.900000000000000355e+00	nan
4.000000000000000000e+00	nan
4.100000000000000533e+00	3.828728515624999886e+02
4.200000000000000178e+00	nan
4.299999999999999822e+00	nan
4.400000000000000355e+00	nan
4.500000000000000000e+00	nan
4.600000000000000533e+00	nan
4.700000000000000178e+00	nan
4.800000000000000711e+00	nan
4.900000000000000355e+00	nan
5.000000000000000000e+00	0.000000000000000000e+00
