# Supplementary material for: A multi-sensor array for detecting and analyzing nocturnal avian migration
Source: PeerJ. 2023 Aug 30;11:e15622. doi: 10.7717/peerj.15622 (PMC10474833; doi:10.7717/peerj.15622)
Supplement: Supplemental Information 2 — A VPR was created for each volume scan from 0 to 12 UTC on 3/26/2021, 3/27/2021, 3/28/2021, 3/29/2021, 4/24/2021, and 5/25/2021. [file peerj-11-15622-s002.zip › vprs_PX-1000/20210526/vpr_20210526_022000.csv]

0.000000000000000000e+00	5.444420122931985588e+02
1.000000000000000056e-01	5.551856201171874545e+02
2.000000000000000111e-01	5.081770036177201177e+02
3.000000000000000444e-01	4.323341690726902016e+02
4.000000000000000222e-01	3.701572385041610005e+02
5.000000000000000000e-01	3.088809254521908656e+02
6.000000000000000888e-01	2.765056775963824975e+02
7.000000000000000666e-01	2.311302060334579096e+02
8.000000000000000444e-01	2.344247630243716287e+02
9.000000000000000222e-01	2.406396532141644116e+02
1.000000000000000000e+00	2.379835443911345010e+02
1.100000000000000089e+00	2.327173652980638394e+02
1.200000000000000178e+00	2.316055446458899496e+02
1.300000000000000044e+00	2.259754357379416092e+02
1.400000000000000133e+00	2.353154847518257498e+02
1.500000000000000000e+00	5.077761387037194254e+02
1.600000000000000089e+00	6.298860786437987827e+02
1.700000000000000178e+00	9.649116417379940458e+02
1.800000000000000044e+00	2.120086830240885320e+03
1.900000000000000133e+00	1.553799097618689757e+03
2.000000000000000000e+00	1.462512948608398347e+03
2.100000000000000089e+00	9.082251848493304180e+01
2.200000000000000178e+00	9.406227661132813012e+01
2.300000000000000266e+00	6.040720443725585653e+01
2.400000000000000355e+00	6.675596313476562216e+01
2.500000000000000000e+00	6.520532836914063068e+01
2.600000000000000089e+00	7.158925781249999432e+01
2.700000000000000178e+00	8.275570678710937500e+01
2.800000000000000266e+00	6.539945678710937216e+01
2.900000000000000355e+00	nan
3.000000000000000000e+00	nan
3.100000000000000089e+00	nan
3.200000000000000178e+00	nan
3.300000000000000266e+00	nan
3.400000000000000355e+00	nan
3.500000000000000000e+00	1.345630078124999955e+03
3.600000000000000089e+00	nan
3.700000000000000178e+00	nan
3.800000000000000266e+00	nan
3.900000000000000355e+00	nan
4.000000000000000000e+00	nan
4.100000000000000533e+00	nan
4.200000000000000178e+00	nan
4.299999999999999822e+00	nan
4.400000000000000355e+00	nan
4.500000000000000000e+00	nan
4.600000000000000533e+00	nan
4.700000000000000178e+00	nan
4.800000000000000711e+00	nan
4.900000000000000355e+00	nan
5.000000000000000000e+00	0.000000000000000000e+00
