# Supplementary material for: A multi-sensor array for detecting and analyzing nocturnal avian migration
Source: PeerJ. 2023 Aug 30;11:e15622. doi: 10.7717/peerj.15622 (PMC10474833; doi:10.7717/peerj.15622)
Supplement: Supplemental Information 2 — A VPR was created for each volume scan from 0 to 12 UTC on 3/26/2021, 3/27/2021, 3/28/2021, 3/29/2021, 4/24/2021, and 5/25/2021. [file peerj-11-15622-s002.zip › vprs_PX-1000/20210526/vpr_20210526_053000.csv]

0.000000000000000000e+00	3.800701416015625114e+02
1.000000000000000056e-01	4.485547376844618270e+02
2.000000000000000111e-01	4.259436645507812500e+02
3.000000000000000444e-01	3.542022323608398438e+02
4.000000000000000222e-01	3.842677303314209212e+02
5.000000000000000000e-01	4.880591476440429801e+02
6.000000000000000888e-01	4.560527707417805914e+02
7.000000000000000666e-01	3.090808717091878179e+02
8.000000000000000444e-01	2.181177000681558980e+02
9.000000000000000222e-01	1.803354957580566520e+02
1.000000000000000000e+00	1.801632806142171148e+02
1.100000000000000089e+00	1.902629852294921875e+02
1.200000000000000178e+00	1.909494291825727998e+02
1.300000000000000044e+00	1.954946865990048366e+02
1.400000000000000133e+00	3.386042642211913858e+02
1.500000000000000000e+00	3.159762324406550533e+02
1.600000000000000089e+00	3.948984609985351426e+02
1.700000000000000178e+00	1.820515221489800410e+02
1.800000000000000044e+00	1.976317369733538101e+02
1.900000000000000133e+00	2.174172088623046761e+02
2.000000000000000000e+00	3.181311375209263588e+02
2.100000000000000089e+00	9.216120758056641193e+01
2.200000000000000178e+00	7.743284378051757244e+01
2.300000000000000266e+00	9.121287231445312216e+01
2.400000000000000355e+00	1.223189758300781307e+02
2.500000000000000000e+00	1.203264770507812500e+02
2.600000000000000089e+00	7.096193542480469318e+01
2.700000000000000178e+00	nan
2.800000000000000266e+00	nan
2.900000000000000355e+00	6.212772521972656392e+01
3.000000000000000000e+00	6.974677734374999716e+01
3.100000000000000089e+00	1.348929687499999943e+02
3.200000000000000178e+00	1.733872436523437557e+02
3.300000000000000266e+00	nan
3.400000000000000355e+00	nan
3.500000000000000000e+00	nan
3.600000000000000089e+00	nan
3.700000000000000178e+00	nan
3.800000000000000266e+00	nan
3.900000000000000355e+00	nan
4.000000000000000000e+00	nan
4.100000000000000533e+00	nan
4.200000000000000178e+00	nan
4.299999999999999822e+00	nan
4.400000000000000355e+00	nan
4.500000000000000000e+00	nan
4.600000000000000533e+00	nan
4.700000000000000178e+00	nan
4.800000000000000711e+00	nan
4.900000000000000355e+00	nan
5.000000000000000000e+00	0.000000000000000000e+00
