# Supplementary material for: A multi-sensor array for detecting and analyzing nocturnal avian migration
Source: PeerJ. 2023 Aug 30;11:e15622. doi: 10.7717/peerj.15622 (PMC10474833; doi:10.7717/peerj.15622)
Supplement: Supplemental Information 2 — A VPR was created for each volume scan from 0 to 12 UTC on 3/26/2021, 3/27/2021, 3/28/2021, 3/29/2021, 4/24/2021, and 5/25/2021. [file peerj-11-15622-s002.zip › vprs_PX-1000/20210526/vpr_20210526_030000.csv]

0.000000000000000000e+00	5.118823961046006730e+02
1.000000000000000056e-01	4.981170057508680884e+02
2.000000000000000111e-01	4.442997240149456957e+02
3.000000000000000444e-01	4.182637967427571084e+02
4.000000000000000222e-01	3.572065559387207259e+02
5.000000000000000000e-01	3.102288612365722429e+02
6.000000000000000888e-01	2.489873138427734318e+02
7.000000000000000666e-01	2.014642766316731581e+02
8.000000000000000444e-01	1.938054008483886719e+02
9.000000000000000222e-01	2.139171187082926338e+02
1.000000000000000000e+00	2.372889531453450616e+02
1.100000000000000089e+00	2.518017912546793582e+02
1.200000000000000178e+00	2.567147013346353788e+02
1.300000000000000044e+00	2.555734268188476506e+02
1.400000000000000133e+00	2.495156244913736714e+02
1.500000000000000000e+00	2.692246264139811274e+02
1.600000000000000089e+00	3.267224214033647058e+02
1.700000000000000178e+00	2.285513984278628868e+03
1.800000000000000044e+00	9.593863610839844114e+02
1.900000000000000133e+00	2.335257069959138789e+03
2.000000000000000000e+00	2.399570209209735481e+02
2.100000000000000089e+00	7.939137641059028283e+01
2.200000000000000178e+00	9.719228363037109375e+01
2.300000000000000266e+00	1.103404838562011747e+02
2.400000000000000355e+00	1.141564575195312443e+02
2.500000000000000000e+00	9.927601979573567803e+01
2.600000000000000089e+00	9.563870422363281421e+01
2.700000000000000178e+00	1.055680786132812443e+02
2.800000000000000266e+00	1.019458448621961821e+02
2.900000000000000355e+00	9.209653244018554119e+01
3.000000000000000000e+00	1.216363002232142918e+02
3.100000000000000089e+00	9.842251586914062500e+01
3.200000000000000178e+00	1.037670410156249972e+02
3.300000000000000266e+00	1.168711227416992244e+02
3.400000000000000355e+00	1.331228515624999886e+02
3.500000000000000000e+00	nan
3.600000000000000089e+00	nan
3.700000000000000178e+00	nan
3.800000000000000266e+00	nan
3.900000000000000355e+00	nan
4.000000000000000000e+00	nan
4.100000000000000533e+00	nan
4.200000000000000178e+00	nan
4.299999999999999822e+00	nan
4.400000000000000355e+00	nan
4.500000000000000000e+00	nan
4.600000000000000533e+00	nan
4.700000000000000178e+00	nan
4.800000000000000711e+00	nan
4.900000000000000355e+00	nan
5.000000000000000000e+00	0.000000000000000000e+00
