# Supplementary material for: A multi-sensor array for detecting and analyzing nocturnal avian migration
Source: PeerJ. 2023 Aug 30;11:e15622. doi: 10.7717/peerj.15622 (PMC10474833; doi:10.7717/peerj.15622)
Supplement: Supplemental Information 2 — A VPR was created for each volume scan from 0 to 12 UTC on 3/26/2021, 3/27/2021, 3/28/2021, 3/29/2021, 4/24/2021, and 5/25/2021. [file peerj-11-15622-s002.zip › vprs_PX-1000/20210526/vpr_20210526_065000.csv]

0.000000000000000000e+00	4.380897128634982209e+02
1.000000000000000056e-01	4.156663330078125114e+02
2.000000000000000111e-01	4.150307046508789313e+02
3.000000000000000444e-01	3.218516151428222543e+02
4.000000000000000222e-01	3.211488747914632427e+02
5.000000000000000000e-01	2.790894432067871094e+02
6.000000000000000888e-01	2.138414677937825559e+02
7.000000000000000666e-01	1.880915191650390739e+02
8.000000000000000444e-01	2.018807194519042980e+02
9.000000000000000222e-01	1.841568435668945369e+02
1.000000000000000000e+00	2.180031951904296932e+02
1.100000000000000089e+00	2.998910659790038835e+02
1.200000000000000178e+00	5.640078960418701399e+02
1.300000000000000044e+00	1.592928384532099244e+03
1.400000000000000133e+00	4.147245482042100775e+03
1.500000000000000000e+00	7.494817017071063674e+03
1.600000000000000089e+00	8.047848241678873819e+03
1.700000000000000178e+00	5.084700546264648438e+03
1.800000000000000044e+00	2.573265169525146575e+03
1.900000000000000133e+00	1.769327641126844583e+03
2.000000000000000000e+00	1.787510996791294701e+03
2.100000000000000089e+00	6.939260508219400947e+01
2.200000000000000178e+00	7.182989730834961506e+01
2.300000000000000266e+00	1.382749816894531136e+02
2.400000000000000355e+00	1.257589404296874989e+02
2.500000000000000000e+00	1.683984802246093864e+02
2.600000000000000089e+00	2.337784057617187443e+02
2.700000000000000178e+00	2.320768981933593693e+02
2.800000000000000266e+00	1.460853759765624886e+02
2.900000000000000355e+00	nan
3.000000000000000000e+00	1.940652862548828068e+02
3.100000000000000089e+00	1.011317830403645814e+02
3.200000000000000178e+00	1.183409667968749943e+02
3.300000000000000266e+00	1.121466918945312443e+02
3.400000000000000355e+00	2.606955322265624773e+02
3.500000000000000000e+00	nan
3.600000000000000089e+00	nan
3.700000000000000178e+00	nan
3.800000000000000266e+00	nan
3.900000000000000355e+00	nan
4.000000000000000000e+00	nan
4.100000000000000533e+00	nan
4.200000000000000178e+00	nan
4.299999999999999822e+00	nan
4.400000000000000355e+00	nan
4.500000000000000000e+00	nan
4.600000000000000533e+00	nan
4.700000000000000178e+00	nan
4.800000000000000711e+00	nan
4.900000000000000355e+00	nan
5.000000000000000000e+00	0.000000000000000000e+00
