# Supplementary material for: A multi-sensor array for detecting and analyzing nocturnal avian migration
Source: PeerJ. 2023 Aug 30;11:e15622. doi: 10.7717/peerj.15622 (PMC10474833; doi:10.7717/peerj.15622)
Supplement: Supplemental Information 2 — A VPR was created for each volume scan from 0 to 12 UTC on 3/26/2021, 3/27/2021, 3/28/2021, 3/29/2021, 4/24/2021, and 5/25/2021. [file peerj-11-15622-s002.zip › vprs_PX-1000/20210526/vpr_20210526_014000.csv]

0.000000000000000000e+00	2.997288024902343864e+02
1.000000000000000056e-01	1.637091022692228535e+02
2.000000000000000111e-01	1.712447067260742131e+02
3.000000000000000444e-01	1.511708551580255744e+02
4.000000000000000222e-01	1.284251427968343080e+02
5.000000000000000000e-01	1.332801699320475279e+02
6.000000000000000888e-01	1.440415040334065679e+02
7.000000000000000666e-01	1.551614023844401231e+02
8.000000000000000444e-01	1.778319900512695426e+02
9.000000000000000222e-01	1.827275899251301894e+02
1.000000000000000000e+00	1.850137315229936235e+02
1.100000000000000089e+00	2.747929351806640739e+02
1.200000000000000178e+00	3.431410547892252225e+02
1.300000000000000044e+00	6.173926191850142686e+02
1.400000000000000133e+00	7.186463351162997242e+02
1.500000000000000000e+00	1.042059779496626561e+03
1.600000000000000089e+00	8.683600868733723246e+02
1.700000000000000178e+00	1.096664214533025643e+03
1.800000000000000044e+00	1.079708485551313970e+03
1.900000000000000133e+00	9.305512878417969205e+02
2.000000000000000000e+00	1.804939013671875045e+03
2.100000000000000089e+00	nan
2.200000000000000178e+00	3.754539306640625114e+02
2.300000000000000266e+00	nan
2.400000000000000355e+00	nan
2.500000000000000000e+00	nan
2.600000000000000089e+00	nan
2.700000000000000178e+00	nan
2.800000000000000266e+00	nan
2.900000000000000355e+00	nan
3.000000000000000000e+00	nan
3.100000000000000089e+00	nan
3.200000000000000178e+00	nan
3.300000000000000266e+00	nan
3.400000000000000355e+00	nan
3.500000000000000000e+00	nan
3.600000000000000089e+00	nan
3.700000000000000178e+00	nan
3.800000000000000266e+00	nan
3.900000000000000355e+00	nan
4.000000000000000000e+00	nan
4.100000000000000533e+00	nan
4.200000000000000178e+00	nan
4.299999999999999822e+00	nan
4.400000000000000355e+00	nan
4.500000000000000000e+00	4.072032714843750227e+02
4.600000000000000533e+00	9.242995117187499545e+02
4.700000000000000178e+00	3.977130859375000114e+02
4.800000000000000711e+00	4.658788574218750114e+02
4.900000000000000355e+00	nan
5.000000000000000000e+00	0.000000000000000000e+00
