# Supplementary material for: A multi-sensor array for detecting and analyzing nocturnal avian migration
Source: PeerJ. 2023 Aug 30;11:e15622. doi: 10.7717/peerj.15622 (PMC10474833; doi:10.7717/peerj.15622)
Supplement: Supplemental Information 2 — A VPR was created for each volume scan from 0 to 12 UTC on 3/26/2021, 3/27/2021, 3/28/2021, 3/29/2021, 4/24/2021, and 5/25/2021. [file peerj-11-15622-s002.zip › vprs_PX-1000/20210526/vpr_20210526_114000.csv]

0.000000000000000000e+00	2.951060794605928095e+02
1.000000000000000056e-01	7.715375857883029198e+01
2.000000000000000111e-01	9.180085890028212248e+01
3.000000000000000444e-01	9.047116313733553739e+01
4.000000000000000222e-01	1.093868466331845184e+02
5.000000000000000000e-01	1.256292644299958994e+02
6.000000000000000888e-01	1.814370300292968636e+02
7.000000000000000666e-01	2.308349581037248868e+02
8.000000000000000444e-01	2.110259479298310907e+02
9.000000000000000222e-01	2.032803952534993357e+02
1.000000000000000000e+00	2.189581523548473001e+02
1.100000000000000089e+00	2.699974962234497298e+02
1.200000000000000178e+00	3.639613719593394876e+02
1.300000000000000044e+00	4.272525753445095802e+02
1.400000000000000133e+00	3.575464553222655923e+03
1.500000000000000000e+00	3.344981971153846416e+02
1.600000000000000089e+00	3.904101682222806744e+02
1.700000000000000178e+00	3.311432972499302423e+02
1.800000000000000044e+00	5.929615386962890398e+02
1.900000000000000133e+00	1.442755577218192047e+04
2.000000000000000000e+00	6.635823239669800387e+04
2.100000000000000089e+00	1.689204406738281250e+02
2.200000000000000178e+00	1.712527180989583258e+02
2.300000000000000266e+00	1.306811370849609375e+02
2.400000000000000355e+00	1.503308349609374943e+02
2.500000000000000000e+00	nan
2.600000000000000089e+00	nan
2.700000000000000178e+00	nan
2.800000000000000266e+00	nan
2.900000000000000355e+00	1.221185494559151721e+02
3.000000000000000000e+00	9.933874664306640057e+01
3.100000000000000089e+00	1.013759887695312472e+02
3.200000000000000178e+00	nan
3.300000000000000266e+00	6.649490966796875568e+01
3.400000000000000355e+00	9.625297241210937216e+01
3.500000000000000000e+00	1.078629028320312528e+02
3.600000000000000089e+00	nan
3.700000000000000178e+00	nan
3.800000000000000266e+00	nan
3.900000000000000355e+00	nan
4.000000000000000000e+00	nan
4.100000000000000533e+00	nan
4.200000000000000178e+00	nan
4.299999999999999822e+00	nan
4.400000000000000355e+00	nan
4.500000000000000000e+00	nan
4.600000000000000533e+00	nan
4.700000000000000178e+00	nan
4.800000000000000711e+00	nan
4.900000000000000355e+00	nan
5.000000000000000000e+00	0.000000000000000000e+00
