# Supplementary material for: A multi-sensor array for detecting and analyzing nocturnal avian migration
Source: PeerJ. 2023 Aug 30;11:e15622. doi: 10.7717/peerj.15622 (PMC10474833; doi:10.7717/peerj.15622)
Supplement: Supplemental Information 2 — A VPR was created for each volume scan from 0 to 12 UTC on 3/26/2021, 3/27/2021, 3/28/2021, 3/29/2021, 4/24/2021, and 5/25/2021. [file peerj-11-15622-s002.zip › vprs_PX-1000/20210526/vpr_20210526_084000.csv]

0.000000000000000000e+00	2.851230394151475593e+02
1.000000000000000056e-01	2.311475009494357380e+02
2.000000000000000111e-01	2.713502706776494620e+02
3.000000000000000444e-01	3.494541948954264399e+02
4.000000000000000222e-01	2.395168789545694779e+02
5.000000000000000000e-01	1.825200268554687568e+02
6.000000000000000888e-01	1.622051507247121549e+02
7.000000000000000666e-01	1.402937359037853469e+02
8.000000000000000444e-01	1.239239095936650727e+02
9.000000000000000222e-01	1.386377967140891201e+02
1.000000000000000000e+00	1.605233856201171818e+02
1.100000000000000089e+00	1.768461278011924378e+02
1.200000000000000178e+00	1.703301071893601204e+02
1.300000000000000044e+00	2.243654139200846203e+02
1.400000000000000133e+00	3.131548818734976294e+02
1.500000000000000000e+00	3.318041587829590071e+02
1.600000000000000089e+00	4.477117248535156477e+02
1.700000000000000178e+00	4.528588094075520303e+02
1.800000000000000044e+00	8.661216217041015852e+02
1.900000000000000133e+00	3.055689117431640511e+02
2.000000000000000000e+00	2.073161573621961793e+02
2.100000000000000089e+00	7.131258748372395928e+01
2.200000000000000178e+00	8.526215820312499716e+01
2.300000000000000266e+00	4.982613067626952841e+01
2.400000000000000355e+00	7.125691528320312784e+01
2.500000000000000000e+00	5.639474487304687500e+01
2.600000000000000089e+00	5.092241210937500284e+01
2.700000000000000178e+00	nan
2.800000000000000266e+00	nan
2.900000000000000355e+00	7.863843383789063068e+01
3.000000000000000000e+00	1.392474568684895644e+02
3.100000000000000089e+00	nan
3.200000000000000178e+00	5.283847167968749545e+02
3.300000000000000266e+00	nan
3.400000000000000355e+00	nan
3.500000000000000000e+00	nan
3.600000000000000089e+00	nan
3.700000000000000178e+00	nan
3.800000000000000266e+00	nan
3.900000000000000355e+00	nan
4.000000000000000000e+00	nan
4.100000000000000533e+00	nan
4.200000000000000178e+00	nan
4.299999999999999822e+00	nan
4.400000000000000355e+00	nan
4.500000000000000000e+00	nan
4.600000000000000533e+00	nan
4.700000000000000178e+00	nan
4.800000000000000711e+00	nan
4.900000000000000355e+00	nan
5.000000000000000000e+00	0.000000000000000000e+00
