# Supplementary material for: A multi-sensor array for detecting and analyzing nocturnal avian migration
Source: PeerJ. 2023 Aug 30;11:e15622. doi: 10.7717/peerj.15622 (PMC10474833; doi:10.7717/peerj.15622)
Supplement: Supplemental Information 3 — A wind profile was created for each three-hour interval between 0 and 12 UTC on 3/26/2021, 3/27/2021, 3/28/2021, 3/29/2021, 4/24/2021, and 5/25/2021. [file peerj-11-15622-s003.zip]

Archive with 68 entries (67 files):
- wind_profiles/
- __MACOSX/._wind_profiles
- wind_profiles/windprofile_20210526_00UTC_35.18N_97.44W.csv
- __MACOSX/wind_profiles/._windprofile_20210526_00UTC_35.18N_97.44W.csv
- wind_profiles/windprofile_20210329_03UTC_35.18N_97.44W.csv
- __MACOSX/wind_profiles/._windprofile_20210329_03UTC_35.18N_97.44W.csv
- wind_profiles/windprofile_20210329_06UTC_35.18N_97.44W.csv
- __MACOSX/wind_profiles/._windprofile_20210329_06UTC_35.18N_97.44W.csv
- wind_profiles/windprofile_20210526_12UTC_35.18N_97.44W.csv
- __MACOSX/wind_profiles/._windprofile_20210526_12UTC_35.18N_97.44W.csv
- wind_profiles/windprofile_20210329_09UTC_35.18N_97.44W.csv
- __MACOSX/wind_profiles/._windprofile_20210329_09UTC_35.18N_97.44W.csv
- wind_profiles/validate_direction.png
- __MACOSX/wind_profiles/._validate_direction.png
- wind_profiles/windprofile_20210327_12UTC_35.18N_97.44W.csv
- __MACOSX/wind_profiles/._windprofile_20210327_12UTC_35.18N_97.44W.csv
- wind_profiles/windprofile_20210328_12UTC_35.18N_97.44W.csv
- __MACOSX/wind_profiles/._windprofile_20210328_12UTC_35.18N_97.44W.csv
- wind_profiles/windprofile_20210330_00UTC_35.18N_97.44W.csv
- __MACOSX/wind_profiles/._windprofile_20210330_00UTC_35.18N_97.44W.csv
- wind_profiles/windprofile_20210330_12UTC_35.18N_97.44W.csv
- __MACOSX/wind_profiles/._windprofile_20210330_12UTC_35.18N_97.44W.csv
- wind_profiles/windprofile_20210328_00UTC_35.18N_97.44W.csv
- __MACOSX/wind_profiles/._windprofile_20210328_00UTC_35.18N_97.44W.csv
- wind_profiles/windprofile_20210425_03UTC_35.18N_97.44W.csv
- __MACOSX/wind_profiles/._windprofile_20210425_03UTC_35.18N_97.44W.csv
- wind_profiles/windprofile_20210327_00UTC_35.18N_97.44W.csv
- __MACOSX/wind_profiles/._windprofile_20210327_00UTC_35.18N_97.44W.csv
- wind_profiles/windprofile_20210425_06UTC_35.18N_97.44W.csv
- __MACOSX/wind_profiles/._windprofile_20210425_06UTC_35.18N_97.44W.csv
- wind_profiles/windprofile_20210425_09UTC_35.18N_97.44W.csv
- __MACOSX/wind_profiles/._windprofile_20210425_09UTC_35.18N_97.44W.csv
- wind_profiles/windprofile_20210327_09UTC_35.18N_97.44W.csv
- __MACOSX/wind_profiles/._windprofile_20210327_09UTC_35.18N_97.44W.csv
- wind_profiles/windprofile_20210328_09UTC_35.18N_97.44W.csv
- __MACOSX/wind_profiles/._windprofile_20210328_09UTC_35.18N_97.44W.csv
- wind_profiles/windprofile_20210328_06UTC_35.18N_97.44W.csv
- __MACOSX/wind_profiles/._windprofile_20210328_06UTC_35.18N_97.44W.csv
- wind_profiles/windprofile_20210327_03UTC_35.18N_97.44W.csv
- __MACOSX/wind_profiles/._windprofile_20210327_03UTC_35.18N_97.44W.csv
- wind_profiles/windprofile_20210328_03UTC_35.18N_97.44W.csv
- __MACOSX/wind_profiles/._windprofile_20210328_03UTC_35.18N_97.44W.csv
- wind_profiles/windprofile_20210327_06UTC_35.18N_97.44W.csv
- __MACOSX/wind_profiles/._windprofile_20210327_06UTC_35.18N_97.44W.csv
- wind_profiles/windprofile_20210425_00UTC_35.18N_97.44W.csv
- __MACOSX/wind_profiles/._windprofile_20210425_00UTC_35.18N_97.44W.csv
- wind_profiles/windprofile_20210330_03UTC_35.18N_97.44W.csv
- __MACOSX/wind_profiles/._windprofile_20210330_03UTC_35.18N_97.44W.csv
- wind_profiles/windprofile_20210425_12UTC_35.18N_97.44W.csv
- __MACOSX/wind_profiles/._windprofile_20210425_12UTC_35.18N_97.44W.csv
- wind_profiles/validate_speed.png
- __MACOSX/wind_profiles/._validate_speed.png
- wind_profiles/windprofile_20210330_06UTC_35.18N_97.44W.csv
- __MACOSX/wind_profiles/._windprofile_20210330_06UTC_35.18N_97.44W.csv
- wind_profiles/windprofile_20210330_09UTC_35.18N_97.44W.csv
- __MACOSX/wind_profiles/._windprofile_20210330_09UTC_35.18N_97.44W.csv
- wind_profiles/WindProfileColumnHeaders.txt
- __MACOSX/wind_profiles/._WindProfileColumnHeaders.txt
- wind_profiles/windprofile_20210329_00UTC_35.18N_97.44W.csv
- __MACOSX/wind_profiles/._windprofile_20210329_00UTC_35.18N_97.44W.csv
- wind_profiles/windprofile_20210526_06UTC_35.18N_97.44W.csv
- __MACOSX/wind_profiles/._windprofile_20210526_06UTC_35.18N_97.44W.csv
- wind_profiles/windprofile_20210329_12UTC_35.18N_97.44W.csv
- __MACOSX/wind_profiles/._windprofile_20210329_12UTC_35.18N_97.44W.csv
- wind_profiles/windprofile_20210526_03UTC_35.18N_97.44W.csv
- __MACOSX/wind_profiles/._windprofile_20210526_03UTC_35.18N_97.44W.csv
- wind_profiles/windprofile_20210526_09UTC_35.18N_97.44W.csv
- __MACOSX/wind_profiles/._windprofile_20210526_09UTC_35.18N_97.44W.csv
