# Supplementary material for: A multi-sensor array for detecting and analyzing nocturnal avian migration
Source: PeerJ. 2023 Aug 30;11:e15622. doi: 10.7717/peerj.15622 (PMC10474833; doi:10.7717/peerj.15622)
Supplement: Supplemental Information 3 — A wind profile was created for each three-hour interval between 0 and 12 UTC on 3/26/2021, 3/27/2021, 3/28/2021, 3/29/2021, 4/24/2021, and 5/25/2021. [file peerj-11-15622-s003.zip › wind_profiles/windprofile_20210526_00UTC_35.18N_97.44W.csv]

1.182929382324218750e+02	3.245856046676635742e+00	3.134839477539062500e+02
3.413377990722656250e+02	3.236647605895996094e+00	3.134126892089843750e+02
5.704853515625000000e+02	3.764643192291259766e+00	3.191949768066406250e+02
8.041616210937500000e+02	3.905353069305419922e+00	3.215368347167968750e+02
1.042890625000000000e+03	4.011315822601318359e+00	3.215613098144531250e+02
1.284964355468750000e+03	3.551522254943847656e+00	3.310710754394531250e+02
1.533635742187500000e+03	2.351691007614135742e+00	8.905571937561035156e+00
1.787686279296875000e+03	1.695155024528503418e+00	8.747566986083984375e+01
2.048794189453125000e+03	0.000000000000000000e+00	1.414417572021484375e+02
2.315516357421875000e+03	0.000000000000000000e+00	1.561092376708984375e+02
2.589732910156250000e+03	0.000000000000000000e+00	1.562642364501953125e+02
2.871704833984375000e+03	0.000000000000000000e+00	1.555752410888671875e+02
3.162069580078125000e+03	0.000000000000000000e+00	1.529327850341796875e+02
3.768723876953125000e+03	2.833067178726196289e+00	1.443091430664062500e+02
4.412773925781250000e+03	5.215050220489501953e+00	1.345661621093750000e+02
5.100082031250000000e+03	6.930697441101074219e+00	1.283252410888671875e+02
5.838093750000000000e+03	8.178997039794921875e+00	1.250781784057617188e+02
6.639652343750000000e+03	9.538724899291992188e+00	1.192177658081054688e+02
7.516687500000000000e+03	1.066139411926269531e+01	9.895453643798828125e+01
8.486718750000000000e+03	1.043983745574951172e+01	6.217988204956054688e+01
9.573156250000000000e+03	1.253611946105957031e+01	4.011415863037109375e+01
1.016964062500000000e+04	1.183095836639404297e+01	2.859310913085937500e+01
1.080924218750000000e+04	1.059673881530761719e+01	1.899976158142089844e+01
1.149892578125000000e+04	1.019176959991455078e+01	1.499116325378417969e+01
1.225110156250000000e+04	1.118165302276611328e+01	1.843433570861816406e+01
1.308997265625000000e+04	1.403707504272460938e+01	3.058282089233398438e+01
1.405054687500000000e+04	1.443355274200439453e+01	3.582053756713867188e+01
1.518160546875000000e+04	1.496019649505615234e+01	4.239654922485351562e+01
1.656107031250000000e+04	1.185064792633056641e+01	4.651126861572265625e+01
