# Supplementary material for: A multi-sensor array for detecting and analyzing nocturnal avian migration
Source: PeerJ. 2023 Aug 30;11:e15622. doi: 10.7717/peerj.15622 (PMC10474833; doi:10.7717/peerj.15622)
Supplement: Supplemental Information 3 — A wind profile was created for each three-hour interval between 0 and 12 UTC on 3/26/2021, 3/27/2021, 3/28/2021, 3/29/2021, 4/24/2021, and 5/25/2021. [file peerj-11-15622-s003.zip › wind_profiles/windprofile_20210329_03UTC_35.18N_97.44W.csv]

1.879815216064453125e+02	3.858098268508911133e+00	1.902237319946289062e+01
4.023212890625000000e+02	3.855813980102539062e+00	1.896044158935546875e+01
6.217598266601562500e+02	4.466284275054931641e+00	1.656563377380371094e+01
8.466540527343750000e+02	5.165347099304199219e+00	2.465005111694335938e+01
1.076089355468750000e+03	5.947238922119140625e+00	3.148273468017578125e+01
1.310152343750000000e+03	7.316418170928955078e+00	4.150094604492187500e+01
1.549743408203125000e+03	7.668942451477050781e+00	5.417625808715820312e+01
1.796342285156250000e+03	6.021432876586914062e+00	7.721037292480468750e+01
2.049640869140625000e+03	6.915551662445068359e+00	9.577322387695312500e+01
2.309116210937500000e+03	8.076095581054687500e+00	1.024599685668945312e+02
2.576913818359375000e+03	8.748348236083984375e+00	1.079504318237304688e+02
2.851982666015625000e+03	9.409990310668945312e+00	1.121227035522460938e+02
3.135214355468750000e+03	9.626673698425292969e+00	1.162307739257812500e+02
3.729747070312500000e+03	9.871331214904785156e+00	1.156808319091796875e+02
4.364095703125000000e+03	1.077696323394775391e+01	1.136323547363281250e+02
5.043574218750000000e+03	1.088630294799804688e+01	1.102940521240234375e+02
5.775093750000000000e+03	9.862276077270507812e+00	1.212417907714843750e+02
6.567031250000000000e+03	7.742041587829589844e+00	1.365549163818359375e+02
7.428667968750000000e+03	4.793526172637939453e+00	1.523785400390625000e+02
8.374613281250000000e+03	0.000000000000000000e+00	1.626140594482421875e+02
9.430199218750000000e+03	0.000000000000000000e+00	1.684966430664062500e+02
1.000926953125000000e+04	0.000000000000000000e+00	1.747631378173828125e+02
1.063073437500000000e+04	0.000000000000000000e+00	1.839400939941406250e+02
1.130054296875000000e+04	0.000000000000000000e+00	1.823437805175781250e+02
1.203512109375000000e+04	4.297596454620361328e+00	1.526699218750000000e+02
1.286100390625000000e+04	1.403984832763671875e+01	1.275150070190429688e+02
1.380755078125000000e+04	1.990329360961914062e+01	1.022145843505859375e+02
1.492441406250000000e+04	2.672831726074218750e+01	9.784210968017578125e+01
1.629141015625000000e+04	2.668023681640625000e+01	9.501803588867187500e+01
