# Supplementary material for: A multi-sensor array for detecting and analyzing nocturnal avian migration
Source: PeerJ. 2023 Aug 30;11:e15622. doi: 10.7717/peerj.15622 (PMC10474833; doi:10.7717/peerj.15622)
Supplement: Supplemental Information 3 — A wind profile was created for each three-hour interval between 0 and 12 UTC on 3/26/2021, 3/27/2021, 3/28/2021, 3/29/2021, 4/24/2021, and 5/25/2021. [file peerj-11-15622-s003.zip › wind_profiles/windprofile_20210329_06UTC_35.18N_97.44W.csv]

1.849157867431640625e+02	3.765610933303833008e+00	1.428313732147216797e+00
3.969873657226562500e+02	3.766068458557128906e+00	1.379980683326721191e+00
6.151275634765625000e+02	5.037694931030273438e+00	5.806773662567138672e+00
8.401762695312500000e+02	5.513830184936523438e+00	1.409700489044189453e+01
1.069655761718750000e+03	6.535395145416259766e+00	2.548957633972167969e+01
1.304417724609375000e+03	7.952498435974121094e+00	4.051918792724609375e+01
1.544287109375000000e+03	7.818071365356445312e+00	5.142883682250976562e+01
1.791291503906250000e+03	6.513371467590332031e+00	6.084664916992187500e+01
2.044538574218750000e+03	6.793178558349609375e+00	8.100099182128906250e+01
2.304233398437500000e+03	7.087064266204833984e+00	9.569209289550781250e+01
2.571484130859375000e+03	6.859250068664550781e+00	1.057759094238281250e+02
2.845506591796875000e+03	6.432551383972167969e+00	1.146607894897460938e+02
3.128172607421875000e+03	4.800354957580566406e+00	1.228710479736328125e+02
3.721481445312500000e+03	7.251446247100830078e+00	1.057584686279296875e+02
4.355534179687500000e+03	1.086567687988281250e+01	1.026402359008789062e+02
5.034742187500000000e+03	1.231135463714599609e+01	1.019084396362304688e+02
5.765835937500000000e+03	1.167635536193847656e+01	1.097145690917968750e+02
6.557246093750000000e+03	1.003899002075195312e+01	1.199679870605468750e+02
7.419085937500000000e+03	7.378389835357666016e+00	1.355104675292968750e+02
8.366125000000000000e+03	3.704463481903076172e+00	1.496329040527343750e+02
9.422531250000000000e+03	0.000000000000000000e+00	1.623751220703125000e+02
1.000243750000000000e+04	0.000000000000000000e+00	1.742833557128906250e+02
1.062439453125000000e+04	0.000000000000000000e+00	1.849609069824218750e+02
1.129580859375000000e+04	0.000000000000000000e+00	1.845510253906250000e+02
1.202873828125000000e+04	0.000000000000000000e+00	1.504113769531250000e+02
1.285195703125000000e+04	1.037181472778320312e+01	1.037669525146484375e+02
1.379725390625000000e+04	1.840697479248046875e+01	8.318965911865234375e+01
1.491458984375000000e+04	2.194104576110839844e+01	9.642951202392578125e+01
1.628451562500000000e+04	2.294704627990722656e+01	9.712078857421875000e+01
