# Supplementary material for: A multi-sensor array for detecting and analyzing nocturnal avian migration
Source: PeerJ. 2023 Aug 30;11:e15622. doi: 10.7717/peerj.15622 (PMC10474833; doi:10.7717/peerj.15622)
Supplement: Supplemental Information 3 — A wind profile was created for each three-hour interval between 0 and 12 UTC on 3/26/2021, 3/27/2021, 3/28/2021, 3/29/2021, 4/24/2021, and 5/25/2021. [file peerj-11-15622-s003.zip › wind_profiles/windprofile_20210526_12UTC_35.18N_97.44W.csv]

1.527484741210937500e+02	2.879963874816894531e+00	3.148883361816406250e+02
3.711080932617187500e+02	2.885446548461914062e+00	3.148033142089843750e+02
5.952319335937500000e+02	3.190941333770751953e+00	8.868199348449707031e+00
8.274975585937500000e+02	5.113866806030273438e+00	5.208398818969726562e+01
1.066665039062500000e+03	5.072186470031738281e+00	6.713310241699218750e+01
1.311460205078125000e+03	3.520508050918579102e+00	5.338543319702148438e+01
1.561854492187500000e+03	3.053376913070678711e+00	4.256433868408203125e+01
1.817897949218750000e+03	2.958680391311645508e+00	4.217974472045898438e+01
2.081087890625000000e+03	3.286093711853027344e+00	5.841400909423828125e+01
2.349778076171875000e+03	3.369616031646728516e+00	7.352895355224609375e+01
2.625150878906250000e+03	3.413317918777465820e+00	8.979163360595703125e+01
2.908211669921875000e+03	3.717272281646728516e+00	1.028727111816406250e+02
3.198732177734375000e+03	4.117730140686035156e+00	1.109996337890625000e+02
3.805365966796875000e+03	4.991583824157714844e+00	1.192435455322265625e+02
4.447003906250000000e+03	5.868308544158935547e+00	1.201106185913085938e+02
5.132265625000000000e+03	6.119577407836914062e+00	1.193119049072265625e+02
5.871031250000000000e+03	5.648638248443603516e+00	1.144494094848632812e+02
6.673457031250000000e+03	7.208940029144287109e+00	1.030213317871093750e+02
7.547269531250000000e+03	9.753952026367187500e+00	9.721213531494140625e+01
8.511144531250000000e+03	1.270234394073486328e+01	9.491365814208984375e+01
9.589359375000000000e+03	1.485061836242675781e+01	1.066579360961914062e+02
1.018086328125000000e+04	1.577638149261474609e+01	1.181224060058593750e+02
1.081561718750000000e+04	1.769344329833984375e+01	1.255346603393554688e+02
1.150132031250000000e+04	2.043250846862792969e+01	1.230508422851562500e+02
1.225237500000000000e+04	2.140394020080566406e+01	1.188817443847656250e+02
1.309001953125000000e+04	2.103396606445312500e+01	1.115897979736328125e+02
1.404681250000000000e+04	2.038401031494140625e+01	8.962090301513671875e+01
1.516896484375000000e+04	1.463637828826904297e+01	7.145404815673828125e+01
1.653222265625000000e+04	1.265709781646728516e+01	6.297740554809570312e+01
