# Supplementary material for: A multi-sensor array for detecting and analyzing nocturnal avian migration
Source: PeerJ. 2023 Aug 30;11:e15622. doi: 10.7717/peerj.15622 (PMC10474833; doi:10.7717/peerj.15622)
Supplement: Supplemental Information 3 — A wind profile was created for each three-hour interval between 0 and 12 UTC on 3/26/2021, 3/27/2021, 3/28/2021, 3/29/2021, 4/24/2021, and 5/25/2021. [file peerj-11-15622-s003.zip › wind_profiles/windprofile_20210329_09UTC_35.18N_97.44W.csv]

1.720932464599609375e+02	4.906953811645507812e+00	2.412207412719726562e+01
3.822204589843750000e+02	4.909333705902099609e+00	2.413603973388671875e+01
5.987059326171875000e+02	7.599155902862548828e+00	1.815252876281738281e+01
8.232934570312500000e+02	8.212634086608886719e+00	2.277576065063476562e+01
1.053185058593750000e+03	9.679275512695312500e+00	3.446197891235351562e+01
1.288347167968750000e+03	1.056363582611083984e+01	4.571712112426757812e+01
1.529264404296875000e+03	9.715595245361328125e+00	5.013084411621093750e+01
1.777286376953125000e+03	8.895833969116210938e+00	5.615415573120117188e+01
2.030859863281250000e+03	8.875975608825683594e+00	7.043512725830078125e+01
2.291480957031250000e+03	8.277665138244628906e+00	8.063549041748046875e+01
2.558677490234375000e+03	7.335322380065917969e+00	8.882816314697265625e+01
2.833698730468750000e+03	6.067252635955810547e+00	9.478820800781250000e+01
3.116411376953125000e+03	4.932394981384277344e+00	7.461940765380859375e+01
3.710484619140625000e+03	8.414909362792968750e+00	7.566400146484375000e+01
4.346196289062500000e+03	1.099905681610107422e+01	9.546804809570312500e+01
5.027359375000000000e+03	1.165443897247314453e+01	1.011371154785156250e+02
5.760925781250000000e+03	9.979251861572265625e+00	1.112739639282226562e+02
6.555183593750000000e+03	8.148057937622070312e+00	1.268773269653320312e+02
7.421132812500000000e+03	6.890565395355224609e+00	1.387538909912109375e+02
8.372593750000000000e+03	5.643256664276123047e+00	1.413548736572265625e+02
9.433421875000000000e+03	4.287741184234619141e+00	1.364903259277343750e+02
1.001501562500000000e+04	3.116201877593994141e+00	1.414734649658203125e+02
1.063789062500000000e+04	1.165184378623962402e+00	1.414004058837890625e+02
1.130970703125000000e+04	0.000000000000000000e+00	1.701301422119140625e+02
1.204137109375000000e+04	0.000000000000000000e+00	1.496283721923828125e+02
1.285730468750000000e+04	1.060446262359619141e+01	1.036688690185546875e+02
1.379417968750000000e+04	2.122635078430175781e+01	9.662506866455078125e+01
1.490473828125000000e+04	2.212607192993164062e+01	1.004830017089843750e+02
1.627130859375000000e+04	2.189070510864257812e+01	9.773519897460937500e+01
