# Supplementary material for: A multi-sensor array for detecting and analyzing nocturnal avian migration
Source: PeerJ. 2023 Aug 30;11:e15622. doi: 10.7717/peerj.15622 (PMC10474833; doi:10.7717/peerj.15622)
Supplement: Supplemental Information 3 — A wind profile was created for each three-hour interval between 0 and 12 UTC on 3/26/2021, 3/27/2021, 3/28/2021, 3/29/2021, 4/24/2021, and 5/25/2021. [file peerj-11-15622-s003.zip › wind_profiles/windprofile_20210327_12UTC_35.18N_97.44W.csv]

9.809936523437500000e+01	5.037020206451416016e+00	4.153380966186523438e+01
3.113401489257812500e+02	5.026853084564208984e+00	4.142626571655273438e+01
5.286505126953125000e+02	5.034187316894531250e+00	4.151323699951171875e+01
7.557780761718750000e+02	1.063902091979980469e+01	3.331082916259765625e+01
9.901020507812500000e+02	1.245734786987304688e+01	3.871123123168945312e+01
1.229777099609375000e+03	1.335401821136474609e+01	4.481098937988281250e+01
1.475863281250000000e+03	1.348266696929931641e+01	5.079644393920898438e+01
1.727056884765625000e+03	1.276349544525146484e+01	5.403652191162109375e+01
1.985704101562500000e+03	1.159497165679931641e+01	5.434644317626953125e+01
2.249357910156250000e+03	1.056288719177246094e+01	5.209091567993164062e+01
2.519989746093750000e+03	9.957978248596191406e+00	4.920928192138671875e+01
2.798229980468750000e+03	1.024713420867919922e+01	4.718360137939453125e+01
3.082866455078125000e+03	1.134189891815185547e+01	4.761807632446289062e+01
3.677641845703125000e+03	1.470318222045898438e+01	5.168318939208984375e+01
4.307186523437500000e+03	1.902424240112304688e+01	5.920504760742187500e+01
4.977921875000000000e+03	2.322675895690917969e+01	5.983695602416992188e+01
5.701777343750000000e+03	2.650474166870117188e+01	5.234622955322265625e+01
6.490226562500000000e+03	2.624617767333984375e+01	4.540649414062500000e+01
7.349921875000000000e+03	2.731135749816894531e+01	4.696523284912109375e+01
8.299164062500000000e+03	3.127535247802734375e+01	5.415626144409179688e+01
9.360390625000000000e+03	3.626721572875976562e+01	5.846503448486328125e+01
9.942812500000000000e+03	4.016567993164062500e+01	6.015486907958984375e+01
1.056721875000000000e+04	4.259566879272460938e+01	6.133993530273437500e+01
1.124430859375000000e+04	4.320970535278320312e+01	6.324013137817382812e+01
1.199035546875000000e+04	4.149435806274414062e+01	6.567527008056640625e+01
1.283089062500000000e+04	3.615764236450195312e+01	6.562518310546875000e+01
1.379638671875000000e+04	3.398043060302734375e+01	6.686675262451171875e+01
1.493323046875000000e+04	2.921024513244628906e+01	7.058431243896484375e+01
1.631179687500000000e+04	2.669745254516601562e+01	7.944401550292968750e+01
