# Supplementary material for: A multi-sensor array for detecting and analyzing nocturnal avian migration
Source: PeerJ. 2023 Aug 30;11:e15622. doi: 10.7717/peerj.15622 (PMC10474833; doi:10.7717/peerj.15622)
Supplement: Supplemental Information 3 — A wind profile was created for each three-hour interval between 0 and 12 UTC on 3/26/2021, 3/27/2021, 3/28/2021, 3/29/2021, 4/24/2021, and 5/25/2021. [file peerj-11-15622-s003.zip › wind_profiles/windprofile_20210328_12UTC_35.18N_97.44W.csv]

2.079807128906250000e+02	0.000000000000000000e+00	1.944865722656250000e+02
4.186716918945312500e+02	0.000000000000000000e+00	1.944745635986328125e+02
6.341510620117187500e+02	2.579850435256958008e+00	2.097421722412109375e+02
8.553215332031250000e+02	0.000000000000000000e+00	2.022295379638671875e+02
1.081469726562500000e+03	0.000000000000000000e+00	1.857992858886718750e+02
1.312977539062500000e+03	0.000000000000000000e+00	1.746068267822265625e+02
1.549384277343750000e+03	0.000000000000000000e+00	1.695790100097656250e+02
1.792021240234375000e+03	0.000000000000000000e+00	1.683798828125000000e+02
2.040169189453125000e+03	0.000000000000000000e+00	1.692532348632812500e+02
2.294467529296875000e+03	0.000000000000000000e+00	1.691686096191406250e+02
2.555893066406250000e+03	0.000000000000000000e+00	1.678004455566406250e+02
2.824574707031250000e+03	0.000000000000000000e+00	1.657035217285156250e+02
3.100537353515625000e+03	0.000000000000000000e+00	1.632869262695312500e+02
3.679783935546875000e+03	5.218026161193847656e+00	1.563106231689453125e+02
4.299401367187500000e+03	8.615468025207519531e+00	1.455556640625000000e+02
4.963296875000000000e+03	1.092912578582763672e+01	1.352606506347656250e+02
5.678828125000000000e+03	1.279659938812255859e+01	1.266902084350585938e+02
6.453183593750000000e+03	1.400709056854248047e+01	1.226865615844726562e+02
7.295035156250000000e+03	1.580304145812988281e+01	1.153900985717773438e+02
8.222703125000000000e+03	1.651595687866210938e+01	1.104391860961914062e+02
9.265589843750000000e+03	1.845253753662109375e+01	1.018603286743164062e+02
9.844781250000000000e+03	2.057775115966796875e+01	9.345330810546875000e+01
1.047310546875000000e+04	2.367751502990722656e+01	8.457303619384765625e+01
1.116010156250000000e+04	2.845172500610351562e+01	7.988296508789062500e+01
1.192575781250000000e+04	3.446520996093750000e+01	7.853224945068359375e+01
1.279630078125000000e+04	3.856304550170898438e+01	7.564543914794921875e+01
1.378739843750000000e+04	3.762528991699218750e+01	7.625698852539062500e+01
1.493564843750000000e+04	3.265556335449218750e+01	8.032904052734375000e+01
1.631494531250000000e+04	3.059976577758789062e+01	8.092124938964843750e+01
