# Supplementary material for: A multi-sensor array for detecting and analyzing nocturnal avian migration
Source: PeerJ. 2023 Aug 30;11:e15622. doi: 10.7717/peerj.15622 (PMC10474833; doi:10.7717/peerj.15622)
Supplement: Supplemental Information 3 — A wind profile was created for each three-hour interval between 0 and 12 UTC on 3/26/2021, 3/27/2021, 3/28/2021, 3/29/2021, 4/24/2021, and 5/25/2021. [file peerj-11-15622-s003.zip › wind_profiles/windprofile_20210330_00UTC_35.18N_97.44W.csv]

7.065739440917968750e+01	4.820572376251220703e+00	5.372956752777099609e+00
2.870854492187500000e+02	4.822718620300292969e+00	5.393646240234375000e+00
5.113334960937500000e+02	4.823454856872558594e+00	5.426140308380126953e+00
7.402551269531250000e+02	6.134830474853515625e+00	5.948731422424316406e+00
9.742487792968750000e+02	6.792169570922851562e+00	8.657532691955566406e+00
1.212900878906250000e+03	7.550673007965087891e+00	1.189673233032226562e+01
1.456598144531250000e+03	9.093366622924804688e+00	1.814220237731933594e+01
1.706006591796875000e+03	1.316600227355957031e+01	3.294141387939453125e+01
1.962933349609375000e+03	1.745429992675781250e+01	4.912059783935546875e+01
2.228370849609375000e+03	1.959424972534179688e+01	6.238217544555664062e+01
2.502392089843750000e+03	1.947360610961914062e+01	6.835413360595703125e+01
2.785505126953125000e+03	1.819769096374511719e+01	6.893438720703125000e+01
3.076864746093750000e+03	1.686444473266601562e+01	6.959812164306640625e+01
3.687229492187500000e+03	1.369448375701904297e+01	6.928089904785156250e+01
4.332962890625000000e+03	1.295818996429443359e+01	7.456000518798828125e+01
5.021300781250000000e+03	1.384379100799560547e+01	7.126692199707031250e+01
5.758550781250000000e+03	1.436408424377441406e+01	6.474915313720703125e+01
6.554152343750000000e+03	1.494648075103759766e+01	6.344762420654296875e+01
7.419960937500000000e+03	1.545404815673828125e+01	6.374332046508789062e+01
8.372421875000000000e+03	1.725429725646972656e+01	7.014360809326171875e+01
9.435675781250000000e+03	2.144938659667968750e+01	8.581697845458984375e+01
1.002059765625000000e+04	2.552586364746093750e+01	9.394800567626953125e+01
1.064876953125000000e+04	3.047032928466796875e+01	1.015713806152343750e+02
1.132762890625000000e+04	3.592034149169921875e+01	1.037560424804687500e+02
1.207038671875000000e+04	3.949879074096679688e+01	1.007473602294921875e+02
1.289608984375000000e+04	3.716623306274414062e+01	9.728787994384765625e+01
1.383731640625000000e+04	3.526107406616210938e+01	9.338969421386718750e+01
1.493840234375000000e+04	3.438889694213867188e+01	8.995551300048828125e+01
1.627751562500000000e+04	3.091540527343750000e+01	8.667484283447265625e+01
