# Supplementary material for: A multi-sensor array for detecting and analyzing nocturnal avian migration
Source: PeerJ. 2023 Aug 30;11:e15622. doi: 10.7717/peerj.15622 (PMC10474833; doi:10.7717/peerj.15622)
Supplement: Supplemental Information 3 — A wind profile was created for each three-hour interval between 0 and 12 UTC on 3/26/2021, 3/27/2021, 3/28/2021, 3/29/2021, 4/24/2021, and 5/25/2021. [file peerj-11-15622-s003.zip › wind_profiles/windprofile_20210330_12UTC_35.18N_97.44W.csv]

6.612391662597656250e+01	5.356906890869140625e+00	2.734442329406738281e+01
2.773957519531250000e+02	5.361926555633544922e+00	2.739349174499511719e+01
4.944927978515625000e+02	5.361541748046875000e+00	2.742842864990234375e+01
7.175734863281250000e+02	1.004934406280517578e+01	2.233520889282226562e+01
9.485812988281250000e+02	1.445540142059326172e+01	3.279380798339843750e+01
1.186486816406250000e+03	1.615029525756835938e+01	4.342085647583007812e+01
1.431723876953125000e+03	1.307695388793945312e+01	4.255081176757812500e+01
1.684742187500000000e+03	1.202239608764648438e+01	4.658945083618164062e+01
1.944303466796875000e+03	1.265730857849121094e+01	6.033998489379882812e+01
2.211241699218750000e+03	1.348842334747314453e+01	7.331870269775390625e+01
2.484828369140625000e+03	1.342542076110839844e+01	8.133273315429687500e+01
2.765485595703125000e+03	1.213793277740478516e+01	8.451906585693359375e+01
3.053649658203125000e+03	1.095243835449218750e+01	7.792746734619140625e+01
3.656291503906250000e+03	1.172128391265869141e+01	5.580193328857421875e+01
4.299912109375000000e+03	1.295425796508789062e+01	4.420843124389648438e+01
4.988179687500000000e+03	1.364509868621826172e+01	3.856776809692382812e+01
5.723789062500000000e+03	1.566713333129882812e+01	4.111360549926757812e+01
6.517601562500000000e+03	1.828232765197753906e+01	4.586156463623046875e+01
7.382460937500000000e+03	2.352223014831542969e+01	5.507686996459960938e+01
8.336566406250000000e+03	2.801514053344726562e+01	5.844548416137695312e+01
9.409085937500000000e+03	3.768970108032226562e+01	7.007614135742187500e+01
9.998828125000000000e+03	4.245560455322265625e+01	7.341783142089843750e+01
1.063016796875000000e+04	4.643199157714843750e+01	7.433478546142578125e+01
1.131044921875000000e+04	4.966205596923828125e+01	7.432502746582031250e+01
1.205307421875000000e+04	5.671334838867187500e+01	7.526652526855468750e+01
1.288281250000000000e+04	5.833228683471679688e+01	7.873266601562500000e+01
1.383393359375000000e+04	5.023998641967773438e+01	8.521004486083984375e+01
1.494624609375000000e+04	3.823405456542968750e+01	8.651687622070312500e+01
1.628296093750000000e+04	2.963820648193359375e+01	8.584136199951171875e+01
