# Supplementary material for: A multi-sensor array for detecting and analyzing nocturnal avian migration
Source: PeerJ. 2023 Aug 30;11:e15622. doi: 10.7717/peerj.15622 (PMC10474833; doi:10.7717/peerj.15622)
Supplement: Supplemental Information 3 — A wind profile was created for each three-hour interval between 0 and 12 UTC on 3/26/2021, 3/27/2021, 3/28/2021, 3/29/2021, 4/24/2021, and 5/25/2021. [file peerj-11-15622-s003.zip › wind_profiles/windprofile_20210328_00UTC_35.18N_97.44W.csv]

1.116496582031250000e+02	0.000000000000000000e+00	1.760487670898437500e+02
3.327315368652343750e+02	0.000000000000000000e+00	1.759943695068359375e+02
5.547021484375000000e+02	0.000000000000000000e+00	1.758231964111328125e+02
7.810278320312500000e+02	0.000000000000000000e+00	1.766519165039062500e+02
1.012154052734375000e+03	0.000000000000000000e+00	1.771833801269531250e+02
1.247255859375000000e+03	0.000000000000000000e+00	1.778673400878906250e+02
1.487804199218750000e+03	0.000000000000000000e+00	1.824660034179687500e+02
1.733851074218750000e+03	0.000000000000000000e+00	1.896965789794921875e+02
1.986348876953125000e+03	0.000000000000000000e+00	1.869203491210937500e+02
2.245785400390625000e+03	0.000000000000000000e+00	1.816724243164062500e+02
2.512062011718750000e+03	0.000000000000000000e+00	1.686315307617187500e+02
2.785776855468750000e+03	0.000000000000000000e+00	1.461813354492187500e+02
3.068090087890625000e+03	3.275957584381103516e+00	1.075401306152343750e+02
3.657764404296875000e+03	8.820733070373535156e+00	6.522029113769531250e+01
4.285878906250000000e+03	1.463570976257324219e+01	5.904769515991210938e+01
4.957621093750000000e+03	1.830037498474121094e+01	5.274160385131835938e+01
5.680105468750000000e+03	2.115368080139160156e+01	4.677205276489257812e+01
6.463660156250000000e+03	2.718235588073730469e+01	5.408805084228515625e+01
7.319296875000000000e+03	3.305680847167968750e+01	5.665348815917968750e+01
8.264851562500000000e+03	3.823515319824218750e+01	5.717933654785156250e+01
9.323472656250000000e+03	4.355867767333984375e+01	5.796825790405273438e+01
9.905449218750000000e+03	4.507464218139648438e+01	5.809114074707031250e+01
1.053196875000000000e+04	4.628992080688476562e+01	5.802341461181640625e+01
1.121223046875000000e+04	4.748977661132812500e+01	5.926470947265625000e+01
1.196596484375000000e+04	4.541215896606445312e+01	6.302297973632812500e+01
1.282072656250000000e+04	4.045656585693359375e+01	6.989981842041015625e+01
1.379955468750000000e+04	3.373927307128906250e+01	7.506675720214843750e+01
1.494202734375000000e+04	3.045017814636230469e+01	7.666007232666015625e+01
1.631732421875000000e+04	2.331187248229980469e+01	7.674972534179687500e+01
