# Supplementary material for: A multi-sensor array for detecting and analyzing nocturnal avian migration
Source: PeerJ. 2023 Aug 30;11:e15622. doi: 10.7717/peerj.15622 (PMC10474833; doi:10.7717/peerj.15622)
Supplement: Supplemental Information 3 — A wind profile was created for each three-hour interval between 0 and 12 UTC on 3/26/2021, 3/27/2021, 3/28/2021, 3/29/2021, 4/24/2021, and 5/25/2021. [file peerj-11-15622-s003.zip › wind_profiles/windprofile_20210425_03UTC_35.18N_97.44W.csv]

1.169083404541015625e+02	2.503217935562133789e+00	2.802276916503906250e+02
3.337393493652343750e+02	2.504991292953491211e+00	2.804301757812500000e+02
5.553955078125000000e+02	3.467320442199707031e+00	2.948267822265625000e+02
7.818168945312500000e+02	3.052481174468994141e+00	3.061006164550781250e+02
1.013014404296875000e+03	2.661770343780517578e+00	3.189297180175781250e+02
1.249222412109375000e+03	2.256945371627807617e+00	3.480334472656250000e+02
1.490170898437500000e+03	2.276222944259643555e+00	3.021355628967285156e+00
1.736620361328125000e+03	1.993905067443847656e+00	4.568362712860107422e+00
1.990115478515625000e+03	1.269834518432617188e+00	9.193801116943359375e+01
2.251235351562500000e+03	3.610714435577392578e+00	1.131677398681640625e+02
2.519042968750000000e+03	4.914839744567871094e+00	1.158176727294921875e+02
2.793729736328125000e+03	6.147665023803710938e+00	1.168078842163085938e+02
3.076775634765625000e+03	7.368324279785156250e+00	1.166658248901367188e+02
3.669020507812500000e+03	9.771610260009765625e+00	1.150869903564453125e+02
4.304325195312500000e+03	1.183247089385986328e+01	1.124504241943359375e+02
4.985722656250000000e+03	1.330523586273193359e+01	1.151024017333984375e+02
5.717683593750000000e+03	1.665254974365234375e+01	1.187545852661132812e+02
6.510187500000000000e+03	1.998010063171386719e+01	1.181302337646484375e+02
7.373800781250000000e+03	2.323953437805175781e+01	1.152370071411132812e+02
8.325125000000000000e+03	2.547040176391601562e+01	1.148157043457031250e+02
9.383539062500000000e+03	2.780662155151367188e+01	1.171144180297851562e+02
9.962300781250000000e+03	2.883451461791992188e+01	1.178940277099609375e+02
1.058260937500000000e+04	3.114962959289550781e+01	1.175256118774414062e+02
1.125298046875000000e+04	3.414305877685546875e+01	1.118383636474609375e+02
1.198882031250000000e+04	4.133902359008789062e+01	9.812954711914062500e+01
1.281676562500000000e+04	4.666294097900390625e+01	9.662881469726562500e+01
1.377005468750000000e+04	4.310618591308593750e+01	9.949293518066406250e+01
1.490182421875000000e+04	3.454716110229492188e+01	9.401208496093750000e+01
1.629926562500000000e+04	2.760738754272460938e+01	7.968717956542968750e+01
