# Supplementary material for: A multi-sensor array for detecting and analyzing nocturnal avian migration
Source: PeerJ. 2023 Aug 30;11:e15622. doi: 10.7717/peerj.15622 (PMC10474833; doi:10.7717/peerj.15622)
Supplement: Supplemental Information 3 — A wind profile was created for each three-hour interval between 0 and 12 UTC on 3/26/2021, 3/27/2021, 3/28/2021, 3/29/2021, 4/24/2021, and 5/25/2021. [file peerj-11-15622-s003.zip › wind_profiles/windprofile_20210327_00UTC_35.18N_97.44W.csv]

6.035009765625000000e+01	4.299325466156005859e+00	3.575598449707031250e+02
2.784030151367187500e+02	4.299809455871582031e+00	3.574879760742187500e+02
5.035410766601562500e+02	4.301293849945068359e+00	3.575123901367187500e+02
7.334975585937500000e+02	5.139190196990966797e+00	3.591894531250000000e+02
9.682287597656250000e+02	5.342665195465087891e+00	2.635313749313354492e+00
1.207926025390625000e+03	5.632002353668212891e+00	6.466801643371582031e+00
1.451470947265625000e+03	5.911940097808837891e+00	9.223119735717773438e+00
1.701816162109375000e+03	6.452504158020019531e+00	1.340547084808349609e+01
1.956802246093750000e+03	7.567761421203613281e+00	2.016758537292480469e+01
2.218585205078125000e+03	8.678725242614746094e+00	2.630494499206542969e+01
2.486886962890625000e+03	1.113950538635253906e+01	4.099810791015625000e+01
2.763592285156250000e+03	1.428186988830566406e+01	4.994693756103515625e+01
3.047463134765625000e+03	1.675878715515136719e+01	5.243607711791992188e+01
3.641676757812500000e+03	1.903052330017089844e+01	5.305415344238281250e+01
4.272704589843750000e+03	2.133568000793457031e+01	5.388938903808593750e+01
4.948488281250000000e+03	2.578935623168945312e+01	5.796017837524414062e+01
5.677707031250000000e+03	2.805596351623535156e+01	5.778746795654296875e+01
6.467988281250000000e+03	3.023666763305664062e+01	6.470748901367187500e+01
7.331390625000000000e+03	3.697939300537109375e+01	6.893750762939453125e+01
8.285656250000000000e+03	4.094349670410156250e+01	6.669837188720703125e+01
9.348890625000000000e+03	4.434519958496093750e+01	7.033870697021484375e+01
9.932914062500000000e+03	4.693737030029296875e+01	7.394010925292968750e+01
1.055992187500000000e+04	4.781513595581054688e+01	7.496018218994140625e+01
1.123596484375000000e+04	4.787339019775390625e+01	7.560663604736328125e+01
1.197167968750000000e+04	4.589268875122070312e+01	7.343949890136718750e+01
1.279889062500000000e+04	4.024720001220703125e+01	7.111695861816406250e+01
1.375458593750000000e+04	3.479846572875976562e+01	7.297166442871093750e+01
1.488192968750000000e+04	3.407264709472656250e+01	6.896356964111328125e+01
1.624805078125000000e+04	3.057674217224121094e+01	6.897240447998046875e+01
