# Supplementary material for: A multi-sensor array for detecting and analyzing nocturnal avian migration
Source: PeerJ. 2023 Aug 30;11:e15622. doi: 10.7717/peerj.15622 (PMC10474833; doi:10.7717/peerj.15622)
Supplement: Supplemental Information 3 — A wind profile was created for each three-hour interval between 0 and 12 UTC on 3/26/2021, 3/27/2021, 3/28/2021, 3/29/2021, 4/24/2021, and 5/25/2021. [file peerj-11-15622-s003.zip › wind_profiles/windprofile_20210425_06UTC_35.18N_97.44W.csv]

1.363159179687500000e+02	4.856943607330322266e+00	3.050346374511718750e+02
3.512332153320312500e+02	4.858347415924072266e+00	3.052005920410156250e+02
5.719250488281250000e+02	7.237227439880371094e+00	3.100063476562500000e+02
7.987331542968750000e+02	6.652386665344238281e+00	3.146859130859375000e+02
1.030188232421875000e+03	5.436588764190673828e+00	3.220116577148437500e+02
1.266272216796875000e+03	3.767873764038085938e+00	3.382586975097656250e+02
1.508236816406250000e+03	3.063138246536254883e+00	3.451799926757812500e+02
1.756552978515625000e+03	2.092001914978027344e+00	3.533966064453125000e+02
2.012377685546875000e+03	1.136601328849792480e+00	1.125402984619140625e+02
2.274756347656250000e+03	3.051434278488159180e+00	1.231908493041992188e+02
2.544400146484375000e+03	4.833411693572998047e+00	1.266287384033203125e+02
2.820876464843750000e+03	6.651610374450683594e+00	1.282522735595703125e+02
3.105728027343750000e+03	8.331691741943359375e+00	1.289538726806640625e+02
3.702196777343750000e+03	1.088620567321777344e+01	1.252190704345703125e+02
4.339440429687500000e+03	1.373608875274658203e+01	1.130653228759765625e+02
5.022359375000000000e+03	1.618404960632324219e+01	1.118894195556640625e+02
5.754324218750000000e+03	1.955592918395996094e+01	1.132138214111328125e+02
6.547085937500000000e+03	2.263397026062011719e+01	1.114457626342773438e+02
7.409882812500000000e+03	2.528871536254882812e+01	1.092934570312500000e+02
8.360203125000000000e+03	2.792737388610839844e+01	1.073304138183593750e+02
9.419933593750000000e+03	3.153501510620117188e+01	1.054022750854492188e+02
1.000007421875000000e+04	3.254481506347656250e+01	1.049330673217773438e+02
1.062213281250000000e+04	3.361227798461914062e+01	1.064861526489257812e+02
1.129247656250000000e+04	3.671558380126953125e+01	1.016035079956054688e+02
1.202506250000000000e+04	4.275024414062500000e+01	9.559209442138671875e+01
1.284473828125000000e+04	4.729329681396484375e+01	9.679298400878906250e+01
1.379140625000000000e+04	4.323588943481445312e+01	9.713271331787109375e+01
1.491585937500000000e+04	3.577075195312500000e+01	9.418547821044921875e+01
1.630418750000000000e+04	3.032933616638183594e+01	8.621108245849609375e+01
