# Supplementary material for: A multi-sensor array for detecting and analyzing nocturnal avian migration
Source: PeerJ. 2023 Aug 30;11:e15622. doi: 10.7717/peerj.15622 (PMC10474833; doi:10.7717/peerj.15622)
Supplement: Supplemental Information 3 — A wind profile was created for each three-hour interval between 0 and 12 UTC on 3/26/2021, 3/27/2021, 3/28/2021, 3/29/2021, 4/24/2021, and 5/25/2021. [file peerj-11-15622-s003.zip › wind_profiles/windprofile_20210425_09UTC_35.18N_97.44W.csv]

1.318665008544921875e+02	3.639102697372436523e+00	3.285564575195312500e+02
3.447471618652343750e+02	3.639804840087890625e+00	3.286694946289062500e+02
5.643278808593750000e+02	6.883725643157958984e+00	3.313800964355468750e+02
7.912470703125000000e+02	6.915935039520263672e+00	3.324361572265625000e+02
1.022512695312500000e+03	5.589849948883056641e+00	3.396313171386718750e+02
1.258845703125000000e+03	4.347844600677490234e+00	3.488986511230468750e+02
1.502278808593750000e+03	3.625575304031372070e+00	3.540655822753906250e+02
1.752022949218750000e+03	2.782437324523925781e+00	3.509539604187011719e+00
2.008939697265625000e+03	2.509031772613525391e+00	5.712574768066406250e+01
2.272334472656250000e+03	4.156656742095947266e+00	9.826355743408203125e+01
2.543654785156250000e+03	6.208333969116210938e+00	1.107826614379882812e+02
2.822202392578125000e+03	8.312500953674316406e+00	1.157491531372070312e+02
3.109018798828125000e+03	9.931933403015136719e+00	1.195989303588867188e+02
3.706912109375000000e+03	1.139899349212646484e+01	1.262989349365234375e+02
4.341083007812500000e+03	1.221001052856445312e+01	1.192172775268554688e+02
5.020121093750000000e+03	1.520190238952636719e+01	1.024048767089843750e+02
5.750539062500000000e+03	1.964663505554199219e+01	9.883100891113281250e+01
6.542648437500000000e+03	2.291608619689941406e+01	9.990921783447265625e+01
7.404656250000000000e+03	2.614057922363281250e+01	1.022613220214843750e+02
8.352984375000000000e+03	2.823176574707031250e+01	1.015488052368164062e+02
9.411277343750000000e+03	3.109171676635742188e+01	1.015251312255859375e+02
9.991789062500000000e+03	3.309706878662109375e+01	9.855957794189453125e+01
1.061392578125000000e+04	3.413135147094726562e+01	9.639708709716796875e+01
1.128621093750000000e+04	3.782362365722656250e+01	9.696053314208984375e+01
1.201882812500000000e+04	4.351156616210937500e+01	9.937464141845703125e+01
1.283504296875000000e+04	4.600882720947265625e+01	9.911014556884765625e+01
1.377692187500000000e+04	4.414080047607421875e+01	9.482421875000000000e+01
1.489819140625000000e+04	3.459468460083007812e+01	9.229557800292968750e+01
1.628312890625000000e+04	2.897754859924316406e+01	8.594473266601562500e+01
