# Supplementary material for: A multi-sensor array for detecting and analyzing nocturnal avian migration
Source: PeerJ. 2023 Aug 30;11:e15622. doi: 10.7717/peerj.15622 (PMC10474833; doi:10.7717/peerj.15622)
Supplement: Supplemental Information 3 — A wind profile was created for each three-hour interval between 0 and 12 UTC on 3/26/2021, 3/27/2021, 3/28/2021, 3/29/2021, 4/24/2021, and 5/25/2021. [file peerj-11-15622-s003.zip › wind_profiles/windprofile_20210327_09UTC_35.18N_97.44W.csv]

8.431079101562500000e+01	3.519335746765136719e+00	3.820428609848022461e+00
2.983265991210937500e+02	3.525319337844848633e+00	3.986273527145385742e+00
5.170506591796875000e+02	3.526150941848754883e+00	3.911151885986328125e+00
7.463996582031250000e+02	6.502614498138427734e+00	7.576012134552001953e+00
9.815263671875000000e+02	8.050834655761718750e+00	1.743944358825683594e+01
1.222362792968750000e+03	9.750572204589843750e+00	2.886239624023437500e+01
1.469676025390625000e+03	1.117973899841308594e+01	4.157716369628906250e+01
1.721731445312500000e+03	1.184447288513183594e+01	5.152231597900390625e+01
1.980167236328125000e+03	1.223183727264404297e+01	5.900587844848632812e+01
2.245405761718750000e+03	1.284783649444580078e+01	6.382457733154296875e+01
2.516432373046875000e+03	1.385152912139892578e+01	6.641270446777343750e+01
2.794118164062500000e+03	1.524849033355712891e+01	6.834464263916015625e+01
3.078958251953125000e+03	1.668878936767578125e+01	6.881548309326171875e+01
3.672219726562500000e+03	1.985415267944335938e+01	6.944642639160156250e+01
4.300911132812500000e+03	2.148750686645507812e+01	6.987197875976562500e+01
4.971917968750000000e+03	2.563803100585937500e+01	6.814339447021484375e+01
5.698675781250000000e+03	2.960790252685546875e+01	6.070617675781250000e+01
6.490886718750000000e+03	2.931421279907226562e+01	5.394512176513671875e+01
7.354179687500000000e+03	2.865235710144042969e+01	5.235574340820312500e+01
8.304820312500000000e+03	3.109329986572265625e+01	5.347024536132812500e+01
9.366402343750000000e+03	3.590472793579101562e+01	6.053839492797851562e+01
9.948027343750000000e+03	3.661785888671875000e+01	6.123694229125976562e+01
1.057267968750000000e+04	3.689199066162109375e+01	6.139376068115234375e+01
1.124938671875000000e+04	3.860918045043945312e+01	6.325985336303710938e+01
1.199255859375000000e+04	3.886053848266601562e+01	6.601693725585937500e+01
1.282891796875000000e+04	3.394963455200195312e+01	6.491954040527343750e+01
1.378889843750000000e+04	3.029972457885742188e+01	6.488741302490234375e+01
1.491825781250000000e+04	2.560525321960449219e+01	7.140141296386718750e+01
1.628895703125000000e+04	2.559177398681640625e+01	7.513519287109375000e+01
