# Supplementary material for: A multi-sensor array for detecting and analyzing nocturnal avian migration
Source: PeerJ. 2023 Aug 30;11:e15622. doi: 10.7717/peerj.15622 (PMC10474833; doi:10.7717/peerj.15622)
Supplement: Supplemental Information 3 — A wind profile was created for each three-hour interval between 0 and 12 UTC on 3/26/2021, 3/27/2021, 3/28/2021, 3/29/2021, 4/24/2021, and 5/25/2021. [file peerj-11-15622-s003.zip › wind_profiles/windprofile_20210328_09UTC_35.18N_97.44W.csv]

2.096552734375000000e+02	0.000000000000000000e+00	1.766223754882812500e+02
4.223059997558593750e+02	0.000000000000000000e+00	1.767078094482421875e+02
6.391535644531250000e+02	0.000000000000000000e+00	1.947501373291015625e+02
8.622126464843750000e+02	0.000000000000000000e+00	1.944051208496093750e+02
1.089271240234375000e+03	0.000000000000000000e+00	1.851443786621093750e+02
1.321710937500000000e+03	0.000000000000000000e+00	1.730127716064453125e+02
1.559007080078125000e+03	0.000000000000000000e+00	1.618258972167968750e+02
1.801642822265625000e+03	4.228757858276367188e+00	1.539645080566406250e+02
2.050184082031250000e+03	6.039068698883056641e+00	1.500459289550781250e+02
2.304403320312500000e+03	6.622073173522949219e+00	1.487288360595703125e+02
2.565443847656250000e+03	6.853958606719970703e+00	1.480514678955078125e+02
2.833177490234375000e+03	7.423869609832763672e+00	1.459653015136718750e+02
3.109264160156250000e+03	8.765161514282226562e+00	1.409595947265625000e+02
3.686939941406250000e+03	1.247452259063720703e+01	1.265993804931640625e+02
4.303151367187500000e+03	1.534171295166015625e+01	1.171475067138671875e+02
4.961027343750000000e+03	1.531678771972656250e+01	1.164764709472656250e+02
5.669597656250000000e+03	1.414644718170166016e+01	1.207072753906250000e+02
6.439390625000000000e+03	1.283555412292480469e+01	1.217229690551757812e+02
7.282628906250000000e+03	1.512602424621582031e+01	1.043913803100585938e+02
8.216558593750000000e+03	2.203213882446289062e+01	8.323152160644531250e+01
9.269199218750000000e+03	2.944037818908691406e+01	7.295453643798828125e+01
9.853527343750000000e+03	3.168592071533203125e+01	7.018966674804687500e+01
1.048539062500000000e+04	3.307308959960937500e+01	6.868051910400390625e+01
1.117657812500000000e+04	3.531557846069335938e+01	6.588610839843750000e+01
1.194744531250000000e+04	3.710606384277343750e+01	6.511488342285156250e+01
1.281939062500000000e+04	3.578125000000000000e+01	6.541005706787109375e+01
1.381169921875000000e+04	3.230273056030273438e+01	7.232749176025390625e+01
1.495992968750000000e+04	2.782888412475585938e+01	7.994748687744140625e+01
1.633836718750000000e+04	2.473798179626464844e+01	7.542853546142578125e+01
