# Supplementary material for: A multi-sensor array for detecting and analyzing nocturnal avian migration
Source: PeerJ. 2023 Aug 30;11:e15622. doi: 10.7717/peerj.15622 (PMC10474833; doi:10.7717/peerj.15622)
Supplement: Supplemental Information 3 — A wind profile was created for each three-hour interval between 0 and 12 UTC on 3/26/2021, 3/27/2021, 3/28/2021, 3/29/2021, 4/24/2021, and 5/25/2021. [file peerj-11-15622-s003.zip › wind_profiles/windprofile_20210328_06UTC_35.18N_97.44W.csv]

1.782143554687500000e+02	0.000000000000000000e+00	1.871272583007812500e+02
3.929536132812500000e+02	0.000000000000000000e+00	1.870391540527343750e+02
6.110469970703125000e+02	0.000000000000000000e+00	1.834095001220703125e+02
8.351674804687500000e+02	0.000000000000000000e+00	1.851611938476562500e+02
1.063655517578125000e+03	0.000000000000000000e+00	1.829245300292968750e+02
1.297216552734375000e+03	0.000000000000000000e+00	1.790571899414062500e+02
1.534847656250000000e+03	0.000000000000000000e+00	1.747452850341796875e+02
1.778926513671875000e+03	0.000000000000000000e+00	1.699902648925781250e+02
2.028030029296875000e+03	0.000000000000000000e+00	1.646976318359375000e+02
2.283513427734375000e+03	1.552215933799743652e+00	1.585072937011718750e+02
2.546217529296875000e+03	5.139017581939697266e+00	1.492280426025390625e+02
2.815904541015625000e+03	7.950805664062500000e+00	1.359392700195312500e+02
3.093446533203125000e+03	1.059397125244140625e+01	1.199402770996093750e+02
3.674735351562500000e+03	1.501399993896484375e+01	9.575022125244140625e+01
4.292476562500000000e+03	1.932291793823242188e+01	7.990191650390625000e+01
4.952796875000000000e+03	2.122693061828613281e+01	7.591578674316406250e+01
5.662921875000000000e+03	2.132029533386230469e+01	7.363777160644531250e+01
6.435445312500000000e+03	2.396688270568847656e+01	7.219898223876953125e+01
7.285832031250000000e+03	2.804523468017578125e+01	6.556208038330078125e+01
8.230496093750000000e+03	3.302215194702148438e+01	5.900984191894531250e+01
9.291089843750000000e+03	3.708898925781250000e+01	5.519085693359375000e+01
9.875648437500000000e+03	3.827296829223632812e+01	5.469268035888671875e+01
1.050606640625000000e+04	3.892175674438476562e+01	5.468917846679687500e+01
1.119349218750000000e+04	3.913109207153320312e+01	5.688643264770507812e+01
1.195682812500000000e+04	3.694899368286132812e+01	6.169874191284179688e+01
1.282143359375000000e+04	3.123904418945312500e+01	6.758925628662109375e+01
1.380951562500000000e+04	2.640201759338378906e+01	7.780853271484375000e+01
1.495344921875000000e+04	2.295645713806152344e+01	8.253060150146484375e+01
1.632889843750000000e+04	2.046294212341308594e+01	7.578237915039062500e+01
