# Supplementary material for: A multi-sensor array for detecting and analyzing nocturnal avian migration
Source: PeerJ. 2023 Aug 30;11:e15622. doi: 10.7717/peerj.15622 (PMC10474833; doi:10.7717/peerj.15622)
Supplement: Supplemental Information 3 — A wind profile was created for each three-hour interval between 0 and 12 UTC on 3/26/2021, 3/27/2021, 3/28/2021, 3/29/2021, 4/24/2021, and 5/25/2021. [file peerj-11-15622-s003.zip › wind_profiles/windprofile_20210327_03UTC_35.18N_97.44W.csv]

7.276838684082031250e+01	4.701936244964599609e+00	3.332389831542968750e+02
2.885979003906250000e+02	4.704755306243896484e+00	3.332526550292968750e+02
5.106629943847656250e+02	4.710703372955322266e+00	3.332089843750000000e+02
7.397619628906250000e+02	6.198568820953369141e+00	3.507502136230468750e+02
9.747827148437500000e+02	5.680097579956054688e+00	3.587333068847656250e+02
1.214507568359375000e+03	6.051564216613769531e+00	9.368057250976562500e+00
1.459437744140625000e+03	7.201851367950439453e+00	1.898912620544433594e+01
1.710265380859375000e+03	8.745914459228515625e+00	2.892008209228515625e+01
1.966029541015625000e+03	1.042612934112548828e+01	3.860485076904296875e+01
2.229391601562500000e+03	1.205041599273681641e+01	4.586240768432617188e+01
2.498176025390625000e+03	1.312233543395996094e+01	5.006991195678710938e+01
2.774137207031250000e+03	1.402418327331542969e+01	5.327861022949218750e+01
3.057946289062500000e+03	1.540931987762451172e+01	5.759033584594726562e+01
3.650682861328125000e+03	1.740176582336425781e+01	5.852669143676757812e+01
4.281381835937500000e+03	2.086412620544433594e+01	6.502434539794921875e+01
4.958089843750000000e+03	2.459151268005371094e+01	6.243994522094726562e+01
5.687988281250000000e+03	2.590937614440917969e+01	5.981245422363281250e+01
6.479347656250000000e+03	3.070562934875488281e+01	6.575233459472656250e+01
7.345175781250000000e+03	3.645928573608398438e+01	6.621051788330078125e+01
8.299917968750000000e+03	3.810147857666015625e+01	6.387204360961914062e+01
9.365398437500000000e+03	3.964049530029296875e+01	6.465993499755859375e+01
9.950386718750000000e+03	3.930348968505859375e+01	6.367280960083007812e+01
1.057853515625000000e+04	3.810268020629882812e+01	6.023303222656250000e+01
1.125618750000000000e+04	3.868785858154296875e+01	6.219458770751953125e+01
1.199467578125000000e+04	3.809690475463867188e+01	6.153533935546875000e+01
1.282353125000000000e+04	3.713420486450195312e+01	6.541170501708984375e+01
1.378006250000000000e+04	3.141361618041992188e+01	6.964392089843750000e+01
1.490834375000000000e+04	3.259756469726562500e+01	7.776253509521484375e+01
1.626897265625000000e+04	2.824198341369628906e+01	7.640435028076171875e+01
