# Supplementary material for: A multi-sensor array for detecting and analyzing nocturnal avian migration
Source: PeerJ. 2023 Aug 30;11:e15622. doi: 10.7717/peerj.15622 (PMC10474833; doi:10.7717/peerj.15622)
Supplement: Supplemental Information 3 — A wind profile was created for each three-hour interval between 0 and 12 UTC on 3/26/2021, 3/27/2021, 3/28/2021, 3/29/2021, 4/24/2021, and 5/25/2021. [file peerj-11-15622-s003.zip › wind_profiles/windprofile_20210328_03UTC_35.18N_97.44W.csv]

1.385676269531250000e+02	0.000000000000000000e+00	1.700390777587890625e+02
3.564394531250000000e+02	0.000000000000000000e+00	1.699786224365234375e+02
5.759064331054687500e+02	0.000000000000000000e+00	1.717686157226562500e+02
8.012590332031250000e+02	0.000000000000000000e+00	1.737401580810546875e+02
1.030859619140625000e+03	0.000000000000000000e+00	1.740731506347656250e+02
1.264996093750000000e+03	0.000000000000000000e+00	1.760242004394531250e+02
1.504682128906250000e+03	0.000000000000000000e+00	1.787726135253906250e+02
1.750802246093750000e+03	0.000000000000000000e+00	1.763813018798828125e+02
2.002784179687500000e+03	0.000000000000000000e+00	1.695020446777343750e+02
2.261201171875000000e+03	0.000000000000000000e+00	1.650268707275390625e+02
2.526701904296875000e+03	0.000000000000000000e+00	1.570226593017578125e+02
2.799324707031250000e+03	3.767214775085449219e+00	1.474539184570312500e+02
3.079972900390625000e+03	5.866487026214599609e+00	1.326266937255859375e+02
3.665787841796875000e+03	1.013755035400390625e+01	1.055949325561523438e+02
4.287666015625000000e+03	1.332934570312500000e+01	8.247342681884765625e+01
4.953500000000000000e+03	1.825396156311035156e+01	6.124198913574218750e+01
5.670667968750000000e+03	2.163052749633789062e+01	5.872059631347656250e+01
6.450023437500000000e+03	2.866135787963867188e+01	5.900954055786132812e+01
7.304074218750000000e+03	3.387017440795898438e+01	5.753915405273437500e+01
8.247703125000000000e+03	3.755886077880859375e+01	5.711598205566406250e+01
9.305851562500000000e+03	4.075765609741210938e+01	5.582077407836914062e+01
9.888757812500000000e+03	4.174313354492187500e+01	5.450998687744140625e+01
1.051665234375000000e+04	4.248715209960937500e+01	5.419943618774414062e+01
1.119974218750000000e+04	4.294955825805664062e+01	5.604042053222656250e+01
1.195800390625000000e+04	4.011022186279296875e+01	5.959011840820312500e+01
1.281940234375000000e+04	3.389704513549804688e+01	6.686389160156250000e+01
1.380395312500000000e+04	2.880322456359863281e+01	7.692121124267578125e+01
1.494496875000000000e+04	2.516649246215820312e+01	7.930246734619140625e+01
1.631523437500000000e+04	2.000621795654296875e+01	7.104013061523437500e+01
