# Supplementary material for: A multi-sensor array for detecting and analyzing nocturnal avian migration
Source: PeerJ. 2023 Aug 30;11:e15622. doi: 10.7717/peerj.15622 (PMC10474833; doi:10.7717/peerj.15622)
Supplement: Supplemental Information 3 — A wind profile was created for each three-hour interval between 0 and 12 UTC on 3/26/2021, 3/27/2021, 3/28/2021, 3/29/2021, 4/24/2021, and 5/25/2021. [file peerj-11-15622-s003.zip › wind_profiles/windprofile_20210327_06UTC_35.18N_97.44W.csv]

9.432446289062500000e+01	5.227381229400634766e+00	3.315913696289062500e+02
3.090965270996093750e+02	5.226505279541015625e+00	3.315330505371093750e+02
5.289438476562500000e+02	5.243926048278808594e+00	3.314323120117187500e+02
7.584602050781250000e+02	6.396735668182373047e+00	3.544992675781250000e+02
9.933930664062500000e+02	6.147218704223632812e+00	3.771989822387695312e+00
1.234005126953125000e+03	6.847524166107177734e+00	1.381675338745117188e+01
1.479924804687500000e+03	7.965862274169921875e+00	2.466716575622558594e+01
1.731956054687500000e+03	9.186459541320800781e+00	3.669749450683593750e+01
1.990219482421875000e+03	1.039898872375488281e+01	4.750616455078125000e+01
2.253561767578125000e+03	1.148999691009521484e+01	5.450639343261718750e+01
2.524109375000000000e+03	1.302118873596191406e+01	6.007287979125976562e+01
2.801561523437500000e+03	1.412050628662109375e+01	6.198356246948242188e+01
3.085526611328125000e+03	1.508655071258544922e+01	6.234082794189453125e+01
3.677800292968750000e+03	1.740048027038574219e+01	6.275421905517578125e+01
4.307288085937500000e+03	1.944717597961425781e+01	6.712712860107421875e+01
4.981949218750000000e+03	2.465326118469238281e+01	6.485656738281250000e+01
5.710316406250000000e+03	2.925371170043945312e+01	6.214885711669921875e+01
6.503179687500000000e+03	3.282091903686523438e+01	6.495062255859375000e+01
7.369679687500000000e+03	3.488869476318359375e+01	6.459470367431640625e+01
8.325042968750000000e+03	3.383925247192382812e+01	5.663401031494140625e+01
9.390164062500000000e+03	3.248786926269531250e+01	4.995115661621093750e+01
9.973808593750000000e+03	3.184671401977539062e+01	4.602096939086914062e+01
1.059957031250000000e+04	3.291806793212890625e+01	4.725044250488281250e+01
1.127380078125000000e+04	3.481584167480468750e+01	5.355509185791015625e+01
1.201030078125000000e+04	3.675471878051757812e+01	5.912263488769531250e+01
1.283902343750000000e+04	3.611438751220703125e+01	6.448897552490234375e+01
1.379494921875000000e+04	3.129313468933105469e+01	6.520088195800781250e+01
1.492057421875000000e+04	2.811054992675781250e+01	7.255832672119140625e+01
1.628314453125000000e+04	2.656233406066894531e+01	6.971250152587890625e+01
