# Supplementary material for: A multi-sensor array for detecting and analyzing nocturnal avian migration
Source: PeerJ. 2023 Aug 30;11:e15622. doi: 10.7717/peerj.15622 (PMC10474833; doi:10.7717/peerj.15622)
Supplement: Supplemental Information 3 — A wind profile was created for each three-hour interval between 0 and 12 UTC on 3/26/2021, 3/27/2021, 3/28/2021, 3/29/2021, 4/24/2021, and 5/25/2021. [file peerj-11-15622-s003.zip › wind_profiles/windprofile_20210425_00UTC_35.18N_97.44W.csv]

1.145209960937500000e+02	0.000000000000000000e+00	2.215527343750000000e+02
3.332537231445312500e+02	0.000000000000000000e+00	2.210798339843750000e+02
5.557893066406250000e+02	0.000000000000000000e+00	2.258667449951171875e+02
7.830297851562500000e+02	0.000000000000000000e+00	2.273464355468750000e+02
1.014131835937500000e+03	2.444714605808258057e-01	2.294335632324218750e+02
1.250622314453125000e+03	6.117061376571655273e-01	2.331503906250000000e+02
1.492099853515625000e+03	8.917026519775390625e-01	2.379642028808593750e+02
1.737823730468750000e+03	1.166279315948486328e+00	2.428705902099609375e+02
1.990497070312500000e+03	7.296290993690490723e-01	2.247184600830078125e+02
2.249972656250000000e+03	0.000000000000000000e+00	1.649008026123046875e+02
2.517298583984375000e+03	1.672411680221557617e+00	1.378061676025390625e+02
2.792335205078125000e+03	3.977116107940673828e+00	1.285063018798828125e+02
3.074948486328125000e+03	5.627504825592041016e+00	1.229816284179687500e+02
3.665808105468750000e+03	8.576093673706054688e+00	1.164523849487304688e+02
4.298471191406250000e+03	1.061962509155273438e+01	1.144501495361328125e+02
4.978933593750000000e+03	1.210525989532470703e+01	1.172086944580078125e+02
5.709882812500000000e+03	1.531508350372314453e+01	1.183981628417968750e+02
6.500644531250000000e+03	1.760316658020019531e+01	1.178301010131835938e+02
7.362695312500000000e+03	2.014827346801757812e+01	1.190168762207031250e+02
8.311265625000000000e+03	2.299329376220703125e+01	1.185147399902343750e+02
9.370117187500000000e+03	2.598401832580566406e+01	1.187661590576171875e+02
9.950128906250000000e+03	2.792344665527343750e+01	1.185912551879882812e+02
1.057180078125000000e+04	3.015691566467285156e+01	1.148414916992187500e+02
1.124439843750000000e+04	3.360853195190429688e+01	1.071605606079101562e+02
1.198224218750000000e+04	3.809587860107421875e+01	9.892521667480468750e+01
1.280965625000000000e+04	4.709892654418945312e+01	9.288084411621093750e+01
1.376072656250000000e+04	4.604788589477539062e+01	9.489305877685546875e+01
1.488878906250000000e+04	3.821059036254882812e+01	9.421937561035156250e+01
1.628063281250000000e+04	2.858358955383300781e+01	8.630394744873046875e+01
