# Supplementary material for: A multi-sensor array for detecting and analyzing nocturnal avian migration
Source: PeerJ. 2023 Aug 30;11:e15622. doi: 10.7717/peerj.15622 (PMC10474833; doi:10.7717/peerj.15622)
Supplement: Supplemental Information 3 — A wind profile was created for each three-hour interval between 0 and 12 UTC on 3/26/2021, 3/27/2021, 3/28/2021, 3/29/2021, 4/24/2021, and 5/25/2021. [file peerj-11-15622-s003.zip › wind_profiles/windprofile_20210330_03UTC_35.18N_97.44W.csv]

7.570396423339843750e+01	5.413048267364501953e+00	3.583378906250000000e+02
2.890192260742187500e+02	5.413176059722900391e+00	3.583347473144531250e+02
5.093111572265625000e+02	5.414252281188964844e+00	3.583566589355468750e+02
7.361154785156250000e+02	7.489190578460693359e+00	2.939463615417480469e+00
9.688942871093750000e+02	9.088034629821777344e+00	9.638307571411132812e+00
1.206822509765625000e+03	1.150583553314208984e+01	1.743538665771484375e+01
1.450126220703125000e+03	1.458780765533447266e+01	2.630303955078125000e+01
1.699980468750000000e+03	1.760614013671875000e+01	3.636729049682617188e+01
1.957192382812500000e+03	1.881144714355468750e+01	4.443715667724609375e+01
2.222410888671875000e+03	1.751903343200683594e+01	5.056504058837890625e+01
2.497335937500000000e+03	1.547303867340087891e+01	5.633005523681640625e+01
2.781407958984375000e+03	1.462015151977539062e+01	5.573315048217773438e+01
3.073989013671875000e+03	1.417425727844238281e+01	5.322554397583007812e+01
3.684613525390625000e+03	1.260820388793945312e+01	5.167963409423828125e+01
4.330974609375000000e+03	1.250526237487792969e+01	5.889732360839843750e+01
5.018910156250000000e+03	1.410045146942138672e+01	6.311021804809570312e+01
5.756011718750000000e+03	1.495693874359130859e+01	6.363460922241210938e+01
6.551574218750000000e+03	1.545270824432373047e+01	6.613351440429687500e+01
7.417566406250000000e+03	1.637783622741699219e+01	7.258409881591796875e+01
8.372363281250000000e+03	1.918471336364746094e+01	8.745684051513671875e+01
9.438785156250000000e+03	2.528355026245117188e+01	9.607645416259765625e+01
1.002484375000000000e+04	3.100725555419921875e+01	9.755922698974609375e+01
1.065447265625000000e+04	3.960798263549804688e+01	9.551833343505859375e+01
1.133697656250000000e+04	4.641384124755859375e+01	9.322895812988281250e+01
1.208021875000000000e+04	5.049343109130859375e+01	9.539459991455078125e+01
1.290324218750000000e+04	4.391591262817382812e+01	9.126654052734375000e+01
1.384283203125000000e+04	3.809097671508789062e+01	8.757501220703125000e+01
1.494467968750000000e+04	3.429301452636718750e+01	8.789013671875000000e+01
1.628630468750000000e+04	2.818542480468750000e+01	8.649214935302734375e+01
