# Supplementary material for: A multi-sensor array for detecting and analyzing nocturnal avian migration
Source: PeerJ. 2023 Aug 30;11:e15622. doi: 10.7717/peerj.15622 (PMC10474833; doi:10.7717/peerj.15622)
Supplement: Supplemental Information 3 — A wind profile was created for each three-hour interval between 0 and 12 UTC on 3/26/2021, 3/27/2021, 3/28/2021, 3/29/2021, 4/24/2021, and 5/25/2021. [file peerj-11-15622-s003.zip › wind_profiles/windprofile_20210425_12UTC_35.18N_97.44W.csv]

1.269650268554687500e+02	3.578883409500122070e+00	4.131990432739257812e+00
3.381778259277343750e+02	3.575482130050659180e+00	4.053317546844482422e+00
5.563806152343750000e+02	5.449728488922119141e+00	3.550278320312500000e+02
7.821799316406250000e+02	5.793598175048828125e+00	3.539004211425781250e+02
1.013334228515625000e+03	5.398652076721191406e+00	8.430295586585998535e-01
1.249686767578125000e+03	5.335342884063720703e+00	8.314888954162597656e+00
1.492987060546875000e+03	5.397919178009033203e+00	1.521515750885009766e+01
1.743628173828125000e+03	5.687193870544433594e+00	2.482856178283691406e+01
2.001398681640625000e+03	7.289771556854248047e+00	4.368923568725585938e+01
2.265972656250000000e+03	1.021092128753662109e+01	6.294428253173828125e+01
2.538543457031250000e+03	1.305621433258056641e+01	7.636289215087890625e+01
2.818824951171875000e+03	1.481602859497070312e+01	8.609674072265625000e+01
3.106586425781250000e+03	1.499311447143554688e+01	9.396696472167968750e+01
3.706753906250000000e+03	1.337389945983886719e+01	1.082155151367187500e+02
4.342298828125000000e+03	1.222572898864746094e+01	1.146614379882812500e+02
5.019289062500000000e+03	1.373730659484863281e+01	1.037698669433593750e+02
5.747316406250000000e+03	1.902111434936523438e+01	9.378675079345703125e+01
6.539476562500000000e+03	2.399842453002929688e+01	9.740990447998046875e+01
7.402093750000000000e+03	2.737647628784179688e+01	9.876695251464843750e+01
8.351367187500000000e+03	3.012559700012207031e+01	9.750005340576171875e+01
9.409808593750000000e+03	3.263650894165039062e+01	9.771331024169921875e+01
9.989132812500000000e+03	3.403452301025390625e+01	9.490069580078125000e+01
1.061008593750000000e+04	3.653014373779296875e+01	9.273837280273437500e+01
1.128211718750000000e+04	4.026023101806640625e+01	9.616673278808593750e+01
1.201668359375000000e+04	4.412783813476562500e+01	9.909557342529296875e+01
1.283591796875000000e+04	4.739922714233398438e+01	9.796331024169921875e+01
1.377998437500000000e+04	5.028540420532226562e+01	9.693736267089843750e+01
1.490366796875000000e+04	3.661941146850585938e+01	9.924013519287109375e+01
1.628845312500000000e+04	2.634171104431152344e+01	9.283689117431640625e+01
