# Supplementary material for: A multi-sensor array for detecting and analyzing nocturnal avian migration
Source: PeerJ. 2023 Aug 30;11:e15622. doi: 10.7717/peerj.15622 (PMC10474833; doi:10.7717/peerj.15622)
Supplement: Supplemental Information 3 — A wind profile was created for each three-hour interval between 0 and 12 UTC on 3/26/2021, 3/27/2021, 3/28/2021, 3/29/2021, 4/24/2021, and 5/25/2021. [file peerj-11-15622-s003.zip › wind_profiles/windprofile_20210330_06UTC_35.18N_97.44W.csv]

7.792945861816406250e+01	5.180838108062744141e+00	6.388569831848144531e+00
2.899280395507812500e+02	5.177276611328125000e+00	6.357698917388916016e+00
5.087755737304687500e+02	5.182321548461914062e+00	6.397403717041015625e+00
7.348183593750000000e+02	8.345284461975097656e+00	9.523512840270996094e+00
9.668735351562500000e+02	1.129730987548828125e+01	1.571219062805175781e+01
1.204785156250000000e+03	1.458181381225585938e+01	2.410507202148437500e+01
1.449469482421875000e+03	1.696063613891601562e+01	3.289040756225585938e+01
1.699909423828125000e+03	1.800308227539062500e+01	4.088662719726562500e+01
1.957485595703125000e+03	1.801685714721679688e+01	4.843604660034179688e+01
2.222706298828125000e+03	1.651788139343261719e+01	5.258162307739257812e+01
2.495523925781250000e+03	1.372701168060302734e+01	5.143421554565429688e+01
2.778791992187500000e+03	1.200111865997314453e+01	4.935040283203125000e+01
3.071560302734375000e+03	1.184390735626220703e+01	4.919036865234375000e+01
3.683833496093750000e+03	1.142266845703125000e+01	4.914738845825195312e+01
4.330781250000000000e+03	1.179459095001220703e+01	5.427660751342773438e+01
5.018761718750000000e+03	1.389955329895019531e+01	6.307881546020507812e+01
5.755195312500000000e+03	1.530921745300292969e+01	6.771569824218750000e+01
6.550789062500000000e+03	1.582341861724853516e+01	7.004765319824218750e+01
7.416792968750000000e+03	1.723955154418945312e+01	7.258126068115234375e+01
8.372601562500000000e+03	1.929148292541503906e+01	7.536932373046875000e+01
9.437972656250000000e+03	2.410305023193359375e+01	8.261225128173828125e+01
1.002377343750000000e+04	3.393643569946289062e+01	9.152263641357421875e+01
1.065546093750000000e+04	4.131187820434570312e+01	8.907299041748046875e+01
1.133926171875000000e+04	4.448595809936523438e+01	8.548855590820312500e+01
1.208326953125000000e+04	4.633171463012695312e+01	8.747496032714843750e+01
1.291210937500000000e+04	4.423891448974609375e+01	8.364395141601562500e+01
1.385687890625000000e+04	3.988906478881835938e+01	8.266575622558593750e+01
1.496354687500000000e+04	3.169560241699218750e+01	8.513114166259765625e+01
1.631200390625000000e+04	2.388980293273925781e+01	8.526109313964843750e+01
