# Supplementary material for: A multi-sensor array for detecting and analyzing nocturnal avian migration
Source: PeerJ. 2023 Aug 30;11:e15622. doi: 10.7717/peerj.15622 (PMC10474833; doi:10.7717/peerj.15622)
Supplement: Supplemental Information 3 — A wind profile was created for each three-hour interval between 0 and 12 UTC on 3/26/2021, 3/27/2021, 3/28/2021, 3/29/2021, 4/24/2021, and 5/25/2021. [file peerj-11-15622-s003.zip › wind_profiles/windprofile_20210330_09UTC_35.18N_97.44W.csv]

6.161128234863281250e+01	4.224033832550048828e+00	3.592165832519531250e+02
2.733143615722656250e+02	4.224715232849121094e+00	3.592854614257812500e+02
4.906887817382812500e+02	4.222942829132080078e+00	3.592695312500000000e+02
7.154228515625000000e+02	7.239717960357666016e+00	8.903588294982910156e+00
9.470798339843750000e+02	1.050544452667236328e+01	1.900614166259765625e+01
1.185109375000000000e+03	1.369278621673583984e+01	3.157308197021484375e+01
1.429839843750000000e+03	1.273522853851318359e+01	3.547162628173828125e+01
1.682008300781250000e+03	1.266493034362792969e+01	4.300838851928710938e+01
1.940985351562500000e+03	1.359952259063720703e+01	5.506926345825195312e+01
2.206263671875000000e+03	1.456645107269287109e+01	6.489691925048828125e+01
2.479122314453125000e+03	1.458942794799804688e+01	6.801464843750000000e+01
2.759870361328125000e+03	1.363665008544921875e+01	6.334492874145507812e+01
3.049773681640625000e+03	1.311542797088623047e+01	5.920487976074218750e+01
3.660009277343750000e+03	1.306656169891357422e+01	5.553932952880859375e+01
4.307983398437500000e+03	1.272918701171875000e+01	4.994933700561523438e+01
4.996441406250000000e+03	1.363194465637207031e+01	5.139890670776367188e+01
5.732609375000000000e+03	1.594788360595703125e+01	5.969409942626953125e+01
6.526925781250000000e+03	1.812674331665039062e+01	6.574317169189453125e+01
7.392886718750000000e+03	2.283416366577148438e+01	7.185789489746093750e+01
8.350808593750000000e+03	2.710881233215332031e+01	6.917077636718750000e+01
9.422167968750000000e+03	3.298846054077148438e+01	7.348751831054687500e+01
1.001241015625000000e+04	3.903144073486328125e+01	7.045278167724609375e+01
1.064766796875000000e+04	4.247967147827148438e+01	7.229086303710937500e+01
1.133014453125000000e+04	4.618081283569335938e+01	7.671617126464843750e+01
1.207308203125000000e+04	4.945321655273437500e+01	7.869335937500000000e+01
1.290291406250000000e+04	4.830648422241210938e+01	7.909293365478515625e+01
1.385216015625000000e+04	4.509907531738281250e+01	8.551554107666015625e+01
1.496089062500000000e+04	3.513523483276367188e+01	8.689687347412109375e+01
1.630472656250000000e+04	2.613438796997070312e+01	8.755501556396484375e+01
