# Supplementary material for: A multi-sensor array for detecting and analyzing nocturnal avian migration
Source: PeerJ. 2023 Aug 30;11:e15622. doi: 10.7717/peerj.15622 (PMC10474833; doi:10.7717/peerj.15622)
Supplement: Supplemental Information 3 — A wind profile was created for each three-hour interval between 0 and 12 UTC on 3/26/2021, 3/27/2021, 3/28/2021, 3/29/2021, 4/24/2021, and 5/25/2021. [file peerj-11-15622-s003.zip › wind_profiles/WindProfileColumnHeaders.txt]

Column#1: Geopotential Height (above mean sea level) [meters]
Column#2: Wind Speed [meters/second]
Column#3: Wind Direction  (direction the wind is blowing toward) [degrees clockwise from north]
