# Supplementary material for: A multi-sensor array for detecting and analyzing nocturnal avian migration
Source: PeerJ. 2023 Aug 30;11:e15622. doi: 10.7717/peerj.15622 (PMC10474833; doi:10.7717/peerj.15622)
Supplement: Supplemental Information 3 — A wind profile was created for each three-hour interval between 0 and 12 UTC on 3/26/2021, 3/27/2021, 3/28/2021, 3/29/2021, 4/24/2021, and 5/25/2021. [file peerj-11-15622-s003.zip › wind_profiles/windprofile_20210329_00UTC_35.18N_97.44W.csv]

1.842499084472656250e+02	5.909809470176696777e-01	8.434081268310546875e+01
3.997299194335937500e+02	6.165245771408081055e-01	8.225743865966796875e+01
6.209209594726562500e+02	1.295281529426574707e+00	3.772776031494140625e+01
8.457907714843750000e+02	1.626723766326904297e+00	3.620414733886718750e+01
1.075081787109375000e+03	1.991070389747619629e+00	3.389761734008789062e+01
1.309503906250000000e+03	2.387350559234619141e+00	3.328535461425781250e+01
1.548135253906250000e+03	3.029244661331176758e+00	5.177403259277343750e+01
1.793001953125000000e+03	3.110949993133544922e+00	1.201075515747070312e+02
2.045040039062500000e+03	4.184718132019042969e+00	1.348892822265625000e+02
2.303909667968750000e+03	6.286829471588134766e+00	1.272874069213867188e+02
2.570613037109375000e+03	7.472339630126953125e+00	1.240011367797851562e+02
2.844319580078125000e+03	8.714151382446289062e+00	1.210596694946289062e+02
3.127065185546875000e+03	9.669749259948730469e+00	1.204105300903320312e+02
3.719585205078125000e+03	1.053894805908203125e+01	1.209701156616210938e+02
4.351513183593750000e+03	1.083348274230957031e+01	1.244244842529296875e+02
5.029226562500000000e+03	9.224370956420898438e+00	1.256189804077148438e+02
5.758039062500000000e+03	6.738877773284912109e+00	1.368117218017578125e+02
6.548519531250000000e+03	3.804459810256958008e+00	1.527734832763671875e+02
7.408808593750000000e+03	1.739288210868835449e+00	1.591334381103515625e+02
8.353062500000000000e+03	4.742049694061279297e+00	1.513533477783203125e+02
9.406699218750000000e+03	4.015859603881835938e+00	1.516688842773437500e+02
9.984058593750000000e+03	0.000000000000000000e+00	1.600346679687500000e+02
1.060394921875000000e+04	0.000000000000000000e+00	1.657342681884765625e+02
1.127446093750000000e+04	1.108222484588623047e+00	1.583012084960937500e+02
1.200812890625000000e+04	9.339830398559570312e+00	1.365099487304687500e+02
1.283910156250000000e+04	1.769924926757812500e+01	1.148041992187500000e+02
1.379762890625000000e+04	2.357474517822265625e+01	9.891506958007812500e+01
1.492412109375000000e+04	3.084679794311523438e+01	9.107446289062500000e+01
1.629351562500000000e+04	2.995072174072265625e+01	8.806230926513671875e+01
