# Supplementary material for: A multi-sensor array for detecting and analyzing nocturnal avian migration
Source: PeerJ. 2023 Aug 30;11:e15622. doi: 10.7717/peerj.15622 (PMC10474833; doi:10.7717/peerj.15622)
Supplement: Supplemental Information 3 — A wind profile was created for each three-hour interval between 0 and 12 UTC on 3/26/2021, 3/27/2021, 3/28/2021, 3/29/2021, 4/24/2021, and 5/25/2021. [file peerj-11-15622-s003.zip › wind_profiles/windprofile_20210526_06UTC_35.18N_97.44W.csv]

1.483303833007812500e+02	3.434788465499877930e+00	1.785252571105957031e+01
3.682008666992187500e+02	3.434919118881225586e+00	1.794339752197265625e+01
5.940988769531250000e+02	4.851017951965332031e+00	6.155468940734863281e+00
8.265717773437500000e+02	5.620646953582763672e+00	1.124146747589111328e+01
1.065292724609375000e+03	6.155667304992675781e+00	2.323159217834472656e+01
1.309432617187500000e+03	5.002399444580078125e+00	2.847447204589843750e+01
1.559575683593750000e+03	3.611332654953002930e+00	2.339778518676757812e+01
1.815190673828125000e+03	2.684863090515136719e+00	1.671721267700195312e+01
2.077386474609375000e+03	2.250312089920043945e+00	2.813309860229492188e+01
2.346252197265625000e+03	1.799913287162780762e+00	6.674662017822265625e+01
2.622352294921875000e+03	2.010200738906860352e+00	1.039024887084960938e+02
2.905568603515625000e+03	2.597556352615356445e+00	1.146134109497070312e+02
3.196403564453125000e+03	3.336157798767089844e+00	1.169583892822265625e+02
3.803192626953125000e+03	4.606185913085937500e+00	1.163529052734375000e+02
4.445358886718750000e+03	5.512936592102050781e+00	1.156972122192382812e+02
5.131109375000000000e+03	6.308564662933349609e+00	1.171720504760742188e+02
5.869613281250000000e+03	5.270522594451904297e+00	1.254277572631835938e+02
6.671171875000000000e+03	4.956408023834228516e+00	1.296223754882812500e+02
7.544640625000000000e+03	7.700642108917236328e+00	1.179451370239257812e+02
8.507757812500000000e+03	1.024599266052246094e+01	1.047745437622070312e+02
9.584812500000000000e+03	1.272963714599609375e+01	9.444107055664062500e+01
1.017722656250000000e+04	1.339868259429931641e+01	8.975771331787109375e+01
1.081308203125000000e+04	1.460163307189941406e+01	8.120439910888671875e+01
1.150317187500000000e+04	1.671072578430175781e+01	7.235533142089843750e+01
1.225898437500000000e+04	1.876047325134277344e+01	6.914335632324218750e+01
1.310421875000000000e+04	1.930527496337890625e+01	6.910602569580078125e+01
1.407179296875000000e+04	1.790751266479492188e+01	6.725290679931640625e+01
1.520535156250000000e+04	1.631678199768066406e+01	5.917302703857421875e+01
1.658698046875000000e+04	1.142627429962158203e+01	4.737762069702148438e+01
