# Supplementary material for: A multi-sensor array for detecting and analyzing nocturnal avian migration
Source: PeerJ. 2023 Aug 30;11:e15622. doi: 10.7717/peerj.15622 (PMC10474833; doi:10.7717/peerj.15622)
Supplement: Supplemental Information 3 — A wind profile was created for each three-hour interval between 0 and 12 UTC on 3/26/2021, 3/27/2021, 3/28/2021, 3/29/2021, 4/24/2021, and 5/25/2021. [file peerj-11-15622-s003.zip › wind_profiles/windprofile_20210329_12UTC_35.18N_97.44W.csv]

1.507869873046875000e+02	5.424403190612792969e+00	2.560536003112792969e+01
3.594396972656250000e+02	5.428149700164794922e+00	2.564891242980957031e+01
5.751926269531250000e+02	9.758182525634765625e+00	2.682385063171386719e+01
7.996462402343750000e+02	1.229916763305664062e+01	3.307133865356445312e+01
1.029820556640625000e+03	1.318602943420410156e+01	4.196014404296875000e+01
1.266264404296875000e+03	1.350028800964355469e+01	4.925446701049804688e+01
1.508490966796875000e+03	1.313228988647460938e+01	5.373902511596679688e+01
1.756368652343750000e+03	1.257240962982177734e+01	5.920350646972656250e+01
2.011154541015625000e+03	1.153275012969970703e+01	6.444398498535156250e+01
2.272680419921875000e+03	1.030788326263427734e+01	6.570566558837890625e+01
2.540246826171875000e+03	9.211904525756835938e+00	6.419868469238281250e+01
2.815747802734375000e+03	8.674601554870605469e+00	5.863558959960937500e+01
3.098988037109375000e+03	1.006805801391601562e+01	5.448896789550781250e+01
3.693829101562500000e+03	1.432790756225585938e+01	7.597911071777343750e+01
4.331219726562500000e+03	1.351746940612792969e+01	9.298838043212890625e+01
5.013433593750000000e+03	1.292923355102539062e+01	9.857840728759765625e+01
5.747328125000000000e+03	1.016942787170410156e+01	1.098832626342773438e+02
6.543660156250000000e+03	8.218740463256835938e+00	1.243296966552734375e+02
7.409585937500000000e+03	7.084142208099365234e+00	1.333792572021484375e+02
8.361179687500000000e+03	6.567159175872802734e+00	1.308578796386718750e+02
9.421941406250000000e+03	7.404356479644775391e+00	1.130111999511718750e+02
1.000299609375000000e+04	7.931833267211914062e+00	1.072904586791992188e+02
1.062553906250000000e+04	8.018998146057128906e+00	8.675102996826171875e+01
1.129749609375000000e+04	5.648316383361816406e+00	8.084851074218750000e+01
1.203157031250000000e+04	7.790873050689697266e+00	8.227841186523437500e+01
1.285198828125000000e+04	1.815102195739746094e+01	9.316783142089843750e+01
1.379259765625000000e+04	2.640579986572265625e+01	1.006887359619140625e+02
1.490435937500000000e+04	2.641733741760253906e+01	1.023081436157226562e+02
1.626773437500000000e+04	2.519105148315429688e+01	9.736954498291015625e+01
