# Supplementary material for: A multi-sensor array for detecting and analyzing nocturnal avian migration
Source: PeerJ. 2023 Aug 30;11:e15622. doi: 10.7717/peerj.15622 (PMC10474833; doi:10.7717/peerj.15622)
Supplement: Supplemental Information 3 — A wind profile was created for each three-hour interval between 0 and 12 UTC on 3/26/2021, 3/27/2021, 3/28/2021, 3/29/2021, 4/24/2021, and 5/25/2021. [file peerj-11-15622-s003.zip › wind_profiles/windprofile_20210526_03UTC_35.18N_97.44W.csv]

1.364127044677734375e+02	4.641990184783935547e+00	3.327652893066406250e+02
3.572048950195312500e+02	4.646161556243896484e+00	3.327632446289062500e+02
5.841882324218750000e+02	6.475485801696777344e+00	3.362825012207031250e+02
8.161059570312500000e+02	6.256139755249023438e+00	3.388117370605468750e+02
1.053390625000000000e+03	5.233289241790771484e+00	3.456082763671875000e+02
1.296158203125000000e+03	4.021564960479736328e+00	3.566538085937500000e+02
1.545087890625000000e+03	3.190941810607910156e+00	3.526479492187500000e+02
1.799965332031250000e+03	2.464781045913696289e+00	3.325736083984375000e+02
2.060904296875000000e+03	1.764525055885314941e+00	2.916355285644531250e+02
2.328557128906250000e+03	0.000000000000000000e+00	2.293262023925781250e+02
2.603624755859375000e+03	0.000000000000000000e+00	1.772155151367187500e+02
2.886355224609375000e+03	0.000000000000000000e+00	1.519076843261718750e+02
3.177526855468750000e+03	8.359012603759765625e-01	1.392472534179687500e+02
3.784184570312500000e+03	3.737817764282226562e+00	1.263617172241210938e+02
4.427587890625000000e+03	4.461294174194335938e+00	1.237751541137695312e+02
5.113398437500000000e+03	5.425518035888671875e+00	1.208866577148437500e+02
5.851062500000000000e+03	6.699033737182617188e+00	1.239922103881835938e+02
6.652710937500000000e+03	8.171391487121582031e+00	1.244480133056640625e+02
7.528214843750000000e+03	1.054353237152099609e+01	1.137127685546875000e+02
8.493144531250000000e+03	1.157946777343750000e+01	9.808605957031250000e+01
9.573925781250000000e+03	1.304205131530761719e+01	8.067730712890625000e+01
1.016732031250000000e+04	1.400827407836914062e+01	7.120238494873046875e+01
1.080550781250000000e+04	1.474656391143798828e+01	6.428750610351562500e+01
1.149595703125000000e+04	1.492872428894042969e+01	5.853760147094726562e+01
1.225073828125000000e+04	1.456124210357666016e+01	5.007876205444335938e+01
1.309424218750000000e+04	1.613289260864257812e+01	5.257403182983398438e+01
1.406127734375000000e+04	1.683794784545898438e+01	5.388366699218750000e+01
1.519678125000000000e+04	1.702454185485839844e+01	5.743591690063476562e+01
1.657950000000000000e+04	1.086957168579101562e+01	5.493125915527343750e+01
