# Supplementary material for: A multi-sensor array for detecting and analyzing nocturnal avian migration
Source: PeerJ. 2023 Aug 30;11:e15622. doi: 10.7717/peerj.15622 (PMC10474833; doi:10.7717/peerj.15622)
Supplement: Supplemental Information 3 — A wind profile was created for each three-hour interval between 0 and 12 UTC on 3/26/2021, 3/27/2021, 3/28/2021, 3/29/2021, 4/24/2021, and 5/25/2021. [file peerj-11-15622-s003.zip › wind_profiles/windprofile_20210526_09UTC_35.18N_97.44W.csv]

1.422669067382812500e+02	3.854977846145629883e+00	3.526490783691406250e+01
3.612738037109375000e+02	3.860443830490112305e+00	3.539430618286132812e+01
5.866520996093750000e+02	5.976166248321533203e+00	2.464653968811035156e+01
8.190964355468750000e+02	8.906633377075195312e+00	3.496883773803710938e+01
1.058342773437500000e+03	9.518159866333007812e+00	4.536801147460937500e+01
1.302839355468750000e+03	7.362121105194091797e+00	4.799002075195312500e+01
1.554228027343750000e+03	6.080207347869873047e+00	4.877915191650390625e+01
1.810391601562500000e+03	5.136884689331054688e+00	4.967856979370117188e+01
2.073321533203125000e+03	5.252538204193115234e+00	5.799624633789062500e+01
2.342424072265625000e+03	5.250468730926513672e+00	6.694924926757812500e+01
2.618366210937500000e+03	5.428844928741455078e+00	7.750839233398437500e+01
2.901882812500000000e+03	5.908061027526855469e+00	8.541348266601562500e+01
3.192825927734375000e+03	6.401879787445068359e+00	8.982982635498046875e+01
3.799917724609375000e+03	7.353073596954345703e+00	9.450048828125000000e+01
4.442822753906250000e+03	7.994333744049072266e+00	9.894116210937500000e+01
5.128058593750000000e+03	8.409213066101074219e+00	1.006228179931640625e+02
5.867601562500000000e+03	7.264596939086914062e+00	9.891513061523437500e+01
6.671308593750000000e+03	7.132297515869140625e+00	9.923474884033203125e+01
7.546925781250000000e+03	9.595978736877441406e+00	9.962062072753906250e+01
8.512566406250000000e+03	1.210932350158691406e+01	9.685218811035156250e+01
9.591835937500000000e+03	1.553283596038818359e+01	9.450016021728515625e+01
1.018433593750000000e+04	1.731605148315429688e+01	9.282132720947265625e+01
1.081992968750000000e+04	1.996705055236816406e+01	9.330361938476562500e+01
1.150747265625000000e+04	2.263612556457519531e+01	9.512017822265625000e+01
1.226168750000000000e+04	2.396683120727539062e+01	9.343248748779296875e+01
1.310499609375000000e+04	2.392983627319335938e+01	8.676769256591796875e+01
1.406453906250000000e+04	2.617301750183105469e+01	8.216543579101562500e+01
1.518836328125000000e+04	1.909650611877441406e+01	7.229240417480468750e+01
1.655974218750000000e+04	1.396105480194091797e+01	6.530754852294921875e+01
