# Supplementary material for: A multi-sensor array for detecting and analyzing nocturnal avian migration
Source: PeerJ. 2023 Aug 30;11:e15622. doi: 10.7717/peerj.15622 (PMC10474833; doi:10.7717/peerj.15622)
Supplement: Supplemental Information 4 — Each row denotes the flight path of a bird. [file peerj-11-15622-s004.csv]

trackID	timeUTC	sunSet	sunRise	minAfterSet	minBefRise	locLon	locLat	startFrm	endFrm	noFrames	frmsDet	durSec	moonSpd	scrnAzimuth	avgPixSz	moonElevation	moonAzimuth	moonDistance	camRotCorr	moonDiamPix	vidDim	bearing	maxPix	date
KES120210327011151_1	2021-03-27 01:13:54	2021-03-27 00:47:34	2021-03-27 12:24:44	26.33	670.83	-97.52	34.98	3682	3687	6	6	0.2	0.1776	294.183980756322	5.0	29.7	97.65	365546	0.0	912	970	325.46	15.0	20210327
KES120210327011151_2	2021-03-27 01:13:55	2021-03-27 00:47:34	2021-03-27 12:24:44	26.35	670.82	-97.52	34.98	3734	3743	10	8	0.33333333333333304	0.0943	273.566872599918	135.75	29.71	97.65	365545	0.0	912	970	0.48	226.0	20210327
KES120210327011151_3	2021-03-27 01:13:55	2021-03-27 00:47:34	2021-03-27 12:24:44	26.35	670.82	-97.52	34.98	3735	3742	8	8	0.266666666666667	0.0932	272.062935493392	192.62	29.71	97.65	365545	0.0	912	970	3.49	290.0	20210327
KES120210327011151_4	2021-03-27 01:13:56	2021-03-27 00:47:34	2021-03-27 12:24:44	26.37	670.8	-97.52	34.98	3745	3751	7	7	0.23333333333333303	0.0921	273.299682395866	180.14	29.71	97.65	365545	0.0	912	970	1.01	289.0	20210327
KES120210327011151_5	2021-03-27 01:15:13	2021-03-27 00:47:34	2021-03-27 12:24:44	27.65	669.52	-97.52	34.98	6073	6076	4	4	0.133333333333333	0.0822	283.366930696317	8.5	29.96	97.86	365517	0.0	912	970	342.41	17.0	20210327
KES120210327011151_6	2021-03-27 01:15:26	2021-03-27 00:47:34	2021-03-27 12:24:44	27.87	669.3	-97.52	34.98	6448	6452	5	5	0.166666666666667	0.182	254.885860640701	25.8	30.0	97.89	365512	0.0	912	970	36.27	57.0	20210327
KES120210327011151_7	2021-03-27 01:15:33	2021-03-27 00:47:34	2021-03-27 12:24:44	27.98	669.18	-97.52	34.98	6665	6671	7	6	0.23333333333333303	0.1075	282.000699182761	31.83	30.03	97.91	365509	0.0	912	970	344.9	183.0	20210327
KES120210327011151_8	2021-03-27 01:16:09	2021-03-27 00:47:34	2021-03-27 12:24:44	28.58	668.58	-97.52	34.98	7735	7739	5	5	0.166666666666667	0.1009	279.75491649581403	4.4	30.14	98.0	365496	0.0	912	970	349.1	13.0	20210327
KES120210327011151_9	2021-03-27 01:19:01	2021-03-27 00:47:34	2021-03-27 12:24:44	31.45	665.72	-97.52	34.98	12912	12924	13	10	0.4333333333333329	0.0603	279.62421583693697	2.4	30.7	98.46	365433	0.0	912	970	350.09	7.0	20210327
KES120210327011151_10	2021-03-27 01:19:20	2021-03-27 00:47:34	2021-03-27 12:24:44	31.77	665.4	-97.52	34.98	13481	13487	7	4	0.23333333333333303	0.1128	283.530493102323	1.0	30.76	98.51	365426	0.0	913	970	343.31	1.0	20210327
KES120210327011151_11	2021-03-27 01:20:14	2021-03-27 00:47:34	2021-03-27 12:24:44	32.67	664.5	-97.52	34.98	15088	15093	6	6	0.2	0.1271	286.32154451153303	8.33	30.94	98.65	365406	0.0	913	970	338.99	21.0	20210327
KES120210327011151_12	2021-03-27 01:23:49	2021-03-27 00:47:34	2021-03-27 12:24:44	36.25	660.92	-97.52	34.98	21534	21538	5	4	0.166666666666667	0.057	288.143122248786	1.0	31.64	99.23	365328	0.0	913	970	337.24	1.0	20210327
KES120210327011151_15	2021-03-27 01:25:01	2021-03-27 00:47:34	2021-03-27 12:24:44	37.45	659.72	-97.52	34.98	23710	23716	7	7	0.23333333333333303	0.1796	302.624420712559	11.57	31.87	99.43	365302	0.0	913	970	318.95	25.0	20210327
KES120210327011151_16	2021-03-27 01:25:17	2021-03-27 00:47:34	2021-03-27 12:24:44	37.72	659.45	-97.52	34.98	24187	24192	6	6	0.2	0.0975	286.509389091422	4.0	31.92	99.47	365296	0.0	913	970	340.2	17.0	20210327
KES120210327011151_17	2021-03-27 01:25:19	2021-03-27 00:47:34	2021-03-27 12:24:44	37.75	659.42	-97.52	34.98	24232	24236	5	4	0.166666666666667	0.1271	291.748135880585	4.0	31.93	99.48	365296	0.0	913	970	332.45	10.0	20210327
KES120210327011151_18	2021-03-27 01:13:56	2021-03-27 00:47:34	2021-03-27 12:24:44	26.37	670.8	-97.52	34.98	3747	3750	4	4	0.133333333333333	0.0954	278.162057609913	0.0	29.71	97.65	365545	0.0	912	970	351.51	0.0	20210327
KES120210327011151_19	2021-03-27 01:17:02	2021-03-27 00:47:34	2021-03-27 12:24:44	29.47	667.7	-97.52	34.98	9339	9342	4	4	0.133333333333333	0.1479	271.269895506163	0.0	30.31	98.14	365476	0.0	913	970	5.62	0.0	20210327
KES120210327012655_5	2021-03-27 01:28:59	2021-03-27 00:47:34	2021-03-27 12:24:44	41.42	655.75	-97.52	34.98	3719	3726	8	4	0.266666666666667	0.0701	283.00489774991	3.75	32.64	100.08	365217	0.0	913	970	346.9	7.0	20210327
KES120210327012655_6	2021-03-27 01:30:53	2021-03-27 00:47:34	2021-03-27 12:24:44	43.32	653.85	-97.52	34.98	7146	7150	5	4	0.166666666666667	0.1139	293.601627113108	10.0	33.01	100.39	365176	0.0	913	970	331.66	17.0	20210327
KES120210327012655_7	2021-03-27 01:32:10	2021-03-27 00:47:34	2021-03-27 12:24:44	44.6	652.57	-97.52	34.98	9444	9471	28	28	0.933333333333333	0.0317	266.478546623078	9.29	33.26	100.61	365149	0.0	915	970	17.01	31.0	20210327
KES120210327012655_8	2021-03-27 01:32:10	2021-03-27 00:47:34	2021-03-27 12:24:44	44.6	652.57	-97.52	34.98	9451	9474	24	24	0.8	0.0317	265.914383220025	9.08	33.26	100.61	365149	0.0	914	970	18.03	31.0	20210327
KES120210327012655_9	2021-03-27 01:32:23	2021-03-27 00:47:34	2021-03-27 12:24:44	44.82	652.35	-97.52	34.98	9851	9880	30	30	1.0	0.0285	262.731505371261	9.33	33.3	100.64	365144	0.0	913	970	23.72	26.0	20210327
KES120210327012655_10	2021-03-27 01:33:06	2021-03-27 00:47:34	2021-03-27 12:24:44	45.53	651.63	-97.52	34.98	11125	11136	12	6	0.4	0.0733	283.83364254603697	3.67	33.44	100.76	365129	0.0	914	970	346.68	9.0	20210327
KES120210327012655_11	2021-03-27 01:35:04	2021-03-27 00:47:34	2021-03-27 12:24:44	47.5	649.67	-97.52	34.98	14675	14687	13	13	0.4333333333333329	0.0273	279.013204355643	20.92	33.82	101.09	365087	0.0	915	970	355.18	61.0	20210327
KES120210327012655_13	2021-03-27 01:35:49	2021-03-27 00:47:34	2021-03-27 12:24:44	48.25	648.92	-97.52	34.98	16022	16031	10	8	0.33333333333333304	0.0941	297.859650695242	3.25	33.96	101.22	365071	0.0	914	970	327.8	9.0	20210327
KES120210327012655_14	2021-03-27 01:38:56	2021-03-27 00:47:34	2021-03-27 12:24:44	51.37	645.8	-97.52	34.98	21638	21645	8	8	0.266666666666667	0.0438	276.759081126971	14.62	34.57	101.75	365006	0.0	914	970	359.95	41.0	20210327
KES120210327012655_15	2021-03-27 01:40:51	2021-03-27 00:47:34	2021-03-27 12:24:44	53.28	643.88	-97.52	34.98	25079	25085	7	7	0.23333333333333303	0.1455	296.336933817672	5.71	34.94	102.08	364966	0.0	914	970	331.24	13.0	20210327
KES120210327014159_1	2021-03-27 01:42:45	2021-03-27 00:47:34	2021-03-27 12:24:44	55.18	641.98	-97.52	34.98	1383	1387	5	5	0.166666666666667	0.177	292.73600488258097	9.8	35.3	102.41	364926	0.0	915	970	336.46	25.0	20210327
KES120210327014159_2	2021-03-27 01:43:39	2021-03-27 00:47:34	2021-03-27 12:24:44	56.08	641.08	-97.52	34.98	3002	3006	5	4	0.166666666666667	0.0732	285.976790845459	13.0	35.48	102.56	364908	0.0	915	970	346.3	46.0	20210327
KES120210327014159_3	2021-03-27 01:43:59	2021-03-27 00:47:34	2021-03-27 12:24:44	56.42	640.75	-97.52	34.98	3604	3608	5	4	0.166666666666667	0.0929	294.816105132524	8.0	35.54	102.62	364901	0.0	915	970	334.12	25.0	20210327
KES120210327014159_4	2021-03-27 01:44:47	2021-03-27 00:47:34	2021-03-27 12:24:44	57.22	639.95	-97.52	34.98	5025	5034	10	10	0.33333333333333304	0.0415	277.468743935856	27.3	35.69	102.76	364884	0.0	915	970	0.1	37.0	20210327
KES120210327014159_6	2021-03-27 01:45:31	2021-03-27 00:47:34	2021-03-27 12:24:44	57.95	639.22	-97.52	34.98	6365	6374	10	5	0.33333333333333304	0.0645	286.69924423399397	3.0	35.84	102.89	364869	0.0	915	970	345.76	7.0	20210327
KES120210327014159_7	2021-03-27 01:45:41	2021-03-27 00:47:34	2021-03-27 12:24:44	58.12	639.05	-97.52	34.98	6665	6675	11	8	0.3666666666666671	0.0885	296.935892467906	3.62	35.87	102.92	364866	0.0	915	970	331.99	10.0	20210327
KES120210327014159_8	2021-03-27 01:47:22	2021-03-27 00:47:34	2021-03-27 12:24:44	59.8	637.37	-97.52	34.98	9690	9694	5	5	0.166666666666667	0.1718	297.925509461147	28.4	36.19	103.21	364831	0.0	914	970	331.3	73.0	20210327
KES120210327014159_9	2021-03-27 01:48:20	2021-03-27 00:47:34	2021-03-27 12:24:44	60.77	636.4	-97.52	34.98	11443	11448	6	5	0.2	0.0908	276.278682612789	4.6	36.38	103.38	364811	0.0	914	970	2.87	9.0	20210327
KES120210327014159_10	2021-03-27 01:48:21	2021-03-27 00:47:34	2021-03-27 12:24:44	60.78	636.38	-97.52	34.98	11473	11502	30	30	1.0	0.0284	276.118248537275	8.4	36.38	103.39	364811	0.0	914	970	3.15	31.0	20210327
KES120210327014159_11	2021-03-27 01:48:26	2021-03-27 00:47:34	2021-03-27 12:24:44	60.87	636.3	-97.52	34.98	11613	11616	4	4	0.133333333333333	0.1608	302.841633979359	24.5	36.4	103.4	364809	0.0	914	970	325.99	43.0	20210327
KES120210327014159_12	2021-03-27 01:48:33	2021-03-27 00:47:34	2021-03-27 12:24:44	60.98	636.18	-97.52	34.98	11834	11840	7	7	0.23333333333333303	0.0963	295.054672570286	4.29	36.42	103.42	364807	0.0	914	970	335.2	13.0	20210327
KES120210327014159_14	2021-03-27 01:50:23	2021-03-27 00:47:34	2021-03-27 12:24:44	62.82	634.35	-97.52	34.98	15133	15141	9	5	0.3	0.0754	295.097643402169	2.2	36.77	103.75	364770	0.0	915	970	335.71	7.0	20210327
KES120210327014159_15	2021-03-27 01:52:34	2021-03-27 00:47:34	2021-03-27 12:24:44	65.0	632.17	-97.52	34.98	19057	19065	9	7	0.3	0.0884	296.74957800933896	5.29	37.19	104.14	364725	0.0	916	970	334.32	21.0	20210327
KES120210327014159_16	2021-03-27 01:55:33	2021-03-27 00:47:34	2021-03-27 12:24:44	67.98	629.18	-97.52	34.98	24409	24413	5	5	0.166666666666667	0.131	307.23483398157504	13.2	37.76	104.68	364665	0.0	916	970	323.54	31.0	20210327
KES120210327014159_17	2021-03-27 01:56:22	2021-03-27 00:47:34	2021-03-27 12:24:44	68.8	628.37	-97.52	34.98	25878	25883	6	6	0.2	0.071	289.281027522661	3.0	37.91	104.83	364649	0.0	916	970	345.17	7.0	20210327
KES120210327014159_19	2021-03-27 01:50:33	2021-03-27 00:47:34	2021-03-27 12:24:44	62.98	634.18	-97.52	34.98	15423	15427	5	5	0.166666666666667	0.1093	299.638383688151	0.0	36.8	103.78	364766	0.0	915	970	330.25	0.0	20210327
KES120210327015700_1	2021-03-27 01:57:06	2021-03-27 00:47:34	2021-03-27 12:24:44	69.53	627.63	-97.52	34.98	167	173	7	7	0.23333333333333303	0.1497	298.688857490945	7.29	38.05	104.96	364634	0.0	915	972	333.36	21.0	20210327
KES120210327015700_2	2021-03-27 01:57:08	2021-03-27 00:47:34	2021-03-27 12:24:44	69.57	627.6	-97.52	34.98	235	254	20	20	0.666666666666667	0.035	277.536599487545	28.65	38.06	104.97	364634	0.0	915	972	2.86	57.0	20210327
KES120210327015700_3	2021-03-27 01:57:27	2021-03-27 00:47:34	2021-03-27 12:24:44	69.88	627.28	-97.52	34.98	814	818	5	5	0.166666666666667	0.1213	304.483953615455	3.4	38.12	105.03	364627	0.0	915	972	326.98	6.0	20210327
KES120210327015700_5	2021-03-27 01:58:05	2021-03-27 00:47:34	2021-03-27 12:24:44	70.52	626.65	-97.52	34.98	1956	1961	6	5	0.2	0.1363	308.769675385994	5.8	38.24	105.14	364615	0.0	917	972	322.76	9.0	20210327
KES120210327015700_6	2021-03-27 01:58:42	2021-03-27 00:47:34	2021-03-27 12:24:44	71.13	626.03	-97.52	34.98	3063	3067	5	4	0.166666666666667	0.1374	306.61360610691	3.0	38.36	105.26	364603	0.0	917	972	325.13	9.0	20210327
KES120210327015700_7	2021-03-27 01:58:43	2021-03-27 00:47:34	2021-03-27 12:24:44	71.15	626.02	-97.52	34.98	3076	3080	5	4	0.166666666666667	0.1014	290.831977352982	2.0	38.36	105.26	364602	0.0	917	972	343.75	3.0	20210327
KES120210327015700_8	2021-03-27 01:59:20	2021-03-27 00:47:34	2021-03-27 12:24:44	71.77	625.4	-97.52	34.98	4194	4197	4	4	0.133333333333333	0.1266	309.34850511850203	3.5	38.48	105.37	364590	0.0	916	972	322.57	11.0	20210327
KES120210327015700_9	2021-03-27 02:01:25	2021-03-27 00:47:34	2021-03-27 12:24:44	73.85	623.32	-97.52	34.98	7963	7975	13	8	0.4333333333333329	0.08199999999999999	306.965603201899	2.0	38.87	105.76	364549	0.0	915	972	325.58	9.0	20210327
KES120210327015700_10	2021-03-27 02:02:20	2021-03-27 00:47:34	2021-03-27 12:24:44	74.77	622.4	-97.52	34.98	9603	9606	4	4	0.133333333333333	0.0798	293.57954088079	2.25	39.05	105.93	364531	0.0	915	972	341.22	4.0	20210327
KES120210327015700_11	2021-03-27 02:02:41	2021-03-27 00:47:34	2021-03-27 12:24:44	75.12	622.05	-97.52	34.98	10225	10228	4	4	0.133333333333333	0.2208	303.499400078348	27.5	39.05	105.93	364531	0.0	915	972	329.52	101.0	20210327
KES120210327015700_12	2021-03-27 02:03:01	2021-03-27 00:47:34	2021-03-27 12:24:44	75.45	621.72	-97.52	34.98	10830	10834	5	5	0.166666666666667	0.1585	305.101173785703	12.0	39.18	106.06	364517	0.0	915	972	328.01	25.0	20210327
KES120210327015700_13	2021-03-27 02:03:54	2021-03-27 00:47:34	2021-03-27 12:24:44	76.33	620.83	-97.52	34.98	12406	12412	7	6	0.23333333333333303	0.0699	295.513870427534	1.0	39.35	106.23	364500	0.0	915	972	339.26	1.0	20210327
KES120210327015700_14	2021-03-27 02:04:19	2021-03-27 00:47:34	2021-03-27 12:24:44	76.75	620.42	-97.52	34.98	13160	13166	7	5	0.23333333333333303	0.1767	305.814872627375	9.2	39.42	106.31	364492	0.0	917	972	327.66	25.0	20210327
KES120210327015700_15	2021-03-27 02:05:04	2021-03-27 00:47:34	2021-03-27 12:24:44	77.5	619.67	-97.52	34.98	14528	14535	8	8	0.266666666666667	0.1309	284.34772455257	167.12	39.57	106.45	364477	0.0	917	972	354.57	307.0	20210327
KES120210327015700_16	2021-03-27 02:07:54	2021-03-27 00:47:34	2021-03-27 12:24:44	80.33	616.83	-97.52	34.98	19610	19615	6	5	0.2	0.0665	284.083870871348	2.2	40.1	106.99	364423	0.0	917	972	355.71	4.0	20210327
KES120210327015700_17	2021-03-27 02:08:18	2021-03-27 00:47:34	2021-03-27 12:24:44	80.73	616.43	-97.52	34.98	20337	20363	27	27	0.9	0.0317	266.36225031758204	6.74	40.18	107.07	364415	0.0	916	972	22.7	17.0	20210327
KES120210327015700_18	2021-03-27 02:09:27	2021-03-27 00:47:34	2021-03-27 12:24:44	81.88	615.28	-97.52	34.98	22418	22421	4	4	0.133333333333333	0.1867	308.444168400934	26.5	40.39	107.29	364393	0.0	916	972	326.51	37.0	20210327
KES120210327015700_19	2021-03-27 02:10:11	2021-03-27 00:47:34	2021-03-27 12:24:44	82.62	614.55	-97.52	34.98	23724	23727	4	4	0.133333333333333	0.11900000000000001	303.863690568818	3.5	40.53	107.43	364379	0.0	916	972	331.51	9.0	20210327
KES120210327015700_21	2021-03-27 02:10:20	2021-03-27 00:47:34	2021-03-27 12:24:44	82.77	614.4	-97.52	34.98	24004	24008	5	5	0.166666666666667	0.0873	290.015959602883	2.8	40.56	107.46	364376	0.0	916	972	348.2	7.0	20210327
KES120210327015700_22	2021-03-27 02:10:24	2021-03-27 00:47:34	2021-03-27 12:24:44	82.83	614.33	-97.52	34.98	24116	24123	8	5	0.266666666666667	0.0731	290.198631106375	2.6	40.57	107.47	364375	0.0	916	972	347.97	7.0	20210327
KES120210327015700_23	2021-03-27 02:00:19	2021-03-27 00:47:34	2021-03-27 12:24:44	72.75	624.42	-97.52	34.98	5974	5977	4	4	0.133333333333333	0.2129	335.095231191905	0.0	40.57	107.47	364375	0.0	916	972	304.27	0.0	20210327
KES120210327015700_24	2021-03-27 02:06:15	2021-03-27 00:47:34	2021-03-27 12:24:44	78.68	618.48	-97.52	34.98	16639	16641	3	3	0.1	0.2098	308.543648698056	0.0	39.79	106.67	364454	0.0	915	972	325.45	0.0	20210327
KES120210327021203_1	2021-03-27 02:13:00	2021-03-27 00:47:34	2021-03-27 12:24:44	85.43	611.73	-97.52	34.98	1697	1727	31	28	1.03333333333333	0.0207	270.909380449199	5.07	41.06	107.98	364325	0.0	916	972	16.6	25.0	20210327
KES120210327021203_2	2021-03-27 02:13:31	2021-03-27 00:47:34	2021-03-27 12:24:44	85.95	611.22	-97.52	34.98	2652	2660	9	8	0.3	0.1048	293.42369905972697	3.75	41.16	108.09	364315	0.0	916	972	344.74	9.0	20210327
KES120210327021203_4	2021-03-27 02:15:35	2021-03-27 00:47:34	2021-03-27 12:24:44	88.02	609.15	-97.52	34.98	6353	6364	12	12	0.4	0.0842	289.259291643767	3.0	41.55	108.5	364276	0.0	915	972	350.72	13.0	20210327
KES120210327021203_5	2021-03-27 02:18:32	2021-03-27 00:47:34	2021-03-27 12:24:44	90.97	606.2	-97.52	34.98	11681	11714	34	34	1.13333333333333	0.0262	272.11300796141603	7.88	42.1	109.09	364221	0.0	916	972	15.94	25.0	20210327
KES120210327021203_6	2021-03-27 02:18:36	2021-03-27 00:47:34	2021-03-27 12:24:44	91.03	606.13	-97.52	34.98	11783	11787	5	5	0.166666666666667	0.2293	317.295568140542	41.0	42.11	109.1	364220	0.0	916	972	320.85	71.0	20210327
KES120210327021203_7	2021-03-27 02:18:56	2021-03-27 00:47:34	2021-03-27 12:24:44	91.37	605.8	-97.52	34.98	12394	12397	4	4	0.133333333333333	0.1867	305.38340842995	9.75	42.17	109.17	364214	0.0	916	972	332.56	21.0	20210327
KES120210327021203_9	2021-03-27 02:20:36	2021-03-27 00:47:34	2021-03-27 12:24:44	93.03	604.13	-97.52	34.98	15391	15395	5	5	0.166666666666667	0.1996	307.339524665534	42.4	42.48	109.51	364183	0.0	917	972	331.03	57.0	20210327
KES120210327021203_10	2021-03-27 02:22:22	2021-03-27 00:47:34	2021-03-27 12:24:44	94.8	602.37	-97.52	34.98	18564	18567	4	4	0.133333333333333	0.2017	308.71831311413104	13.0	42.81	109.87	364150	0.0	917	972	330.16	26.0	20210327
KES120210327021203_11	2021-03-27 02:23:08	2021-03-27 00:47:34	2021-03-27 12:24:44	95.57	601.6	-97.52	34.98	19942	19950	9	9	0.3	0.0883	283.261425060483	71.33	42.95	110.03	364136	0.0	917	972	0.95	144.0	20210327
KES120210327021203_12	2021-03-27 02:24:34	2021-03-27 00:47:34	2021-03-27 12:24:44	97.0	600.17	-97.52	34.98	22528	22539	12	8	0.4	0.0709	292.089486397163	3.38	43.22	110.33	364110	0.0	917	972	349.68	7.0	20210327
KES120210327021203_13	2021-03-27 02:25:24	2021-03-27 00:47:34	2021-03-27 12:24:44	97.83	599.33	-97.52	34.98	24022	24026	5	4	0.166666666666667	0.2072	311.099506257618	14.75	43.37	110.5	364095	0.0	917	972	328.71	26.0	20210327
KES120210327021203_14	2021-03-27 02:25:50	2021-03-27 00:47:34	2021-03-27 12:24:44	98.27	598.9	-97.52	34.98	24822	24828	7	7	0.23333333333333303	0.1385	310.177691888871	7.86	43.45	110.59	364087	0.0	917	972	329.75	13.0	20210327
KES120210327021203_15	2021-03-27 02:26:42	2021-03-27 00:47:34	2021-03-27 12:24:44	99.13	598.03	-97.52	34.98	26366	26373	8	8	0.266666666666667	0.1069	305.063610056572	9.12	43.61	110.78	364071	0.0	917	972	335.28	17.0	20210327
KES120210327021203_16	2021-03-27 02:13:17	2021-03-27 00:47:34	2021-03-27 12:24:44	85.72	611.45	-97.52	34.98	2225	2227	3	3	0.1	0.2718	292.080445167533	0.0	41.12	108.04	364320	0.0	916	972	346.37	0.0	20210327
KES120210327021203_17	2021-03-27 02:13:33	2021-03-27 00:47:34	2021-03-27 12:24:44	85.98	611.18	-97.52	34.98	2688	2692	5	5	0.166666666666667	0.1725	301.469506897677	0.0	41.17	108.09	364315	0.0	916	972	335.17	0.0	20210327
KES120210327021203_18	2021-03-27 02:21:34	2021-03-27 00:47:34	2021-03-27 12:24:44	94.0	603.17	-97.52	34.98	17134	17138	5	5	0.166666666666667	0.2323	304.630333688235	0.0	42.66	109.71	364165	0.0	917	972	334.17	0.0	20210327
KES120210327022705_1	2021-03-27 02:27:20	2021-03-27 00:47:34	2021-03-27 12:24:44	99.77	597.4	-97.52	34.98	442	446	5	4	0.166666666666667	0.0578	292.176236341493	1.75	43.73	110.91	364060	-0.0174532925199433	917	972	351.64	4.0	20210327
KES120210327022705_2	2021-03-27 02:28:16	2021-03-27 00:47:34	2021-03-27 12:24:44	100.7	596.47	-97.52	34.98	2137	2142	6	6	0.2	0.1614	313.264295411072	8.67	43.9	111.11	364043	-0.0174532925199433	917	972	328.45	25.0	20210327
KES120210327022705_3	2021-03-27 02:30:47	2021-03-27 00:47:34	2021-03-27 12:24:44	103.22	593.95	-97.52	34.98	6649	6654	6	5	0.2	0.0577	285.274587196876	2.8	44.36	111.65	363998	-0.0174532925199433	918	972	1.65	10.0	20210327
KES120210327022705_4	2021-03-27 02:30:54	2021-03-27 00:47:34	2021-03-27 12:24:44	103.33	593.83	-97.52	34.98	6874	6878	5	5	0.166666666666667	0.2102	314.551885721958	24.6	44.39	111.67	363996	-0.0174532925199433	918	972	328.02	49.0	20210327
KES120210327022705_5	2021-03-27 02:31:18	2021-03-27 00:47:34	2021-03-27 12:24:44	103.73	593.43	-97.52	34.98	7594	7602	9	7	0.3	0.073	293.33404127671	2.57	44.46	111.76	363989	-0.0174532925199433	918	972	351.37	5.0	20210327
KES120210327022705_6	2021-03-27 02:31:31	2021-03-27 00:47:34	2021-03-27 12:24:44	103.95	593.22	-97.52	34.98	7985	7989	5	5	0.166666666666667	0.1961	304.348610703543	13.4	44.5	111.81	363985	-0.0174532925199433	918	972	338.61	17.0	20210327
KES120210327022705_8	2021-03-27 02:33:43	2021-03-27 00:47:34	2021-03-27 12:24:44	106.15	591.02	-97.52	34.98	11953	11960	8	6	0.266666666666667	0.0807	295.863064500843	1.33	44.9	112.29	363946	-0.0174532925199433	917	972	349.01	3.0	20210327
KES120210327022705_16	2021-03-27 02:36:05	2021-03-27 00:47:34	2021-03-27 12:24:44	108.52	588.65	-97.52	34.98	16201	16205	5	5	0.166666666666667	0.1961	310.990498458561	15.0	45.33	112.81	363905	-0.0174532925199433	918	972	333.1	31.0	20210327
KES120210327022705_18	2021-03-27 02:36:05	2021-03-27 00:47:34	2021-03-27 12:24:44	108.52	588.65	-97.52	34.98	16211	16219	9	5	0.3	0.0991	289.62628066073603	12.6	45.33	112.81	363905	-0.0174532925199433	918	972	357.45	57.0	20210327
KES120210327022705_21	2021-03-27 02:36:13	2021-03-27 00:47:34	2021-03-27 12:24:44	108.65	588.52	-97.52	34.98	16440	16444	5	5	0.166666666666667	0.073	297.49913873104697	2.0	45.36	112.84	363902	-0.0174532925199433	918	972	347.82	4.0	20210327
KES120210327022705_22	2021-03-27 02:36:16	2021-03-27 00:47:34	2021-03-27 12:24:44	108.7	588.47	-97.52	34.98	16536	16562	27	27	0.9	0.0338	249.99112519582002	19.33	45.37	112.85	363901	-0.0174532925199433	918	972	51.2	64.0	20210327
KES120210327022705_23	2021-03-27 02:36:29	2021-03-27 00:47:34	2021-03-27 12:24:44	108.92	588.25	-97.52	34.98	16925	16929	5	5	0.166666666666667	0.0839	302.471192290848	2.4	45.41	112.9	363898	-0.0174532925199433	918	972	342.22	5.0	20210327
KES120210327022705_26	2021-03-27 02:38:03	2021-03-27 00:47:34	2021-03-27 12:24:44	110.48	586.68	-97.52	34.98	19737	19768	32	32	1.06666666666667	0.0283	260.232165866441	9.34	45.69	113.25	363870	-0.0174532925199433	918	972	38.13	29.0	20210327
KES120210327022705_27	2021-03-27 02:38:10	2021-03-27 00:47:34	2021-03-27 12:24:44	110.6	586.57	-97.52	34.98	19952	19958	7	4	0.23333333333333303	0.0294	269.30130561701696	43.0	45.71	113.27	363868	-0.0174532925199433	918	972	25.64	169.0	20210327
KES120210327022705_28	2021-03-27 02:38:34	2021-03-27 00:47:34	2021-03-27 12:24:44	111.0	586.17	-97.52	34.98	20679	20684	6	6	0.2	0.0654	277.34005371105303	41.5	45.78	113.36	363861	-0.0174532925199433	918	972	14.55	78.0	20210327
KES120210327022705_30	2021-03-27 02:40:27	2021-03-27 00:47:34	2021-03-27 12:24:44	112.88	584.28	-97.52	34.98	24048	24051	4	4	0.133333333333333	0.2037	323.84979614118197	12.5	46.12	113.79	363829	-0.0174532925199433	918	972	322.43	21.0	20210327
KES120210327022705_31	2021-03-27 02:40:34	2021-03-27 00:47:34	2021-03-27 12:24:44	113.0	584.17	-97.52	34.98	24257	24263	7	7	0.23333333333333303	0.1416	306.483903799203	5.57	46.15	113.82	363827	-0.0174532925199433	918	972	339.15	21.0	20210327
KES120210327022705_32	2021-03-27 02:34:38	2021-03-27 00:47:34	2021-03-27 12:24:44	107.07	590.1	-97.52	34.98	13595	13602	8	8	0.266666666666667	0.0989	300.859834434101	0.0	45.07	112.49	363930	-0.0174532925199433	920	972	343.45	0.0	20210327
KES120210327022705_33	2021-03-27 02:35:49	2021-03-27 00:47:34	2021-03-27 12:24:44	108.25	588.92	-97.52	34.98	15731	15738	8	8	0.266666666666667	0.0697	289.32812915111	0.0	45.28	112.75	363909	-0.0174532925199433	918	972	357.75	0.0	20210327
KES120210327022705_34	2021-03-27 02:38:26	2021-03-27 00:47:34	2021-03-27 12:24:44	110.87	586.3	-97.52	34.98	20418	20425	8	4	0.266666666666667	0.0991	317.963620657402	0.0	45.76	113.33	363864	-0.0174532925199433	918	972	327.11	0.0	20210327
KES120210327022705_35	2021-03-27 02:39:19	2021-03-27 00:47:34	2021-03-27 12:24:44	111.75	585.42	-97.52	34.98	22029	22033	5	5	0.166666666666667	0.1961	316.437226996322	0.0	45.92	113.53	363849	-0.0174532925199433	918	972	328.81	0.0	20210327
KES120210327024207_1	2021-03-27 02:43:42	2021-03-27 00:47:34	2021-03-27 12:24:44	116.13	581.03	-97.52	34.98	2862	2868	7	7	0.23333333333333303	0.1481	306.12108	7.86	46.71	114.54	363774	-0.0174532925199433	918	970	340.52	17.0	20210327
KES120210327024207_2	2021-03-27 02:44:11	2021-03-27 00:47:34	2021-03-27 12:24:44	116.62	580.55	-97.52	34.98	3721	3728	8	6	0.266666666666667	0.0915	301.5578587	4.33	46.8	114.65	363766	-0.0174532925199433	918	970	345.65	7.0	20210327
KES120210327024207_3	2021-03-27 02:44:15	2021-03-27 00:47:34	2021-03-27 12:24:44	116.68	580.48	-97.52	34.98	3831	3834	4	4	0.133333333333333	0.3148	330.96191719999996	81.75	46.81	114.66	363764	-0.0174532925199433	918	970	317.52	133.0	20210327
KES120210327024207_4	2021-03-27 02:45:17	2021-03-27 00:47:34	2021-03-27 12:24:44	117.72	579.45	-97.52	34.98	5700	5707	8	8	0.266666666666667	0.1514	321.40853660000005	6.88	46.81	114.66	363764	-0.0174532925199433	918	970	325.75	13.0	20210327
KES120210327024207_5	2021-03-27 02:45:50	2021-03-27 00:47:34	2021-03-27 12:24:44	118.27	578.9	-97.52	34.98	6681	6684	4	4	0.133333333333333	0.2004	301.2392149	38.0	47.09	115.03	363738	-0.0174532925199433	918	970	346.51	49.0	20210327
KES120210327024207_6	2021-03-27 02:47:15	2021-03-27 00:47:34	2021-03-27 12:24:44	119.68	577.48	-97.52	34.98	9249	9256	8	8	0.266666666666667	0.1383	314.7829716	6.5	47.34	115.37	363714	-0.0174532925199433	918	970	332.87	13.0	20210327
KES120210327024207_7	2021-03-27 02:47:44	2021-03-27 00:47:34	2021-03-27 12:24:44	120.17	577.0	-97.52	34.98	10106	10112	7	6	0.23333333333333303	0.0675	291.1074977	2.5	47.43	115.48	363706	-0.0174532925199433	918	970	359.05	7.0	20210327
KES120210327024207_8	2021-03-27 02:48:26	2021-03-27 00:47:34	2021-03-27 12:24:44	120.87	576.3	-97.52	34.98	11364	11367	4	4	0.133333333333333	0.1734	302.35870739999996	3402.5	47.56	115.65	363695	-0.0174532925199433	917	970	346.1	4561.0	20210327
KES120210327024207_9	2021-03-27 02:48:26	2021-03-27 00:47:34	2021-03-27 12:24:44	120.87	576.3	-97.52	34.98	11364	11367	4	4	0.133333333333333	0.1821	307.49691260000003	2687.75	47.56	115.65	363695	-0.0174532925199433	917	970	340.58	3088.0	20210327
KES120210327024207_10	2021-03-27 02:49:00	2021-03-27 00:47:34	2021-03-27 12:24:44	121.43	575.73	-97.52	34.98	12393	12415	23	23	0.766666666666667	0.0349	266.8927076	15.78	47.66	115.78	363685	-0.0174532925199433	917	970	31.33	51.0	20210327
KES120210327024207_11	2021-03-27 02:49:37	2021-03-27 00:47:34	2021-03-27 12:24:44	122.05	575.12	-97.52	34.98	13492	13495	4	4	0.133333333333333	0.1874	322.3400537	24.75	47.77	115.93	363675	-0.0174532925199433	918	970	326.57	36.0	20210327
KES120210327024207_12	2021-03-27 02:50:06	2021-03-27 00:47:34	2021-03-27 12:24:44	122.53	574.63	-97.52	34.98	14364	14367	4	4	0.133333333333333	0.2004	332.3652349	10.0	47.85	116.05	363667	-0.0174532925199433	918	970	318.09	29.0	20210327
KES120210327024207_13	2021-03-27 02:51:21	2021-03-27 00:47:34	2021-03-27 12:24:44	123.78	573.38	-97.52	34.98	16619	16622	4	4	0.133333333333333	0.2636	322.3960766	35.75	48.07	116.35	363647	-0.0174532925199433	918	970	327.06	50.0	20210327
KES120210327024207_14	2021-03-27 02:53:47	2021-03-27 00:47:34	2021-03-27 12:24:44	126.22	570.95	-97.52	34.98	21002	21011	10	6	0.33333333333333304	0.0566	306.8698976	2.0	48.07	116.35	363647	-0.0174532925199433	918	970	342.17	7.0	20210327
KES120210327024207_15	2021-03-27 02:53:53	2021-03-27 00:47:34	2021-03-27 12:24:44	126.32	570.85	-97.52	34.98	21166	21172	7	6	0.23333333333333303	0.0893	301.80109680000004	3.83	48.52	116.97	363605	-0.0174532925199433	918	970	348.46	16.0	20210327
KES120210327024207_16	2021-03-27 02:54:02	2021-03-27 00:47:34	2021-03-27 12:24:44	126.47	570.7	-97.52	34.98	21440	21449	10	10	0.33333333333333304	0.1002	294.5957715	123.8	48.55	117.01	363603	-0.0174532925199433	918	970	356.78	235.0	20210327
KES120210327024207_17	2021-03-27 02:54:20	2021-03-27 00:47:34	2021-03-27 12:24:44	126.77	570.4	-97.52	34.98	21994	22002	9	6	0.3	0.1187	323.72043060000004	9.67	48.55	117.01	363603	-0.0174532925199433	918	970	326.72	19.0	20210327
KES120210327024207_18	2021-03-27 02:54:22	2021-03-27 00:47:34	2021-03-27 12:24:44	126.8	570.37	-97.52	34.98	22047	22052	6	6	0.2	0.171	311.773798	9.5	48.6	117.09	363598	-0.0174532925199433	918	970	338.11	17.0	20210327
KES120210327024207_19	2021-03-27 02:55:11	2021-03-27 00:47:34	2021-03-27 12:24:44	127.62	569.55	-97.52	34.98	23529	23537	9	6	0.3	0.0675	293.0869651	1.67	48.75	117.29	363584	-0.0174532925199433	919	970	358.93	5.0	20210327
KES120210327024207_20	2021-03-27 02:48:07	2021-03-27 00:47:34	2021-03-27 12:24:44	120.55	576.62	-97.52	34.98	10814	10822	9	6	0.3	0.0949	306.3290356	0.0	47.5	115.57	363700	-0.0174532925199433	917	970	341.7	0.0	20210327
KES120210327024207_21	2021-03-27 02:48:28	2021-03-27 00:47:34	2021-03-27 12:24:44	120.9	576.27	-97.52	34.98	11417	11427	11	6	0.3666666666666671	0.0622	289.23530350000004	0.0	47.56	115.66	363694	-0.0174532925199433	917	970	1.6	0.0	20210327
KES120210327024207_22	2021-03-27 02:53:45	2021-03-27 00:47:34	2021-03-27 12:24:44	126.18	570.98	-97.52	34.98	20944	20951	8	8	0.266666666666667	0.0752	297.93033260000004	0.0	48.5	116.94	363608	-0.0174532925199433	918	970	352.79	0.0	20210327
KES120210327025709_1	2021-03-27 02:57:12	2021-03-27 00:47:34	2021-03-27 12:24:44	129.63	567.53	-97.52	34.98	94	103	10	10	0.33333333333333304	0.0903	300.6084164	99.2	49.1	117.8	363552	-0.0349065850398866	919	970	351.99	155.0	20210327
KES120210327025709_3	2021-03-27 02:59:39	2021-03-27 00:47:34	2021-03-27 12:24:44	132.08	565.08	-97.52	34.98	4512	4516	5	5	0.166666666666667	0.1723	310.77971610000003	7.8	49.53	118.42	363513	-0.0349065850398866	917	970	341.86	19.0	20210327
KES120210327025709_4	2021-03-27 03:00:03	2021-03-27 00:47:34	2021-03-27 12:24:44	132.48	564.68	-97.52	34.98	5217	5221	5	4	0.166666666666667	0.1396	316.5731559	3.0	49.6	118.52	363507	-0.0349065850398866	917	970	336.22	9.0	20210327
KES120210327025709_5	2021-03-27 03:00:27	2021-03-27 00:47:34	2021-03-27 12:24:44	132.88	564.28	-97.52	34.98	5936	5939	4	4	0.133333333333333	0.0894	313.869309	3.5	49.66	118.62	363501	-0.0349065850398866	917	970	339.0	9.0	20210327
KES120210327025709_6	2021-03-27 03:00:39	2021-03-27 00:47:34	2021-03-27 12:24:44	133.08	564.08	-97.52	34.98	6298	6305	8	8	0.266666666666667	0.1045	293.5985956	107.62	49.7	118.67	363498	-0.0349065850398866	919	970	1.24	144.0	20210327
KES120210327025709_7	2021-03-27 03:02:24	2021-03-27 00:47:34	2021-03-27 12:24:44	134.83	562.33	-97.52	34.98	9464	9470	7	7	0.23333333333333303	0.1449	316.58950580000004	6.29	50.0	119.13	363470	-0.0349065850398866	918	970	336.98	21.0	20210327
KES120210327025709_8	2021-03-27 03:02:42	2021-03-27 00:47:34	2021-03-27 12:24:44	135.13	562.03	-97.52	34.98	9981	9984	4	4	0.133333333333333	0.2124	316.7698121	17.75	50.05	119.21	363466	-0.0349065850398866	918	970	336.91	37.0	20210327
KES120210327025709_9	2021-03-27 03:03:03	2021-03-27 00:47:34	2021-03-27 12:24:44	135.48	561.68	-97.52	34.98	10626	10634	9	9	0.3	0.0948	287.6100318	98.89	50.11	119.3	363460	-0.0349065850398866	918	970	9.29	181.0	20210327
KES120210327025709_10	2021-03-27 03:03:58	2021-03-27 00:47:34	2021-03-27 12:24:44	136.4	560.77	-97.52	34.98	12263	12268	6	6	0.2	0.1806	324.818192	14.0	50.27	119.54	363446	-0.0349065850398866	919	970	329.8	31.0	20210327
KES120210327025709_18	2021-03-27 03:06:16	2021-03-27 00:47:34	2021-03-27 12:24:44	138.7	558.47	-97.52	34.98	16405	16408	4	4	0.133333333333333	0.0967	309.7442594	4.0	50.66	120.15	363411	-0.0349065850398866	920	970	345.12	10.0	20210327
KES120210327025709_20	2021-03-27 03:06:47	2021-03-27 00:47:34	2021-03-27 12:24:44	139.22	557.95	-97.52	34.98	17349	17353	5	5	0.166666666666667	0.2022	305.6852202	422.4	50.75	120.28	363403	-0.0349065850398866	920	970	349.56	589.0	20210327
KES120210327025709_21	2021-03-27 03:06:55	2021-03-27 00:47:34	2021-03-27 12:24:44	139.35	557.82	-97.52	34.98	17568	17576	9	6	0.3	0.0707	298.97497930000003	2.67	50.78	120.32	363401	-0.0349065850398866	920	970	357.02	9.0	20210327
KES120210327025709_22	2021-03-27 03:06:58	2021-03-27 00:47:34	2021-03-27 12:24:44	139.4	557.77	-97.52	34.98	17682	17687	6	5	0.2	0.0826	304.5595054	2.2	50.78	120.33	363400	-0.0349065850398866	920	970	350.83	3.0	20210327
KES120210327025709_23	2021-03-27 03:07:04	2021-03-27 00:47:34	2021-03-27 12:24:44	139.5	557.67	-97.52	34.98	17856	17862	7	7	0.23333333333333303	0.0327	283.3327836	36.14	50.8	120.36	363399	-0.0349065850398866	918	970	15.86	55.0	20210327
KES120210327025709_24	2021-03-27 03:07:04	2021-03-27 00:47:34	2021-03-27 12:24:44	139.5	557.67	-97.52	34.98	17857	17862	6	6	0.2	0.0349	278.2823494	17.0	50.8	120.36	363399	-0.0349065850398866	918	970	22.27	37.0	20210327
KES120210327025709_25	2021-03-27 03:07:04	2021-03-27 00:47:34	2021-03-27 12:24:44	139.5	557.67	-97.52	34.98	17858	17867	10	10	0.33333333333333304	0.0392	266.9713014	18.5	50.8	120.36	363399	-0.0349065850398866	918	970	21.82	37.0	20210327
KES120210327025709_33	2021-03-27 03:08:04	2021-03-27 00:47:34	2021-03-27 12:24:44	140.5	556.67	-97.52	34.98	19651	19658	8	6	0.266666666666667	0.0948	306.91173460000005	5.17	50.8	120.36	363399	-0.0349065850398866	918	970	348.35	13.0	20210327
KES120210327025709_34	2021-03-27 03:08:48	2021-03-27 00:47:34	2021-03-27 12:24:44	141.23	555.93	-97.52	34.98	20960	20965	6	6	0.2	0.1817	326.3099325	20.0	51.09	120.83	363373	-0.0349065850398866	919	970	330.03	26.0	20210327
KES120210327025709_35	2021-03-27 03:09:03	2021-03-27 00:47:34	2021-03-27 12:24:44	141.48	555.68	-97.52	34.98	21410	21415	6	6	0.2	0.1556	327.0043928	15.5	51.14	120.89	363369	-0.0349065850398866	919	970	329.49	31.0	20210327
KES120210327025709_36	2021-03-27 03:09:48	2021-03-27 00:47:34	2021-03-27 12:24:44	142.23	554.93	-97.52	34.98	22780	22787	8	8	0.266666666666667	0.0816	281.78630360000005	48.62	51.26	121.1	363358	-0.0349065850398866	919	970	18.63	151.0	20210327
KES120210327025709_37	2021-03-27 03:10:28	2021-03-27 00:47:34	2021-03-27 12:24:44	142.9	554.27	-97.52	34.98	23959	23963	5	5	0.166666666666667	0.185	333.1130658	22.6	51.38	121.28	363348	-0.0349065850398866	919	970	324.6	41.0	20210327
KES120210327025709_38	2021-03-27 03:10:40	2021-03-27 00:47:34	2021-03-27 12:24:44	143.1	554.07	-97.52	34.98	24341	24344	4	4	0.133333333333333	0.0762	295.2777222	47.5	51.41	121.34	363345	-0.0349065850398866	919	970	2.51	100.0	20210327
KES120210327025709_39	2021-03-27 03:00:58	2021-03-27 00:47:34	2021-03-27 12:24:44	133.4	563.77	-97.52	34.98	6880	6885	6	4	0.2	0.16	325.194237	0.0	49.75	118.76	363493	-0.0349065850398866	919	970	328.49	0.0	20210327
KES120210327025709_40	2021-03-27 03:02:38	2021-03-27 00:47:34	2021-03-27 12:24:44	135.07	562.1	-97.52	34.98	9856	9859	4	4	0.133333333333333	0.2233	327.65892660000003	0.0	50.04	119.19	363467	-0.0349065850398866	918	970	326.83	0.0	20210327
KES120210327025709_41	2021-03-27 03:03:25	2021-03-27 00:47:34	2021-03-27 12:24:44	135.85	561.32	-97.52	34.98	11289	11296	8	7	0.266666666666667	0.0653	293.7442481	0.0	50.18	119.39	363455	-0.0349065850398866	919	970	1.95	0.0	20210327
KES120210327025709_42	2021-03-27 03:03:44	2021-03-27 00:47:34	2021-03-27 12:24:44	136.17	561.0	-97.52	34.98	11847	11849	3	3	0.1	0.1589	315.6401497	0.0	50.23	119.48	363450	-0.0349065850398866	919	970	338.35	0.0	20210327
KES120210327025709_43	2021-03-27 03:06:22	2021-03-27 00:47:34	2021-03-27 12:24:44	138.8	558.37	-97.52	34.98	16582	16586	5	5	0.166666666666667	0.237	336.99526660000004	0.0	50.68	120.17	363409	-0.0349065850398866	920	970	320.01	0.0	20210327
KES120210327025709_44	2021-03-27 03:09:23	2021-03-27 00:47:34	2021-03-27 12:24:44	141.82	555.35	-97.52	34.98	22005	22006	2	2	0.0666666666666667	0.2492	318.4868298	0.0	51.19	120.99	363364	-0.0349065850398866	919	970	337.48	0.0	20210327
KES120210327031214_1	2021-03-27 03:13:35	2021-03-27 00:47:34	2021-03-27 12:24:44	146.02	551.15	-97.52	34.98	2444	2453	10	6	0.33333333333333304	0.0794	305.38252518993903	2.83	51.9	122.15	363302	-0.0349065850398866	919	970	352.21	9.0	20210327
KES120210327031214_2	2021-03-27 03:14:23	2021-03-27 00:47:34	2021-03-27 12:24:44	146.82	550.35	-97.52	34.98	3883	3890	8	5	0.266666666666667	0.0761	279.462322208026	1.8	52.03	122.37	363290	-0.0349065850398866	920	970	22.94	3.0	20210327
KES120210327031214_3	2021-03-27 03:15:39	2021-03-27 00:47:34	2021-03-27 12:24:44	148.08	549.08	-97.52	34.98	6143	6148	6	4	0.2	0.1143	309.340518159838	2.0	52.24	122.73	363272	-0.0349065850398866	919	970	348.75	5.0	20210327
KES120210327031214_4	2021-03-27 03:15:56	2021-03-27 00:47:34	2021-03-27 12:24:44	148.37	548.8	-97.52	34.98	6673	6676	4	4	0.133333333333333	0.198	331.57095116691397	10.75	52.29	122.81	363267	-0.0349065850398866	919	970	327.73	21.0	20210327
KES120210327031214_5	2021-03-27 03:16:07	2021-03-27 00:47:34	2021-03-27 12:24:44	148.55	548.62	-97.52	34.98	7001	7008	8	8	0.266666666666667	0.1143	311.974236439077	2.75	52.32	122.86	363265	-0.0349065850398866	919	970	346.21	7.0	20210327
KES120210327031214_6	2021-03-27 03:16:18	2021-03-27 00:47:34	2021-03-27 12:24:44	148.73	548.43	-97.52	34.98	7317	7323	7	7	0.23333333333333303	0.1099	333.999168341257	408.86	52.35	122.91	363262	-0.0349065850398866	919	970	325.74	859.0	20210327
KES120210327031214_7	2021-03-27 03:16:32	2021-03-27 00:47:34	2021-03-27 12:24:44	148.97	548.2	-97.52	34.98	7733	7738	6	6	0.2	0.1665	323.02567516812303	5.33	52.39	122.98	363259	-0.0349065850398866	919	970	335.64	13.0	20210327
KES120210327031214_8	2021-03-27 03:17:20	2021-03-27 00:47:34	2021-03-27 12:24:44	149.77	547.4	-97.52	34.98	9168	9172	5	5	0.166666666666667	0.2326	333.002807831854	17.8	52.52	123.21	363247	-0.0349065850398866	920	970	326.95	50.0	20210327
KES120210327031214_9	2021-03-27 03:17:34	2021-03-27 00:47:34	2021-03-27 12:24:44	150.0	547.17	-97.52	34.98	9608	9612	5	5	0.166666666666667	0.1076	312.381937091003	7.4	52.56	123.28	363244	-0.0349065850398866	920	970	346.31	13.0	20210327
KES120210327031214_10	2021-03-27 03:18:20	2021-03-27 00:47:34	2021-03-27 12:24:44	150.77	546.4	-97.52	34.98	10976	10981	6	4	0.2	0.0793	304.49102542232004	10.75	52.69	123.5	363233	-0.0349065850398866	920	970	354.82	16.0	20210327
KES120210327031214_11	2021-03-27 03:20:16	2021-03-27 00:47:34	2021-03-27 12:24:44	152.7	544.47	-97.52	34.98	14457	14464	8	8	0.266666666666667	0.1176	294.13811990689703	94.25	53.0	124.06	363205	-0.0349065850398866	918	970	7.07	106.0	20210327
KES120210327031214_12	2021-03-27 03:20:17	2021-03-27 00:47:34	2021-03-27 12:24:44	152.72	544.45	-97.52	34.98	14499	14506	8	6	0.266666666666667	0.0752	302.980997545455	4.0	53.0	124.06	363205	-0.0349065850398866	918	970	357.12	7.0	20210327
KES120210327031214_13	2021-03-27 03:20:18	2021-03-27 00:47:34	2021-03-27 12:24:44	152.73	544.43	-97.52	34.98	14521	14527	7	5	0.23333333333333303	0.0861	296.67783799894	2.8	53.01	124.07	363205	-0.0349065850398866	918	970	4.16	5.0	20210327
KES120210327031214_14	2021-03-27 03:20:18	2021-03-27 00:47:34	2021-03-27 12:24:44	152.73	544.43	-97.52	34.98	14533	14537	5	4	0.166666666666667	0.195	331.983652355914	30.0	53.01	124.07	363205	-0.0349065850398866	918	970	328.84	37.0	20210327
KES120210327031214_15	2021-03-27 03:21:00	2021-03-27 00:47:34	2021-03-27 12:24:44	153.43	543.73	-97.52	34.98	15794	15799	6	6	0.2	0.1481	315.60309119438097	5.83	53.12	124.27	363195	-0.0349065850398866	918	970	344.3	13.0	20210327
KES120210327031214_16	2021-03-27 03:21:07	2021-03-27 00:47:34	2021-03-27 12:24:44	153.55	543.62	-97.52	34.98	15995	15999	5	5	0.166666666666667	0.134	314.078925341449	9.4	53.14	124.31	363193	-0.0349065850398866	918	970	345.86	13.0	20210327
KES120210327031214_17	2021-03-27 03:21:35	2021-03-27 00:47:34	2021-03-27 12:24:44	154.02	543.15	-97.52	34.98	16839	16843	5	4	0.166666666666667	0.1514	328.161884480583	5.25	53.22	124.45	363187	-0.0349065850398866	918	970	332.68	9.0	20210327
KES120210327031214_18	2021-03-27 03:21:54	2021-03-27 00:47:34	2021-03-27 12:24:44	154.33	542.83	-97.52	34.98	17401	17405	5	5	0.166666666666667	0.1547	323.55121524128504	22.2	53.27	124.54	363182	-0.0349065850398866	918	970	337.01	43.0	20210327
KES120210327031214_19	2021-03-27 03:22:29	2021-03-27 00:47:34	2021-03-27 12:24:44	154.92	542.25	-97.52	34.98	18436	18450	15	15	0.5	0.0424	276.61039743778497	23.4	53.36	124.71	363174	-0.0349065850398866	920	970	28.97	41.0	20210327
KES120210327031214_20	2021-03-27 03:23:53	2021-03-27 00:47:34	2021-03-27 12:24:44	156.32	540.85	-97.52	34.98	20975	20983	9	9	0.3	0.0946	317.380440113065	27.33	53.59	125.13	363155	-0.0349065850398866	920	970	343.59	41.0	20210327
KES120210327031214_21	2021-03-27 03:23:56	2021-03-27 00:47:34	2021-03-27 12:24:44	156.37	540.8	-97.52	34.98	21059	21066	8	8	0.266666666666667	0.075	288.43494882292197	434.62	53.6	125.15	363154	-0.0349065850398866	920	970	15.02	589.0	20210327
KES120210327031214_22	2021-03-27 03:24:23	2021-03-27 00:47:34	2021-03-27 12:24:44	156.82	540.35	-97.52	34.98	21860	21864	5	5	0.166666666666667	0.2207	334.186325805946	26.2	53.67	125.28	363148	-0.0349065850398866	920	970	328.31	49.0	20210327
KES120210327031214_23	2021-03-27 03:24:40	2021-03-27 00:47:34	2021-03-27 12:24:44	157.1	540.07	-97.52	34.98	22387	22396	10	7	0.33333333333333304	0.08800000000000001	301.164290941523	3.14	53.71	125.37	363144	-0.0349065850398866	920	970	0.67	9.0	20210327
KES120210327031214_24	2021-03-27 03:26:19	2021-03-27 00:47:34	2021-03-27 12:24:44	158.75	538.42	-97.52	34.98	25340	25345	6	6	0.2	0.0879	305.714406964724	2.67	53.98	125.87	363121	-0.0349065850398866	921	970	356.35	9.0	20210327
KES120210327031214_25	2021-03-27 03:26:52	2021-03-27 00:47:34	2021-03-27 12:24:44	159.3	537.87	-97.52	34.98	26329	26332	4	4	0.133333333333333	0.0565	284.21585347367403	49.25	54.07	126.04	363114	-0.0349065850398866	921	970	21.07	73.0	20210327
KES120210327031214_26	2021-03-27 03:13:12	2021-03-27 00:47:34	2021-03-27 12:24:44	145.63	551.53	-97.52	34.98	1755	1758	4	4	0.133333333333333	0.2492	327.63573119382403	0.0	51.83	122.04	363307	-0.0349065850398866	919	970	330.3	0.0	20210327
KES120210327031214_27	2021-03-27 03:14:24	2021-03-27 00:47:34	2021-03-27 12:24:44	146.83	550.33	-97.52	34.98	3885	3890	6	5	0.2	0.0935	304.530825742289	0.0	52.03	122.37	363290	-0.0349065850398866	920	970	353.39	0.0	20210327
KES120210327031214_28	2021-03-27 03:19:06	2021-03-27 00:47:34	2021-03-27 12:24:44	151.53	545.63	-97.52	34.98	12369	12371	3	3	0.1	0.25	317.812268925019	0.0	52.81	123.72	363222	-0.0349065850398866	920	970	341.47	0.0	20210327
KES120210327031214_29	2021-03-27 03:21:13	2021-03-27 00:47:34	2021-03-27 12:24:44	153.65	543.52	-97.52	34.98	16162	16165	4	4	0.133333333333333	0.2015	319.84681963303797	0.0	53.16	124.34	363192	-0.0349065850398866	918	970	340.26	0.0	20210327
KES120210327031214_30	2021-03-27 03:22:51	2021-03-27 00:47:34	2021-03-27 12:24:44	155.28	541.88	-97.52	34.98	19100	19107	8	7	0.266666666666667	0.075	290.967829357724	0.0	53.42	124.82	363169	-0.0349065850398866	920	970	11.65	0.0	20210327
KES120210327031214_31	2021-03-27 03:25:10	2021-03-27 00:47:34	2021-03-27 12:24:44	157.6	539.57	-97.52	34.98	23269	23271	3	3	0.1	0.1569	300.999905284068	0.0	53.79	125.52	363137	-0.0349065850398866	918	970	1.03	0.0	20210327
KES120210327031214_32	2021-03-27 03:25:23	2021-03-27 00:47:34	2021-03-27 12:24:44	157.82	539.35	-97.52	34.98	23684	23689	6	5	0.2	0.0839	302.936802148391	0.0	53.83	125.59	363134	-0.0349065850398866	918	970	359.0	0.0	20210327
KES120210327032719_1	2021-03-27 03:28:40	2021-03-27 00:47:34	2021-03-27 12:24:44	161.1	536.07	-97.52	34.98	2441	2448	8	8	0.266666666666667	0.0989	293.830861225643	168.25	54.35	126.59	363090	-0.0523598775598299	920	970	11.5	226.0	20210327
KES120210327032719_2	2021-03-27 03:28:42	2021-03-27 00:47:34	2021-03-27 12:24:44	161.13	536.03	-97.52	34.98	2494	2497	4	4	0.133333333333333	0.0652	292.594591116635	17.5	54.36	126.6	363089	-0.0523598775598299	920	970	12.95	25.0	20210327
KES120210327032719_3	2021-03-27 03:28:51	2021-03-27 00:47:34	2021-03-27 12:24:44	161.28	535.88	-97.52	34.98	2754	2757	4	4	0.133333333333333	0.2274	332.041282802237	29.5	54.38	126.65	363087	-0.0523598775598299	919	970	332.65	78.0	20210327
KES120210327032719_4	2021-03-27 03:28:57	2021-03-27 00:47:34	2021-03-27 12:24:44	161.38	535.78	-97.52	34.98	2939	2944	6	6	0.2	0.1045	315.565400523269	2.33	54.4	126.68	363086	-0.0523598775598299	919	970	348.2	7.0	20210327
KES120210327032719_5	2021-03-27 03:30:25	2021-03-27 00:47:34	2021-03-27 12:24:44	162.85	534.32	-97.52	34.98	5594	5599	6	4	0.2	0.1447	322.443370760332	8.5	54.63	127.14	363066	-0.0523598775598299	919	970	342.05	16.0	20210327
KES120210327032719_6	2021-03-27 03:30:36	2021-03-27 00:47:34	2021-03-27 12:24:44	163.03	534.13	-97.52	34.98	5919	5924	6	6	0.2	0.1846	328.888884995863	6.17	54.66	127.2	363064	-0.0523598775598299	921	970	336.12	21.0	20210327
KES120210327032719_7	2021-03-27 03:30:58	2021-03-27 00:47:34	2021-03-27 12:24:44	163.4	533.77	-97.52	34.98	6578	6582	5	5	0.166666666666667	0.2128	322.299786867898	42.4	54.71	127.31	363059	-0.0523598775598299	921	970	342.38	64.0	20210327
KES120210327032719_8	2021-03-27 03:33:38	2021-03-27 00:47:34	2021-03-27 12:24:44	166.07	531.1	-97.52	34.98	11381	11386	6	5	0.2	0.0783	308.605602234772	1.8	55.13	128.17	363024	-0.0523598775598299	920	970	357.06	3.0	20210327
KES120210327032719_9	2021-03-27 03:33:46	2021-03-27 00:47:34	2021-03-27 12:24:44	166.2	530.97	-97.52	34.98	11619	11623	5	5	0.166666666666667	0.1663	339.35300917502997	5.0	55.15	128.21	363022	-0.0523598775598299	920	970	327.98	16.0	20210327
KES120210327032719_10	2021-03-27 03:34:46	2021-03-27 00:47:34	2021-03-27 12:24:44	167.2	529.97	-97.52	34.98	13407	13414	8	8	0.266666666666667	0.0662	288.39196625070497	35.88	55.3	128.53	363009	-0.0523598775598299	921	970	20.02	109.0	20210327
KES120210327032719_11	2021-03-27 03:35:11	2021-03-27 00:47:34	2021-03-27 12:24:44	167.62	529.55	-97.52	34.98	14162	14170	9	7	0.3	0.076	305.081349373939	3.71	55.37	128.67	363004	-0.0523598775598299	921	970	1.37	10.0	20210327
KES120210327032719_12	2021-03-27 03:36:29	2021-03-27 00:47:34	2021-03-27 12:24:44	168.92	528.25	-97.52	34.98	16501	16505	5	5	0.166666666666667	0.2217	335.494795448923	28.0	55.57	129.09	362987	-0.0523598775598299	920	970	332.33	50.0	20210327
KES120210327032719_13	2021-03-27 03:36:47	2021-03-27 00:47:34	2021-03-27 12:24:44	169.22	527.95	-97.52	34.98	17040	17054	15	15	0.5	0.0489	284.014104450669	6.53	55.61	129.19	362983	-0.0523598775598299	920	970	25.92	19.0	20210327
KES120210327032719_14	2021-03-27 03:36:53	2021-03-27 00:47:34	2021-03-27 12:24:44	169.32	527.85	-97.52	34.98	17222	17230	9	5	0.3	0.087	316.829464334847	1.4	55.61	129.19	362983	-0.0523598775598299	920	970	349.87	3.0	20210327
KES120210327032719_15	2021-03-27 03:27:40	2021-03-27 00:47:34	2021-03-27 12:24:44	160.1	537.07	-97.52	34.98	627	631	5	5	0.166666666666667	0.1228	325.499006024051	0.0	54.19	126.28	363103	-0.0523598775598299	920	970	338.17	0.0	20210327
KES120210327032719_16	2021-03-27 03:27:59	2021-03-27 00:47:34	2021-03-27 12:24:44	160.42	536.75	-97.52	34.98	1211	1214	4	4	0.133333333333333	0.2065	335.734104734617	0.0	54.24	126.38	363099	-0.0523598775598299	920	970	329.08	0.0	20210327
KES120210327032719_17	2021-03-27 03:29:56	2021-03-27 00:47:34	2021-03-27 12:24:44	162.37	534.8	-97.52	34.98	4701	4703	3	3	0.1	0.2579	332.989818537243	0.0	54.55	126.99	363073	-0.0523598775598299	919	970	332.19	0.0	20210327
KES120210327032719_18	2021-03-27 03:30:36	2021-03-27 00:47:34	2021-03-27 12:24:44	163.03	534.13	-97.52	34.98	5910	5912	3	3	0.1	0.0847	305.217592968193	0.0	54.66	127.2	363064	-0.0523598775598299	921	970	359.51	0.0	20210327
KES120210327032719_19	2021-03-27 03:30:54	2021-03-27 00:47:34	2021-03-27 12:24:44	163.33	533.83	-97.52	34.98	6463	6466	4	4	0.133333333333333	0.1574	326.184192120991	0.0	54.7	127.29	363060	-0.0523598775598299	921	970	338.71	0.0	20210327
KES120210327032719_20	2021-03-27 03:31:21	2021-03-27 00:47:34	2021-03-27 12:24:44	163.78	533.38	-97.52	34.98	7258	7261	4	4	0.133333333333333	0.1042	315.156118903858	0.0	54.77	127.44	363054	-0.0523598775598299	921	970	349.5	0.0	20210327
KES120210327032719_21	2021-03-27 03:35:42	2021-03-27 00:47:34	2021-03-27 12:24:44	168.13	529.03	-97.52	34.98	15085	15088	4	4	0.133333333333333	0.1846	331.858398767738	0.0	55.45	128.84	362997	-0.0523598775598299	921	970	335.3	0.0	20210327
KES120210327033801_1	2021-03-27 03:39:07	2021-03-27 00:47:34	2021-03-27 12:24:44	171.55	525.62	-97.52	34.98	1967	1973	7	5	0.23333333333333303	0.0683	303.956351183574	2.4	55.97	129.97	362954	-0.0523598775598299	922	970	4.07	5.0	20210327
KES120210327033801_2	2021-03-27 03:41:08	2021-03-27 00:47:34	2021-03-27 12:24:44	173.57	523.6	-97.52	34.98	5618	5631	14	14	0.46666666666666706	0.0619	291.020419712561	36.07	55.97	129.97	362954	-0.0523598775598299	921	970	18.54	78.0	20210327
KES120210327033801_3	2021-03-27 03:41:18	2021-03-27 00:47:34	2021-03-27 12:24:44	173.73	523.43	-97.52	34.98	5901	5910	10	8	0.33333333333333304	0.0802	313.60281897270403	3.0	56.29	130.7	362926	-0.0523598775598299	923	970	354.84	7.0	20210327
KES120210327033801_4	2021-03-27 03:41:32	2021-03-27 00:47:34	2021-03-27 12:24:44	173.97	523.2	-97.52	34.98	6335	6340	6	6	0.2	0.1824	334.245351681761	17.83	56.33	130.78	362923	-0.0523598775598299	921	970	335.32	31.0	20210327
KES120210327033801_5	2021-03-27 03:41:50	2021-03-27 00:47:34	2021-03-27 12:24:44	174.27	522.9	-97.52	34.98	6876	6880	5	5	0.166666666666667	0.0748	308.867777502321	5.0	56.37	130.88	362920	-0.0523598775598299	922	970	359.91	10.0	20210327
KES120210327033801_6	2021-03-27 03:41:57	2021-03-27 00:47:34	2021-03-27 12:24:44	174.38	522.78	-97.52	34.98	7083	7087	5	5	0.166666666666667	0.0835	320.754565331102	2.0	56.39	130.92	362918	-0.0523598775598299	922	970	348.02	4.0	20210327
KES120210327033801_7	2021-03-27 03:39:02	2021-03-27 00:47:34	2021-03-27 12:24:44	171.47	525.7	-97.52	34.98	1827	1837	11	10	0.3666666666666671	0.0879	316.316912405793	0.0	55.95	129.94	362955	-0.0523598775598299	921	970	351.25	0.0	20210327
KES120210327034231_1	2021-03-27 03:42:55	2021-03-27 00:47:34	2021-03-27 12:24:44	175.35	521.82	-97.52	34.98	707	710	4	4	0.133333333333333	0.1291	316.7508542	229.25	56.53	131.26	362906	-0.0523598775598299	922	968	352.33	248.0	20210327
KES120210327034231_2	2021-03-27 03:43:22	2021-03-27 00:47:34	2021-03-27 12:24:44	175.8	521.37	-97.52	34.98	1527	1541	15	15	0.5	0.0618	316.2331825	38.2	56.6	131.41	362901	-0.0523598775598299	923	968	353.01	85.0	20210327
KES120210327034231_3	2021-03-27 03:44:01	2021-03-27 00:47:34	2021-03-27 12:24:44	176.45	520.72	-97.52	34.98	2686	2694	9	9	0.3	0.1062	304.675612	140.44	56.69	131.64	362893	-0.0523598775598299	923	968	5.2	211.0	20210327
KES120210327034231_4	2021-03-27 03:44:51	2021-03-27 00:47:34	2021-03-27 12:24:44	177.28	519.88	-97.52	34.98	4198	4206	9	9	0.3	0.0662	284.9008023	28.56	56.82	131.93	362883	-0.0523598775598299	922	968	27.8	71.0	20210327
KES120210327034231_5	2021-03-27 03:45:06	2021-03-27 00:47:34	2021-03-27 12:24:44	177.53	519.63	-97.52	34.98	4654	4660	7	7	0.23333333333333303	0.0954	315.2524027	5.14	56.85	132.01	362880	-0.0523598775598299	922	968	354.68	10.0	20210327
KES120210327034231_6	2021-03-27 03:46:04	2021-03-27 00:47:34	2021-03-27 12:24:44	178.5	518.67	-97.52	34.98	6390	6397	8	6	0.266666666666667	0.0857	319.2750901	3.33	56.99	132.35	362868	-0.0523598775598299	922	968	351.08	13.0	20210327
KES120210327034231_7	2021-03-27 03:47:15	2021-03-27 00:47:34	2021-03-27 12:24:44	179.68	517.48	-97.52	34.98	8513	8517	5	4	0.166666666666667	0.1898	334.8638942	13.25	57.16	132.77	362854	-0.0523598775598299	922	968	336.96	25.0	20210327
KES120210327034231_8	2021-03-27 03:47:29	2021-03-27 00:47:34	2021-03-27 12:24:44	179.92	517.25	-97.52	34.98	8953	8957	5	5	0.166666666666667	0.1944	333.1476515	18.0	57.2	132.85	362851	-0.0523598775598299	921	968	338.6	36.0	20210327
KES120210327034231_9	2021-03-27 03:47:39	2021-03-27 00:47:34	2021-03-27 12:24:44	180.08	517.08	-97.52	34.98	9255	9259	5	5	0.166666666666667	0.1965	338.5400393	16.0	57.22	132.91	362849	-0.0523598775598299	921	968	333.84	37.0	20210327
KES120210327034231_10	2021-03-27 03:48:05	2021-03-27 00:47:34	2021-03-27 12:24:44	180.52	516.65	-97.52	34.98	10005	10013	9	7	0.3	0.0793	317.8928049	3.43	57.28	133.07	362844	-0.0523598775598299	921	968	353.25	10.0	20210327
KES120210327034231_11	2021-03-27 03:48:18	2021-03-27 00:47:34	2021-03-27 12:24:44	180.73	516.43	-97.52	34.98	10400	10405	6	6	0.2	0.1748	335.076735	13.0	57.31	133.15	362841	-0.0523598775598299	921	968	337.19	31.0	20210327
KES120210327034231_12	2021-03-27 03:48:43	2021-03-27 00:47:34	2021-03-27 12:24:44	181.15	516.02	-97.52	34.98	11170	11174	5	5	0.166666666666667	0.1204	326.3099325	1.4	57.37	133.29	362837	-0.0523598775598299	922	968	345.4	3.0	20210327
KES120210327034231_13	2021-03-27 03:49:08	2021-03-27 00:47:34	2021-03-27 12:24:44	181.57	515.6	-97.52	34.98	11909	11928	20	20	0.666666666666667	0.0499	319.4536164	73.15	57.43	133.44	362832	-0.0523598775598299	922	968	352.14	129.0	20210327
KES120210327034231_14	2021-03-27 03:49:35	2021-03-27 00:47:34	2021-03-27 12:24:44	182.02	515.15	-97.52	34.98	12726	12733	8	7	0.266666666666667	0.1161	317.19575739999993	5.71	57.5	133.61	362826	-0.0523598775598299	922	968	354.55	13.0	20210327
KES120210327034231_15	2021-03-27 03:51:32	2021-03-27 00:47:34	2021-03-27 12:24:44	183.97	513.2	-97.52	34.98	16241	16248	8	7	0.266666666666667	0.1074	326.4127512	5.14	57.77	134.32	362804	-0.0523598775598299	922	968	346.45	13.0	20210327
KES120210327034231_16	2021-03-27 03:51:54	2021-03-27 00:47:34	2021-03-27 12:24:44	184.33	512.83	-97.52	34.98	16890	16895	6	6	0.2	0.1638	338.7676275	7.0	57.82	134.45	362799	-0.0523598775598299	922	968	335.3	22.0	20210327
KES120210327034231_17	2021-03-27 03:52:43	2021-03-27 00:47:34	2021-03-27 12:24:44	185.15	512.02	-97.52	34.98	18361	18371	11	4	0.3666666666666671	0.0824	321.2883755	6.75	57.94	134.75	362790	-0.0523598775598299	922	968	351.82	21.0	20210327
KES120210327034231_18	2021-03-27 03:52:45	2021-03-27 00:47:34	2021-03-27 12:24:44	185.18	511.98	-97.52	34.98	18434	18437	4	4	0.133333333333333	0.0998	305.9952209	90.25	57.94	134.76	362790	-0.0523598775598299	922	968	7.3	105.0	20210327
KES120210327034231_20	2021-03-27 03:53:02	2021-03-27 00:47:34	2021-03-27 12:24:44	185.47	511.7	-97.52	34.98	18929	18936	8	5	0.266666666666667	0.09	315.7618671	4.6	57.98	134.87	362786	-0.0523598775598299	922	968	357.39	13.0	20210327
KES120210327034231_21	2021-03-27 03:53:58	2021-03-27 00:47:34	2021-03-27 12:24:44	186.4	510.77	-97.52	34.98	20616	20620	5	5	0.166666666666667	0.1377	331.72513480000003	14.6	58.11	135.22	362776	-0.0523598775598299	922	968	342.5	21.0	20210327
KES120210327034231_22	2021-03-27 03:54:37	2021-03-27 00:47:34	2021-03-27 12:24:44	187.05	510.12	-97.52	34.98	21791	21796	6	6	0.2	0.1887	345.0931796	22.17	58.2	135.46	362769	-0.0523598775598299	922	968	330.82	43.0	20210327
KES120210327034231_23	2021-03-27 03:54:52	2021-03-27 00:47:34	2021-03-27 12:24:44	187.3	509.87	-97.52	34.98	22226	22232	7	7	0.23333333333333303	0.1508	327.1818499	11.0	58.24	135.55	362766	-0.0523598775598299	922	968	347.08	29.0	20210327
KES120210327034231_24	2021-03-27 03:55:03	2021-03-27 00:47:34	2021-03-27 12:24:44	187.48	509.68	-97.52	34.98	22548	22551	4	4	0.133333333333333	0.2375	332.20012710000003	5261.0	58.26	135.62	362764	-0.0523598775598299	922	968	342.5	6061.0	20210327
KES120210327034231_25	2021-03-27 03:55:20	2021-03-27 00:47:34	2021-03-27 12:24:44	187.77	509.4	-97.52	34.98	23071	23075	5	5	0.166666666666667	0.1952	339.6578238	25.0	58.3	135.73	362760	-0.0523598775598299	922	968	335.89	37.0	20210327
KES120210327034231_26	2021-03-27 03:55:43	2021-03-27 00:47:34	2021-03-27 12:24:44	188.15	509.02	-97.52	34.98	23757	23761	5	5	0.166666666666667	0.1887	339.0781005	8.0	58.3	135.73	362760	-0.0523598775598299	922	968	336.41	21.0	20210327
KES120210327034231_27	2021-03-27 03:56:08	2021-03-27 00:47:34	2021-03-27 12:24:44	188.57	508.6	-97.52	34.98	24522	24526	5	5	0.166666666666667	0.0835	321.5321367	3.0	58.41	136.03	362752	-0.0523598775598299	922	968	353.0	5.0	20210327
KES120210327034231_28	2021-03-27 03:56:12	2021-03-27 00:47:34	2021-03-27 12:24:44	188.63	508.53	-97.52	34.98	24616	24622	7	6	0.23333333333333303	0.1226	326.1001548	5.83	58.42	136.06	362751	-0.0523598775598299	922	968	348.66	13.0	20210327
KES120210327034231_29	2021-03-27 03:56:15	2021-03-27 00:47:34	2021-03-27 12:24:44	188.68	508.48	-97.52	34.98	24706	24710	5	5	0.166666666666667	0.1627	318.4011749	257.4	58.43	136.07	362750	-0.0523598775598299	922	968	356.11	375.0	20210327
KES120210327034231_30	2021-03-27 03:56:22	2021-03-27 00:47:34	2021-03-27 12:24:44	188.8	508.37	-97.52	34.98	24941	24945	5	4	0.166666666666667	0.0781	314.6984461	1.0	58.44	136.12	362749	-0.0523598775598299	922	968	359.84	1.0	20210327
KES120210327034231_31	2021-03-27 03:47:32	2021-03-27 00:47:34	2021-03-27 12:24:44	179.97	517.2	-97.52	34.98	9039	9041	3	3	0.1	0.19	330.8550526	0.0	57.2	132.87	362851	-0.0523598775598299	921	968	340.71	0.0	20210327
KES120210327034231_32	2021-03-27 03:56:49	2021-03-27 00:47:34	2021-03-27 12:24:44	189.25	507.92	-97.52	34.98	25728	25730	3	3	0.1	0.2603	356.50216489999997	0.0	58.5	136.29	362744	-0.0523598775598299	922	968	321.84	0.0	20210327
KES120210327035732_1	2021-03-27 03:57:55	2021-03-27 00:47:34	2021-03-27 12:24:44	190.35	506.82	-97.52	34.98	698	708	11	6	0.3666666666666671	0.0792	317.835303634838	2.5	58.65	136.71	362732	-0.0698131700797732	922	966	358.36	5.0	20210327
KES120210327035732_2	2021-03-27 03:58:02	2021-03-27 00:47:34	2021-03-27 12:24:44	190.47	506.7	-97.52	34.98	907	921	15	15	0.5	0.0542	301.897210058738	10.6	58.67	136.75	362731	-0.0698131700797732	922	966	14.96	25.0	20210327
KES120210327035732_3	2021-03-27 03:58:47	2021-03-27 00:47:34	2021-03-27 12:24:44	191.22	505.95	-97.52	34.98	2260	2268	9	8	0.3	0.1173	334.878792307322	4.0	58.77	137.04	362722	-0.0698131700797732	921	966	342.51	10.0	20210327
KES120210327035732_4	2021-03-27 03:58:53	2021-03-27 00:47:34	2021-03-27 12:24:44	191.32	505.85	-97.52	34.98	2424	2434	11	6	0.3666666666666671	0.0814	321.366420070703	2.33	58.78	137.08	362721	-0.0698131700797732	921	966	355.29	7.0	20210327
KES120210327035732_5	2021-03-27 03:59:14	2021-03-27 00:47:34	2021-03-27 12:24:44	191.67	505.5	-97.52	34.98	3051	3057	7	6	0.23333333333333303	0.1129	323.778859108642	4.17	58.83	137.22	362717	-0.0698131700797732	921	966	353.11	10.0	20210327
KES120210327035732_6	2021-03-27 03:59:32	2021-03-27 00:47:34	2021-03-27 12:24:44	191.97	505.2	-97.52	34.98	3592	3597	6	6	0.2	0.1477	347.619243071193	18.83	58.87	137.33	362714	-0.0698131700797732	921	966	331.45	33.0	20210327
KES120210327035732_7	2021-03-27 04:00:10	2021-03-27 00:47:34	2021-03-27 12:24:44	192.6	504.57	-97.52	34.98	4732	4737	6	6	0.2	0.1357	325.632908983879	5.67	58.95	137.58	362707	-0.0698131700797732	921	966	351.73	11.0	20210327
KES120210327035732_8	2021-03-27 04:00:21	2021-03-27 00:47:34	2021-03-27 12:24:44	192.78	504.38	-97.52	34.98	5062	5069	8	7	0.266666666666667	0.127	328.06069233363496	11.14	58.97	137.65	362705	-0.0698131700797732	921	966	349.5	26.0	20210327
KES120210327035732_9	2021-03-27 04:00:45	2021-03-27 00:47:34	2021-03-27 12:24:44	193.18	503.98	-97.52	34.98	5788	5792	5	5	0.166666666666667	0.1954	355.54439716667395	24.8	59.03	137.81	362701	-0.0698131700797732	921	966	325.07	43.0	20210327
KES120210327035732_10	2021-03-27 04:00:46	2021-03-27 00:47:34	2021-03-27 12:24:44	193.2	503.97	-97.52	34.98	5820	5826	7	7	0.23333333333333303	0.0695	328.414102496133	189.57	59.03	137.81	362701	-0.0698131700797732	921	966	349.34	300.0	20210327
KES120210327035732_12	2021-03-27 04:01:38	2021-03-27 00:47:34	2021-03-27 12:24:44	194.07	503.1	-97.52	34.98	7380	7384	5	5	0.166666666666667	0.1432	315.248032128156	4.2	59.14	138.16	362692	-0.0698131700797732	922	966	2.55	7.0	20210327
KES120210327035732_13	2021-03-27 04:02:10	2021-03-27 00:47:34	2021-03-27 12:24:44	194.6	502.57	-97.52	34.98	8339	8343	5	4	0.166666666666667	0.0846	317.820172472449	3.5	59.14	138.16	362692	-0.0698131700797732	922	966	359.97	7.0	20210327
KES120210327035732_14	2021-03-27 04:02:19	2021-03-27 00:47:34	2021-03-27 12:24:44	194.75	502.42	-97.52	34.98	8612	8616	5	5	0.166666666666667	0.1681	337.808431208879	29.0	59.23	138.43	362684	-0.0698131700797732	922	966	341.34	49.0	20210327
KES120210327035732_15	2021-03-27 04:03:34	2021-03-27 00:47:34	2021-03-27 12:24:44	196.0	501.17	-97.52	34.98	10849	10854	6	4	0.2	0.091	310.397563246073	3.5	59.39	138.92	362671	-0.0698131700797732	923	966	8.34	7.0	20210327
KES120210327035732_16	2021-03-27 04:04:11	2021-03-27 00:47:34	2021-03-27 12:24:44	196.62	500.55	-97.52	34.98	11958	11961	4	4	0.133333333333333	0.1907	344.821000146939	17.25	59.47	139.17	362665	-0.0698131700797732	923	966	335.85	36.0	20210327
KES120210327035732_17	2021-03-27 04:04:27	2021-03-27 00:47:34	2021-03-27 12:24:44	196.88	500.28	-97.52	34.98	12458	12465	8	8	0.266666666666667	0.0867	310.496014645971	115.12	59.51	139.28	362662	-0.0698131700797732	923	966	8.63	183.0	20210327
KES120210327035732_18	2021-03-27 04:05:35	2021-03-27 00:47:34	2021-03-27 12:24:44	198.02	499.15	-97.52	34.98	14491	14499	9	9	0.3	0.1117	324.833563964207	3.67	59.65	139.73	362650	-0.0698131700797732	922	966	354.84	10.0	20210327
KES120210327035732_19	2021-03-27 04:05:59	2021-03-27 00:47:34	2021-03-27 12:24:44	198.42	498.75	-97.52	34.98	15215	15221	7	5	0.23333333333333303	0.0846	320.521436414648	8.0	59.7	139.9	362646	-0.0698131700797732	922	966	359.21	16.0	20210327
KES120210327035732_20	2021-03-27 04:06:16	2021-03-27 00:47:34	2021-03-27 12:24:44	198.7	498.47	-97.52	34.98	15705	15708	4	4	0.133333333333333	0.2299	357.50593453335296	30.0	59.74	140.01	362643	-0.0698131700797732	922	966	325.63	49.0	20210327
KES120210327035732_21	2021-03-27 04:07:15	2021-03-27 00:47:34	2021-03-27 12:24:44	199.68	497.48	-97.52	34.98	17500	17510	11	8	0.3666666666666671	0.0651	323.926407926739	2.12	59.86	140.41	362633	-0.0698131700797732	922	966	356.45	4.0	20210327
KES120210327035732_22	2021-03-27 04:09:27	2021-03-27 00:47:34	2021-03-27 12:24:44	201.88	495.28	-97.52	34.98	21460	21466	7	7	0.23333333333333303	0.1291	329.69233157303603	8.29	60.13	141.32	362611	-0.0698131700797732	922	966	351.93	16.0	20210327
KES120210327035732_23	2021-03-27 04:09:49	2021-03-27 00:47:34	2021-03-27 12:24:44	202.25	494.92	-97.52	34.98	22121	22128	8	6	0.266666666666667	0.1204	325.67959176599703	5.67	60.17	141.48	362607	-0.0698131700797732	922	966	355.92	13.0	20210327
KES120210327035732_24	2021-03-27 04:10:03	2021-03-27 00:47:34	2021-03-27 12:24:44	202.48	494.68	-97.52	34.98	22521	22528	8	8	0.266666666666667	0.0803	320.795249960517	2.12	60.2	141.57	362605	-0.0698131700797732	922	966	0.75	4.0	20210327
KES120210327035732_25	2021-03-27 04:10:44	2021-03-27 00:47:34	2021-03-27 12:24:44	203.17	494.0	-97.52	34.98	23755	23758	4	4	0.133333333333333	0.2113	355.16169370972295	29.0	60.29	141.86	362598	-0.0698131700797732	923	966	329.55	43.0	20210327
KES120210327035732_26	2021-03-27 04:11:10	2021-03-27 00:47:34	2021-03-27 12:24:44	203.6	493.57	-97.52	34.98	24551	24559	9	5	0.3	0.0791	321.788974574439	3.6	60.34	142.04	362594	-0.0698131700797732	923	966	0.29	10.0	20210327
KES120210327035732_27	2021-03-27 04:11:33	2021-03-27 00:47:34	2021-03-27 12:24:44	203.98	493.18	-97.52	34.98	25232	25241	10	9	0.33333333333333304	0.0758	320.397200118737	5.0	60.38	142.21	362590	-0.0698131700797732	923	966	1.83	13.0	20210327
KES120210327035732_28	2021-03-27 04:11:46	2021-03-27 00:47:34	2021-03-27 12:24:44	204.2	492.97	-97.52	34.98	25614	25617	4	4	0.133333333333333	0.1192	317.62640563829103	260.25	60.41	142.3	362588	-0.0698131700797732	923	966	4.67	457.0	20210327
KES120210327035732_29	2021-03-27 04:12:09	2021-03-27 00:47:34	2021-03-27 12:24:44	204.58	492.58	-97.52	34.98	26309	26315	7	7	0.23333333333333303	0.1627	337.511496945247	15.0	60.46	142.46	362584	-0.0698131700797732	922	966	345.9	31.0	20210327
KES120210327035732_30	2021-03-27 03:57:50	2021-03-27 00:47:34	2021-03-27 12:24:44	190.27	506.9	-97.52	34.98	533	537	5	4	0.166666666666667	0.0835	321.911227119025	0.0	58.64	136.68	362733	-0.0698131700797732	922	966	354.32	0.0	20210327
KES120210327035732_31	2021-03-27 03:59:32	2021-03-27 00:47:34	2021-03-27 12:24:44	191.97	505.2	-97.52	34.98	3589	3595	7	4	0.23333333333333303	0.1346	331.963170105827	0.0	58.87	137.33	362714	-0.0698131700797732	921	966	345.51	0.0	20210327
KES120210327035732_32	2021-03-27 04:05:46	2021-03-27 00:47:34	2021-03-27 12:24:44	198.2	498.97	-97.52	34.98	14821	14824	4	4	0.133333333333333	0.1356	327.24452787025	0.0	59.67	139.81	362648	-0.0698131700797732	922	966	352.62	0.0	20210327
KES120210327035732_33	2021-03-27 04:09:42	2021-03-27 00:47:34	2021-03-27 12:24:44	202.13	495.03	-97.52	34.98	21905	21908	4	4	0.133333333333333	0.1551	338.617207854138	0.0	60.16	141.43	362608	-0.0698131700797732	922	966	343.8	0.0	20210327
KES120210327041252_1	2021-03-27 04:13:09	2021-03-27 00:47:34	2021-03-27 12:24:44	205.58	491.58	-97.52	34.98	520	524	5	5	0.166666666666667	0.1473	342.128598047892	9.4	60.57	142.89	362575	-0.0872664625997165	923	960	343.06	21.0	20210327
KES120210327041252_2	2021-03-27 04:14:53	2021-03-27 00:47:34	2021-03-27 12:24:44	207.32	489.85	-97.52	34.98	3636	3641	6	6	0.2	0.1616	335.457210803914	6.67	60.78	143.63	362558	-0.0872664625997165	922	960	349.95	21.0	20210327
KES120210327041252_3	2021-03-27 04:15:32	2021-03-27 00:47:34	2021-03-27 12:24:44	207.97	489.2	-97.52	34.98	4788	4792	5	5	0.166666666666667	0.2148	355.455697463229	30.4	60.85	143.91	362552	-0.0872664625997165	922	960	332.26	71.0	20210327
KES120210327041252_4	2021-03-27 04:15:36	2021-03-27 00:47:34	2021-03-27 12:24:44	208.03	489.13	-97.52	34.98	4917	4922	6	6	0.2	0.1564	344.485483875385	14.83	60.86	143.94	362551	-0.0872664625997165	921	960	342.04	21.0	20210327
KES120210327041704_1	2021-03-27 04:17:43	2021-03-27 00:47:34	2021-03-27 12:24:44	210.15	487.02	-97.52	34.98	1182	1190	9	7	0.3	0.0963	330.091572678595	2.86	61.1	144.87	362531	-0.10471975511966002	924	958	357.24	10.0	20210327
KES120210327041704_2	2021-03-27 04:17:50	2021-03-27 00:47:34	2021-03-27 12:24:44	210.27	486.9	-97.52	34.98	1388	1391	4	4	0.133333333333333	0.2543	4.462818472040531	56.25	61.11	144.92	362530	-0.10471975511966002	924	958	326.27	64.0	20210327
KES120210327041704_3	2021-03-27 04:18:06	2021-03-27 00:47:34	2021-03-27 12:24:44	210.53	486.63	-97.52	34.98	1847	1859	13	6	0.4333333333333329	0.0736	319.64968144723497	3.5	61.11	144.92	362530	-0.10471975511966002	924	958	7.47	10.0	20210327
KES120210327041704_4	2021-03-27 04:18:51	2021-03-27 00:47:34	2021-03-27 12:24:44	211.28	485.88	-97.52	34.98	3218	3224	7	7	0.23333333333333303	0.1452	318.018450821306	206.29	61.22	145.37	362521	-0.10471975511966002	923	958	9.58	352.0	20210327
KES120210327041704_5	2021-03-27 04:19:10	2021-03-27 00:47:34	2021-03-27 12:24:44	211.6	485.57	-97.52	34.98	3781	3785	5	4	0.166666666666667	0.1408	334.682670989214	7.75	61.26	145.51	362518	-0.10471975511966002	923	958	353.59	13.0	20210327
KES120210327041704_6	2021-03-27 04:19:10	2021-03-27 00:47:34	2021-03-27 12:24:44	211.6	485.57	-97.52	34.98	3795	3800	6	5	0.2	0.1289	341.837238105815	8.0	61.26	145.51	362518	-0.10471975511966002	923	958	346.98	25.0	20210327
KES120210327041704_7	2021-03-27 04:20:27	2021-03-27 00:47:34	2021-03-27 12:24:44	212.88	484.28	-97.52	34.98	6081	6085	5	5	0.166666666666667	0.1677	344.31000707091596	19.4	61.4	146.09	362506	-0.10471975511966002	924	958	345.34	37.0	20210327
KES120210327041704_8	2021-03-27 04:20:58	2021-03-27 00:47:34	2021-03-27 12:24:44	213.4	483.77	-97.52	34.98	7031	7040	10	10	0.33333333333333304	0.0943	317.153792465308	67.1	61.46	146.32	362502	-0.10471975511966002	923	958	11.47	155.0	20210327
KES120210327041704_9	2021-03-27 04:20:59	2021-03-27 00:47:34	2021-03-27 12:24:44	213.42	483.75	-97.52	34.98	7064	7071	8	5	0.266666666666667	0.0834	324.743641287037	3.0	61.46	146.33	362502	-0.10471975511966002	923	958	3.95	9.0	20210327
KES120210327041704_10	2021-03-27 04:21:34	2021-03-27 00:47:34	2021-03-27 12:24:44	214.0	483.17	-97.52	34.98	8112	8139	28	27	0.933333333333333	0.0271	309.50050869263697	5.89	61.46	146.33	362502	-0.10471975511966002	924	958	19.33	29.0	20210327
KES120210327041704_11	2021-03-27 04:21:52	2021-03-27 00:47:34	2021-03-27 12:24:44	214.3	482.87	-97.52	34.98	8638	8645	8	8	0.266666666666667	0.1082	338.754188944271	311.12	61.55	146.72	362494	-0.10471975511966002	924	958	351.08	465.0	20210327
KES120210327041704_12	2021-03-27 04:23:23	2021-03-27 00:47:34	2021-03-27 12:24:44	215.82	481.35	-97.52	34.98	11357	11360	4	4	0.133333333333333	0.1965	354.265672075327	19.25	61.71	147.42	362480	-0.10471975511966002	921	958	337.79	29.0	20210327
KES120210327041704_13	2021-03-27 04:23:39	2021-03-27 00:47:34	2021-03-27 12:24:44	216.08	481.08	-97.52	34.98	11850	11859	10	5	0.33333333333333304	0.0803	325.56753541552797	2.4	61.74	147.54	362478	-0.10471975511966002	921	958	4.43	5.0	20210327
KES120210327041704_14	2021-03-27 04:23:47	2021-03-27 00:47:34	2021-03-27 12:24:44	216.22	480.95	-97.52	34.98	12082	12100	19	19	0.633333333333333	0.0499	310.45896482029497	55.37	61.75	147.6	362477	-0.10471975511966002	921	958	19.68	129.0	20210327
KES120210327041704_15	2021-03-27 04:23:50	2021-03-27 00:47:34	2021-03-27 12:24:44	216.27	480.9	-97.52	34.98	12195	12199	5	4	0.166666666666667	0.1531	342.457436635819	11.75	61.76	147.62	362476	-0.10471975511966002	921	958	348.62	17.0	20210327
KES120210327041704_16	2021-03-27 04:24:51	2021-03-27 00:47:34	2021-03-27 12:24:44	217.28	479.88	-97.52	34.98	14012	14019	8	6	0.266666666666667	0.0715	322.52031375038104	2.33	61.86	148.09	362468	-0.10471975511966002	923	958	7.99	5.0	20210327
KES120210327041704_17	2021-03-27 04:24:54	2021-03-27 00:47:34	2021-03-27 12:24:44	217.33	479.83	-97.52	34.98	14104	14108	5	5	0.166666666666667	0.1538	331.213381689986	181.6	61.87	148.11	362467	-0.10471975511966002	923	958	359.6	375.0	20210327
KES120210327041704_18	2021-03-27 04:25:27	2021-03-27 00:47:34	2021-03-27 12:24:44	217.88	479.28	-97.52	34.98	15089	15103	15	15	0.5	0.0563	294.304549265937	19.93	61.93	148.37	362463	-0.10471975511966002	924	958	37.82	57.0	20210327
KES120210327041704_19	2021-03-27 04:25:56	2021-03-27 00:47:34	2021-03-27 12:24:44	218.37	478.8	-97.52	34.98	15958	15965	8	7	0.266666666666667	0.092	333.200131369128	8.71	61.97	148.59	362458	-0.10471975511966002	924	958	358.22	17.0	20210327
KES120210327041704_20	2021-03-27 04:27:03	2021-03-27 00:47:34	2021-03-27 12:24:44	219.48	477.68	-97.52	34.98	17967	17974	8	5	0.266666666666667	0.1243	340.084675038238	4.0	62.09	149.11	362449	-0.10471975511966002	925	958	352.35	7.0	20210327
KES120210327041704_21	2021-03-27 04:27:26	2021-03-27 00:47:34	2021-03-27 12:24:44	219.87	477.3	-97.52	34.98	18648	18652	5	5	0.166666666666667	0.1341	345.743992976038	3.4	62.12	149.29	362446	-0.10471975511966002	925	958	347.36	7.0	20210327
KES120210327041704_22	2021-03-27 04:18:37	2021-03-27 00:47:34	2021-03-27 12:24:44	211.05	486.12	-97.52	34.98	2777	2780	4	4	0.133333333333333	0.1537	336.294035055843	0.0	61.2	145.27	362523	-0.10471975511966002	924	958	351.83	0.0	20210327
KES120210327041704_23	2021-03-27 04:22:45	2021-03-27 00:47:34	2021-03-27 12:24:44	215.18	481.98	-97.52	34.98	10224	10225	2	2	0.0666666666666667	0.1486	342.897271030948	0.0	61.65	147.13	362486	-0.10471975511966002	922	958	347.71	0.0	20210327
KES120210327041704_24	2021-03-27 04:23:47	2021-03-27 00:47:34	2021-03-27 12:24:44	216.22	480.95	-97.52	34.98	12077	12080	4	3	0.133333333333333	0.1107	338.392549757546	0.0	61.75	147.6	362477	-0.10471975511966002	921	958	352.33	0.0	20210327
KES120210327041704_25	2021-03-27 04:23:54	2021-03-27 00:47:34	2021-03-27 12:24:44	216.33	480.83	-97.52	34.98	12302	12305	4	4	0.133333333333333	0.1585	342.854449081138	0.0	61.77	147.65	362476	-0.10471975511966002	921	958	348.29	0.0	20210327
KES120210327042753_1	2021-03-27 04:27:55	2021-03-27 00:47:34	2021-03-27 12:24:44	220.35	476.82	-97.52	34.98	56	60	5	5	0.166666666666667	0.091	332.684392026558	4.8	62.17	149.52	362442	-0.12217304763960302	923	958	0.64	10.0	20210327
KES120210327042753_2	2021-03-27 04:28:30	2021-03-27 00:47:34	2021-03-27 12:24:44	220.93	476.23	-97.52	34.98	1106	1111	6	6	0.2	0.0888	326.519652545883	123.17	62.23	149.8	362437	-0.12217304763960302	923	958	6.86	170.0	20210327
KES120210327042753_3	2021-03-27 04:28:38	2021-03-27 00:47:34	2021-03-27 12:24:44	221.07	476.1	-97.52	34.98	1339	1349	11	10	0.3666666666666671	0.0737	322.180040403408	36.7	62.24	149.86	362436	-0.12217304763960302	923	958	11.19	341.0	20210327
KES120210327042753_4	2021-03-27 04:28:39	2021-03-27 00:47:34	2021-03-27 12:24:44	221.08	476.08	-97.52	34.98	1381	1387	7	7	0.23333333333333303	0.1398	345.3860370275	8.71	62.24	149.86	362436	-0.12217304763960302	923	958	349.18	17.0	20210327
KES120210327042753_5	2021-03-27 04:28:55	2021-03-27 00:47:34	2021-03-27 12:24:44	221.35	475.82	-97.52	34.98	1862	1867	6	6	0.2	0.1775	343.182038962029	428.83	62.27	149.99	362433	-0.12217304763960302	924	958	351.33	2480.0	20210327
KES120210327042753_6	2021-03-27 04:29:04	2021-03-27 00:47:34	2021-03-27 12:24:44	221.5	475.67	-97.52	34.98	2125	2129	5	4	0.166666666666667	0.0779	332.94940299291403	3.5	62.28	150.06	362432	-0.12217304763960302	924	958	0.95	7.0	20210327
KES120210327042753_7	2021-03-27 04:29:55	2021-03-27 00:47:34	2021-03-27 12:24:44	222.35	474.82	-97.52	34.98	3675	3682	8	6	0.266666666666667	0.0974	344.957809816275	1.5	62.37	150.47	362425	-0.12217304763960302	924	958	350.2	4.0	20210327
KES120210327042753_8	2021-03-27 04:30:21	2021-03-27 00:47:34	2021-03-27 12:24:44	222.78	474.38	-97.52	34.98	4431	4447	17	17	0.566666666666667	0.0595	327.60475359472304	26.35	62.41	150.68	362422	-0.12217304763960302	924	958	6.73	57.0	20210327
KES120210327042753_9	2021-03-27 04:30:42	2021-03-27 00:47:34	2021-03-27 12:24:44	223.13	474.03	-97.52	34.98	5061	5069	9	6	0.3	0.1104	340.268102162808	6.5	62.44	150.84	362419	-0.12217304763960302	924	958	354.9	31.0	20210327
KES120210327042753_10	2021-03-27 04:30:55	2021-03-27 00:47:34	2021-03-27 12:24:44	223.35	473.82	-97.52	34.98	5453	5463	11	6	0.3666666666666671	0.0758	331.796088899025	2.0	62.46	150.95	362417	-0.12217304763960302	924	958	2.98	7.0	20210327
KES120210327042753_11	2021-03-27 04:31:08	2021-03-27 00:47:34	2021-03-27 12:24:44	223.57	473.6	-97.52	34.98	5849	5859	11	11	0.3666666666666671	0.0931	313.919075813339	65.91	62.48	151.05	362415	-0.12217304763960302	924	958	20.78	163.0	20210327
KES120210327042753_12	2021-03-27 04:31:35	2021-03-27 00:47:34	2021-03-27 12:24:44	224.02	473.15	-97.52	34.98	6662	6665	4	4	0.133333333333333	0.1138	342.072080237993	5.75	62.52	151.27	362412	-0.12217304763960302	923	958	353.68	10.0	20210327
KES120210327042753_13	2021-03-27 04:32:30	2021-03-27 00:47:34	2021-03-27 12:24:44	224.93	472.23	-97.52	34.98	8311	8315	5	5	0.166666666666667	0.1018	324.766679395773	103.8	62.61	151.71	362404	-0.12217304763960302	923	958	10.58	183.0	20210327
KES120210327042753_14	2021-03-27 04:32:33	2021-03-27 00:47:34	2021-03-27 12:24:44	224.98	472.18	-97.52	34.98	8389	8393	5	5	0.166666666666667	0.1571	347.590434115599	11.4	62.61	151.74	362404	-0.12217304763960302	923	958	349.11	17.0	20210327
KES120210327042753_15	2021-03-27 04:33:03	2021-03-27 00:47:34	2021-03-27 12:24:44	225.48	471.68	-97.52	34.98	9299	9303	5	5	0.166666666666667	0.1645	348.40256423537994	10.4	62.66	151.98	362400	-0.12217304763960302	924	958	348.62	19.0	20210327
KES120210327042753_16	2021-03-27 04:33:12	2021-03-27 00:47:34	2021-03-27 12:24:44	225.63	471.53	-97.52	34.98	9584	9589	6	5	0.2	0.0887	334.798876354525	5.0	62.67	152.05	362399	-0.12217304763960302	924	958	1.28	17.0	20210327
KES120210327042753_17	2021-03-27 04:33:52	2021-03-27 00:47:34	2021-03-27 12:24:44	226.3	470.87	-97.52	34.98	10782	10801	20	20	0.666666666666667	0.0487	320.257809168955	32.7	62.73	152.38	362394	-0.12217304763960302	924	958	15.75	73.0	20210327
KES120210327042753_18	2021-03-27 04:34:16	2021-03-27 00:47:34	2021-03-27 12:24:44	226.7	470.47	-97.52	34.98	11503	11511	9	9	0.3	0.1093	334.98776736786	131.44	62.77	152.57	362391	-0.12217304763960302	924	958	1.64	217.0	20210327
KES120210327042753_19	2021-03-27 04:34:34	2021-03-27 00:47:34	2021-03-27 12:24:44	227.0	470.17	-97.52	34.98	12039	12043	5	5	0.166666666666667	0.1277	334.028666219135	1.4	62.79	152.72	362388	-0.12217304763960302	924	958	2.7	3.0	20210327
KES120210327042753_20	2021-03-27 04:35:19	2021-03-27 00:47:34	2021-03-27 12:24:44	227.75	469.42	-97.52	34.98	13373	13377	5	5	0.166666666666667	0.0963	345.529705899934	4.6	62.86	153.09	362382	-0.12217304763960302	924	958	352.38	17.0	20210327
KES120210327042753_21	2021-03-27 04:36:49	2021-03-27 00:47:34	2021-03-27 12:24:44	229.25	467.92	-97.52	34.98	16077	16082	6	6	0.2	0.1613	345.221838267063	7.0	62.99	153.83	362371	-0.12217304763960302	924	958	353.42	11.0	20210327
KES120210327042753_22	2021-03-27 04:38:25	2021-03-27 00:47:34	2021-03-27 12:24:44	230.85	466.32	-97.52	34.98	18948	18955	8	7	0.266666666666667	0.0932	343.76508771772905	4.29	63.12	154.63	362359	-0.12217304763960302	923	958	355.58	9.0	20210327
KES120210327042753_23	2021-03-27 04:38:59	2021-03-27 00:47:34	2021-03-27 12:24:44	231.42	465.75	-97.52	34.98	19988	19992	5	5	0.166666666666667	0.2015	355.51539399045504	36.2	63.17	154.91	362355	-0.12217304763960302	923	958	345.19	61.0	20210327
KES120210327042753_24	2021-03-27 04:40:51	2021-03-27 00:47:34	2021-03-27 12:24:44	233.28	463.88	-97.52	34.98	23338	23345	8	7	0.266666666666667	0.1039	3.5464585932055197	3.29	63.32	155.85	362341	-0.12217304763960302	924	958	338.94	9.0	20210327
KES120210327042753_25	2021-03-27 04:41:04	2021-03-27 00:47:34	2021-03-27 12:24:44	233.5	463.67	-97.52	34.98	23733	23741	9	9	0.3	0.1061	329.26451229808	154.78	63.33	155.96	362340	-0.12217304763960302	924	958	10.63	324.0	20210327
KES120210327042753_26	2021-03-27 04:41:24	2021-03-27 00:47:34	2021-03-27 12:24:44	233.83	463.33	-97.52	34.98	24342	24349	8	7	0.266666666666667	0.0942	337.854819961777	5.71	63.36	156.13	362338	-0.12217304763960302	924	958	2.62	16.0	20210327
KES120210327042753_27	2021-03-27 04:41:34	2021-03-27 00:47:34	2021-03-27 12:24:44	234.0	463.17	-97.52	34.98	24619	24636	18	18	0.6	0.053	338.366695007853	17.28	63.37	156.22	362336	-0.12217304763960302	924	958	2.23	37.0	20210327
KES120210327042753_28	2021-03-27 04:42:05	2021-03-27 00:47:34	2021-03-27 12:24:44	234.52	462.65	-97.52	34.98	25568	25573	6	6	0.2	0.1429	353.414363130656	4.33	63.41	156.48	362333	-0.12217304763960302	924	958	348.67	11.0	20210327
KES120210327042753_29	2021-03-27 04:42:22	2021-03-27 00:47:34	2021-03-27 12:24:44	234.8	462.37	-97.52	34.98	26064	26068	5	5	0.166666666666667	0.2065	5.04983898877835	595.2	63.43	156.62	362331	-0.12217304763960302	925	958	338.36	2916.0	20210327
KES120210327042753_30	2021-03-27 04:42:48	2021-03-27 00:47:34	2021-03-27 12:24:44	235.23	461.93	-97.52	34.98	26857	26862	6	6	0.2	0.1265	347.143054780831	11.67	63.47	156.85	362328	-0.12217304763960302	925	958	354.76	25.0	20210327
KES120210327042753_31	2021-03-27 04:28:28	2021-03-27 00:47:34	2021-03-27 12:24:44	220.9	476.27	-97.52	34.98	1057	1059	3	3	0.1	0.2698	166.781762601001	0.0	62.23	149.78	362437	-0.12217304763960302	923	958	324.27	0.0	20210327
KES120210327042753_32	2021-03-27 04:34:07	2021-03-27 00:47:34	2021-03-27 12:24:44	226.55	470.62	-97.52	34.98	11205	11209	5	5	0.166666666666667	0.092	351.497160844142	0.0	62.75	152.5	362392	-0.12217304763960302	924	958	346.35	0.0	20210327
KES120210327042753_33	2021-03-27 04:36:06	2021-03-27 00:47:34	2021-03-27 12:24:44	228.53	468.63	-97.52	34.98	14781	14784	4	4	0.133333333333333	0.1613	341.699442907581	0.0	62.93	153.47	362377	-0.12217304763960302	924	958	356.3	0.0	20210327
KES120210327042753_34	2021-03-27 04:41:13	2021-03-27 00:47:34	2021-03-27 12:24:44	233.65	463.52	-97.52	34.98	23996	23998	3	3	0.1	0.1981	358.773672140104	0.0	63.35	156.04	362339	-0.12217304763960302	924	958	343.4	0.0	20210327
KES120210327044314_1	2021-03-27 04:45:02	2021-03-27 00:47:34	2021-03-27 12:24:44	237.47	459.7	-97.52	34.98	3238	3243	6	6	0.2	0.0921	342.311533751767	1.33	63.63	158.0	362312	-0.13962634015954598	923	964	1.31	3.0	20210327
KES120210327044314_2	2021-03-27 04:46:00	2021-03-27 00:47:34	2021-03-27 12:24:44	238.43	458.73	-97.52	34.98	4970	4980	11	5	0.3666666666666671	0.0768	336.03751102542196	3.0	63.7	158.5	362306	-0.13962634015954598	924	964	7.72	7.0	20210327
KES120210327044314_3	2021-03-27 04:46:50	2021-03-27 00:47:34	2021-03-27 12:24:44	239.27	457.9	-97.52	34.98	6467	6478	12	12	0.4	0.0639	327.383938790275	30.17	63.76	158.93	362300	-0.13962634015954598	923	964	16.5	46.0	20210327
KES120210327044314_4	2021-03-27 04:46:55	2021-03-27 00:47:34	2021-03-27 12:24:44	239.35	457.82	-97.52	34.98	6629	6638	10	10	0.33333333333333304	0.0748	349.292313525206	875.6	63.76	158.98	362300	-0.13962634015954598	923	964	355.88	1177.0	20210327
KES120210327044314_5	2021-03-27 04:46:55	2021-03-27 00:47:34	2021-03-27 12:24:44	239.35	457.82	-97.52	34.98	6629	6639	11	11	0.3666666666666671	0.0748	349.173036432145	1009.36	63.76	158.98	362300	-0.13962634015954598	923	964	355.98	1243.0	20210327
KES120210327044314_6	2021-03-27 04:46:58	2021-03-27 00:47:34	2021-03-27 12:24:44	239.4	457.77	-97.52	34.98	6723	6729	7	5	0.23333333333333303	0.0639	329.99507912917596	1.0	63.76	159.0	362299	-0.13962634015954598	923	964	14.03	1.0	20210327
KES120210327044314_7	2021-03-27 04:47:19	2021-03-27 00:47:34	2021-03-27 12:24:44	239.75	457.42	-97.52	34.98	7341	7346	6	6	0.2	0.14300000000000002	345.547571748907	4.67	63.79	159.19	362297	-0.13962634015954598	923	964	359.53	19.0	20210327
KES120210327044314_8	2021-03-27 04:47:23	2021-03-27 00:47:34	2021-03-27 12:24:44	239.82	457.35	-97.52	34.98	7471	7474	4	4	0.133333333333333	0.2481	20.101583978164697	80.25	63.79	159.22	362297	-0.13962634015954598	923	964	328.33	133.0	20210327
KES120210327044314_9	2021-03-27 04:47:41	2021-03-27 00:47:34	2021-03-27 12:24:44	240.12	457.05	-97.52	34.98	8005	8013	9	9	0.3	0.11699999999999999	341.978566062669	118.33	63.81	159.38	362295	-0.13962634015954598	923	964	3.04	191.0	20210327
KES120210327044314_10	2021-03-27 04:48:07	2021-03-27 00:47:34	2021-03-27 12:24:44	240.55	456.62	-97.52	34.98	8795	8798	4	4	0.133333333333333	0.132	352.68098062441004	8.0	63.84	159.61	362292	-0.13962634015954598	924	964	353.42	25.0	20210327
KES120210327044314_11	2021-03-27 04:48:47	2021-03-27 00:47:34	2021-03-27 12:24:44	241.22	455.95	-97.52	34.98	9988	9992	5	5	0.166666666666667	0.1959	359.207942907838	451.4	63.89	159.96	362288	-0.13962634015954598	924	964	347.87	961.0	20210327
KES120210327044314_12	2021-03-27 04:48:56	2021-03-27 00:47:34	2021-03-27 12:24:44	241.37	455.8	-97.52	34.98	10274	10277	4	4	0.133333333333333	0.1439	3.19755777385085	23.25	63.9	160.04	362287	-0.13962634015954598	924	964	344.35	26.0	20210327
KES120210327044314_13	2021-03-27 04:49:18	2021-03-27 00:47:34	2021-03-27 12:24:44	241.73	455.43	-97.52	34.98	10916	10921	6	5	0.2	0.1028	344.54694909271103	5.0	63.92	160.23	362284	-0.13962634015954598	924	964	1.52	16.0	20210327
KES120210327044314_14	2021-03-27 04:49:19	2021-03-27 00:47:34	2021-03-27 12:24:44	241.75	455.42	-97.52	34.98	10963	10968	6	6	0.2	0.1677	358.68873760120795	27.83	63.92	160.24	362284	-0.13962634015954598	924	964	348.62	50.0	20210327
KES120210327044314_15	2021-03-27 04:49:36	2021-03-27 00:47:34	2021-03-27 12:24:44	242.03	455.13	-97.52	34.98	11472	11475	4	4	0.133333333333333	0.1918	10.035854175069598	2.25	63.94	160.39	362282	-0.13962634015954598	923	964	338.56	6.0	20210327
KES120210327044314_16	2021-03-27 04:50:00	2021-03-27 00:47:34	2021-03-27 12:24:44	242.43	454.73	-97.52	34.98	12186	12189	4	4	0.133333333333333	0.1636	347.380677706569	13.75	63.96	160.6	362280	-0.13962634015954598	923	964	359.28	28.0	20210327
KES120210327044314_17	2021-03-27 04:50:01	2021-03-27 00:47:34	2021-03-27 12:24:44	242.45	454.72	-97.52	34.98	12206	12211	6	5	0.2	0.1094	352.968197960691	8.8	63.96	160.61	362280	-0.13962634015954598	923	964	354.18	17.0	20210327
KES120210327044314_18	2021-03-27 04:50:38	2021-03-27 00:47:34	2021-03-27 12:24:44	243.07	454.1	-97.52	34.98	13332	13340	9	6	0.3	0.0953	341.395871217439	4.0	64.0	160.94	362276	-0.13962634015954598	923	964	5.18	9.0	20210327
KES120210327044314_19	2021-03-27 04:50:41	2021-03-27 00:47:34	2021-03-27 12:24:44	243.12	454.05	-97.52	34.98	13419	13426	8	4	0.266666666666667	0.0704	339.714666565767	4.75	64.01	160.96	362276	-0.13962634015954598	923	964	6.77	9.0	20210327
KES120210327044314_20	2021-03-27 04:51:36	2021-03-27 00:47:34	2021-03-27 12:24:44	244.03	453.13	-97.52	34.98	15051	15058	8	6	0.266666666666667	0.0639	335.97678420183	3.83	64.06	161.45	362270	-0.13962634015954598	924	964	10.8	10.0	20210327
KES120210327044314_21	2021-03-27 04:51:51	2021-03-27 00:47:34	2021-03-27 12:24:44	244.28	452.88	-97.52	34.98	15504	15510	7	7	0.23333333333333303	0.1093	357.064326553579	355.43	64.08	161.59	362268	-0.13962634015954598	924	964	351.45	523.0	20210327
KES120210327044314_22	2021-03-27 04:52:09	2021-03-27 00:47:34	2021-03-27 12:24:44	244.58	452.58	-97.52	34.98	16061	16064	4	4	0.133333333333333	0.1948	358.939088309736	35.0	64.09	161.75	362266	-0.13962634015954598	924	964	349.91	57.0	20210327
KES120210327044314_23	2021-03-27 04:52:38	2021-03-27 00:47:34	2021-03-27 12:24:44	245.07	452.1	-97.52	34.98	16921	16935	15	12	0.5	0.0368	311.280122827676	7.5	64.12	162.0	362264	-0.13962634015954598	924	964	35.89	26.0	20210327
KES120210327044314_24	2021-03-27 04:53:01	2021-03-27 00:47:34	2021-03-27 12:24:44	245.45	451.72	-97.52	34.98	17619	17624	6	4	0.2	0.0952	338.277874290783	4.0	64.15	162.21	362261	-0.13962634015954598	924	964	9.4	13.0	20210327
KES120210327044314_25	2021-03-27 04:53:17	2021-03-27 00:47:34	2021-03-27 12:24:44	245.72	451.45	-97.52	34.98	18092	18101	10	4	0.33333333333333304	0.1017	343.790148269405	1.5	64.16	162.35	362260	-0.13962634015954598	924	964	4.38	3.0	20210327
KES120210327044314_26	2021-03-27 04:53:42	2021-03-27 00:47:34	2021-03-27 12:24:44	246.13	451.03	-97.52	34.98	18846	18849	4	4	0.133333333333333	0.2024	14.6973192795119	23.0	64.18	162.58	362257	-0.13962634015954598	924	964	336.55	49.0	20210327
KES120210327044314_27	2021-03-27 04:53:56	2021-03-27 00:47:34	2021-03-27 12:24:44	246.37	450.8	-97.52	34.98	19252	19260	9	9	0.3	0.0963	344.32047587758103	83.44	64.2	162.7	362256	-0.13962634015954598	924	964	4.25	177.0	20210327
KES120210327044314_28	2021-03-27 04:54:20	2021-03-27 00:47:34	2021-03-27 12:24:44	246.77	450.4	-97.52	34.98	19965	19969	5	4	0.166666666666667	0.1613	0.6389598989916329	11.5	64.22	162.92	362253	-0.13962634015954598	924	964	349.56	17.0	20210327
KES120210327044314_29	2021-03-27 04:54:36	2021-03-27 00:47:34	2021-03-27 12:24:44	247.03	450.13	-97.52	34.98	20449	20456	8	7	0.266666666666667	0.1115	350.007176475301	5.71	64.23	163.06	362252	-0.13962634015954598	924	964	359.36	13.0	20210327
KES120210327044314_30	2021-03-27 04:55:55	2021-03-27 00:47:34	2021-03-27 12:24:44	248.35	448.82	-97.52	34.98	22826	22830	5	5	0.166666666666667	0.1786	2.60256220249981	15.4	64.3	163.78	362244	-0.13962634015954598	924	964	348.65	36.0	20210327
KES120210327044314_31	2021-03-27 04:56:54	2021-03-27 00:47:34	2021-03-27 12:24:44	249.33	447.83	-97.52	34.98	24611	24614	4	4	0.133333333333333	0.1643	1.52937835533281	19.5	64.35	164.31	362238	-0.13962634015954598	925	964	350.15	31.0	20210327
KES120210327044314_32	2021-03-27 04:56:57	2021-03-27 00:47:34	2021-03-27 12:24:44	249.38	447.78	-97.52	34.98	24678	24684	7	6	0.23333333333333303	0.1016	347.77306399453397	3.33	64.36	164.34	362238	-0.13962634015954598	925	964	2.72	9.0	20210327
KES120210327044314_33	2021-03-27 04:57:25	2021-03-27 00:47:34	2021-03-27 12:24:44	249.85	447.32	-97.52	34.98	25540	25546	7	7	0.23333333333333303	0.147	1.40288153265147	10.86	64.38	164.59	362236	-0.13962634015954598	925	964	350.54	26.0	20210327
KES120210327044314_34	2021-03-27 04:57:29	2021-03-27 00:47:34	2021-03-27 12:24:44	249.92	447.25	-97.52	34.98	25656	25673	18	16	0.6	0.0477	334.14043475585703	9.75	64.38	164.63	362235	-0.13962634015954598	923	964	15.8	31.0	20210327
KES120210327044314_35	2021-03-27 04:58:01	2021-03-27 00:47:34	2021-03-27 12:24:44	250.45	446.72	-97.52	34.98	26608	26615	8	7	0.266666666666667	0.0943	347.16822095747	1.29	64.41	164.92	362232	-0.13962634015954598	923	964	3.86	3.0	20210327
KES120210327044314_36	2021-03-27 04:43:17	2021-03-27 00:47:34	2021-03-27 12:24:44	235.72	461.45	-97.52	34.98	94	99	6	4	0.2	0.0931	347.31247862613	0.0	63.5	157.09	362324	-0.13962634015954598	924	964	355.76	0.0	20210327
KES120210327044314_37	2021-03-27 04:43:35	2021-03-27 00:47:34	2021-03-27 12:24:44	236.02	461.15	-97.52	34.98	617	620	4	4	0.133333333333333	0.1104	335.16789123764903	0.0	63.52	157.25	362322	-0.13962634015954598	924	964	7.26	0.0	20210327
KES120210327044314_38	2021-03-27 04:45:21	2021-03-27 00:47:34	2021-03-27 12:24:44	237.78	459.38	-97.52	34.98	3809	3812	4	3	0.133333333333333	0.1506	357.41126233083395	0.0	63.65	158.16	362310	-0.13962634015954598	923	964	347.67	0.0	20210327
KES120210327044314_39	2021-03-27 04:46:05	2021-03-27 00:47:34	2021-03-27 12:24:44	238.52	458.65	-97.52	34.98	5118	5122	5	5	0.166666666666667	0.1061	352.00784869431504	0.0	63.7	158.54	362305	-0.13962634015954598	924	964	352.95	0.0	20210327
KES120210327044314_40	2021-03-27 04:46:57	2021-03-27 00:47:34	2021-03-27 12:24:44	239.38	457.78	-97.52	34.98	6701	6704	4	4	0.133333333333333	0.1658	175.27097114004903	0.0	63.76	159.0	362300	-0.13962634015954598	923	964	341.93	0.0	20210327
KES120210327044314_41	2021-03-27 04:48:55	2021-03-27 00:47:34	2021-03-27 12:24:44	241.35	455.82	-97.52	34.98	10228	10235	8	8	0.266666666666667	0.0455	283.59234481603	0.0	63.89	160.03	362287	-0.13962634015954598	924	964	27.64	0.0	20210327
KES120210327044314_42	2021-03-27 04:49:37	2021-03-27 00:47:34	2021-03-27 12:24:44	242.05	455.12	-97.52	34.98	11487	11490	4	4	0.133333333333333	0.1733	358.143841952551	0.0	63.94	160.4	362282	-0.13962634015954598	923	964	349.27	0.0	20210327
KES120210327044314_43	2021-03-27 04:51:33	2021-03-27 00:47:34	2021-03-27 12:24:44	243.98	453.18	-97.52	34.98	14984	14986	3	3	0.1	0.2273	160.752738424642	0.0	64.06	161.43	362270	-0.13962634015954598	924	964	331.29	0.0	20210327
KES120210327044314_44	2021-03-27 04:54:35	2021-03-27 00:47:34	2021-03-27 12:24:44	247.02	450.15	-97.52	34.98	20432	20435	4	4	0.133333333333333	0.1926	357.030887806598	0.0	64.23	163.05	362252	-0.13962634015954598	924	964	352.95	0.0	20210327
KES120210327044314_45	2021-03-27 04:55:30	2021-03-27 00:47:34	2021-03-27 12:24:44	247.93	449.23	-97.52	34.98	22087	22091	5	5	0.166666666666667	0.1829	176.13580859899102	0.0	64.28	163.55	362246	-0.13962634015954598	924	964	347.28	0.0	20210327
KES120210327044314_46	2021-03-27 04:48:59	2021-03-27 00:47:34	2021-03-27 12:24:44	241.42	455.75	-97.52	34.98	10360	10363	4	4	0.133333333333333	0.1861	0.0	0.0	63.9	160.06	362286	-0.13962634015954598	924	964	345.7	0.0	20210327
KES120210327045832_1	2021-03-27 04:58:54	2021-03-27 00:47:34	2021-03-27 12:24:44	251.33	445.83	-97.52	34.98	654	660	7	7	0.23333333333333303	0.0986	350.233320604227	80.14	64.45	165.4	362227	-0.174532925199433	923	972	3.36	106.0	20210327
KES120210327045832_2	2021-03-27 04:58:56	2021-03-27 00:47:34	2021-03-27 12:24:44	251.37	445.8	-97.52	34.98	718	723	6	5	0.2	0.1788	7.16313094797812	77.0	64.45	165.42	362227	-0.174532925199433	923	972	347.98	309.0	20210327
KES120210327045832_3	2021-03-27 04:59:15	2021-03-27 00:47:34	2021-03-27 12:24:44	251.68	445.48	-97.52	34.98	1287	1292	6	6	0.2	0.1159	359.646326840754	8.67	64.47	165.59	362225	-0.174532925199433	923	972	354.95	16.0	20210327
KES120210327045832_4	2021-03-27 04:59:46	2021-03-27 00:47:34	2021-03-27 12:24:44	252.2	444.97	-97.52	34.98	2228	2232	5	5	0.166666666666667	0.1526	6.21563589970266	13.6	64.49	165.88	362223	-0.174532925199433	924	972	349.3	31.0	20210327
KES120210327045832_5	2021-03-27 05:00:58	2021-03-27 00:47:34	2021-03-27 12:24:44	253.4	443.77	-97.52	34.98	4367	4371	5	5	0.166666666666667	0.1384	350.41705527646695	1555.8	64.54	166.54	362216	-0.174532925199433	925	972	4.35	2140.0	20210327
KES120210327045832_6	2021-03-27 05:01:05	2021-03-27 00:47:34	2021-03-27 12:24:44	253.52	443.65	-97.52	34.98	4593	4597	5	5	0.166666666666667	0.1546	358.67292200912595	11.2	64.55	166.6	362215	-0.174532925199433	925	972	356.85	19.0	20210327
KES120210327045832_7	2021-03-27 05:02:10	2021-03-27 00:47:34	2021-03-27 12:24:44	254.6	442.57	-97.52	34.98	6528	6533	6	6	0.2	0.1234	359.11519343916603	1.67	64.59	167.2	362210	-0.174532925199433	924	972	357.05	5.0	20210327
KES120210327045832_8	2021-03-27 05:02:47	2021-03-27 00:47:34	2021-03-27 12:24:44	255.22	441.95	-97.52	34.98	7660	7665	6	6	0.2	0.1126	1.45635863433969	5.0	64.62	167.54	362207	-0.174532925199433	924	972	355.27	21.0	20210327
KES120210327045832_9	2021-03-27 05:02:50	2021-03-27 00:47:34	2021-03-27 12:24:44	255.27	441.9	-97.52	34.98	7747	7754	8	8	0.266666666666667	0.1288	356.967297383823	8.12	64.62	167.57	362206	-0.174532925199433	924	972	359.38	17.0	20210327
KES120210327045832_10	2021-03-27 05:03:00	2021-03-27 00:47:34	2021-03-27 12:24:44	255.43	441.73	-97.52	34.98	8041	8047	7	6	0.23333333333333303	0.0931	354.398288069191	2.0	64.63	167.67	362206	-0.174532925199433	924	972	1.83	7.0	20210327
KES120210327045832_11	2021-03-27 05:03:41	2021-03-27 00:47:34	2021-03-27 12:24:44	256.12	441.05	-97.52	34.98	9282	9286	5	4	0.166666666666667	0.1029	343.113208876056	2.75	64.65	168.04	362202	-0.174532925199433	923	972	12.66	6.0	20210327
KES120210327045832_12	2021-03-27 05:03:49	2021-03-27 00:47:34	2021-03-27 12:24:44	256.25	440.92	-97.52	34.98	9514	9521	8	8	0.266666666666667	0.1181	359.33573087094004	7.62	64.66	168.12	362201	-0.174532925199433	923	972	357.78	13.0	20210327
KES120210327045832_13	2021-03-27 05:04:08	2021-03-27 00:47:34	2021-03-27 12:24:44	256.57	440.6	-97.52	34.98	10070	10076	7	7	0.23333333333333303	0.1246	14.8369087615607	225.86	64.67	168.3	362200	-0.174532925199433	923	972	343.93	514.0	20210327
KES120210327045832_14	2021-03-27 05:04:42	2021-03-27 00:47:34	2021-03-27 12:24:44	257.13	440.03	-97.52	34.98	11109	11115	7	7	0.23333333333333303	0.0975	343.356103294688	87.57	64.69	168.61	362197	-0.174532925199433	923	972	13.01	141.0	20210327
KES120210327045832_15	2021-03-27 05:04:56	2021-03-27 00:47:34	2021-03-27 12:24:44	257.37	439.8	-97.52	34.98	11517	11524	8	8	0.266666666666667	0.11800000000000001	352.660775752957	4.88	64.7	168.74	362196	-0.174532925199433	924	972	4.5	13.0	20210327
KES120210327045832_16	2021-03-27 05:05:13	2021-03-27 00:47:34	2021-03-27 12:24:44	257.65	439.52	-97.52	34.98	12030	12036	7	7	0.23333333333333303	0.1212	344.461040408335	90.14	64.71	168.9	362194	-0.174532925199433	924	972	12.27	166.0	20210327
KES120210327045832_17	2021-03-27 05:06:35	2021-03-27 00:47:34	2021-03-27 12:24:44	259.02	438.15	-97.52	34.98	14489	14494	6	6	0.2	0.17300000000000001	4.28915332881902	20.0	64.75	169.66	362188	-0.174532925199433	925	972	354.83	43.0	20210327
KES120210327045832_18	2021-03-27 05:06:45	2021-03-27 00:47:34	2021-03-27 12:24:44	259.18	437.98	-97.52	34.98	14800	14806	7	7	0.23333333333333303	0.12	350.15034067278197	6.57	64.76	169.76	362187	-0.174532925199433	925	972	7.84	16.0	20210327
KES120210327045832_19	2021-03-27 05:06:47	2021-03-27 00:47:34	2021-03-27 12:24:44	259.22	437.95	-97.52	34.98	14863	14868	6	6	0.2	0.1027	355.35739780170195	5.5	64.76	169.78	362187	-0.174532925199433	925	972	3.08	21.0	20210327
KES120210327045832_20	2021-03-27 05:08:27	2021-03-27 00:47:34	2021-03-27 12:24:44	260.88	436.28	-97.52	34.98	17840	17844	5	5	0.166666666666667	0.107	358.56790381583505	3.2	64.81	170.71	362179	-0.174532925199433	925	972	1.08	9.0	20210327
KES120210327045832_21	2021-03-27 05:09:53	2021-03-27 00:47:34	2021-03-27 12:24:44	262.32	434.85	-97.52	34.98	20436	20440	5	4	0.166666666666667	0.1475	3.48226460177146	1.5	64.81	170.71	362179	-0.174532925199433	922	972	356.61	3.0	20210327
KES120210327045832_22	2021-03-27 05:10:10	2021-03-27 00:47:34	2021-03-27 12:24:44	262.6	434.57	-97.52	34.98	20952	20960	9	9	0.3	0.0846	351.713235452456	89.11	64.86	171.68	362171	-0.174532925199433	922	972	8.33	154.0	20210327
KES120210327045832_23	2021-03-27 05:11:05	2021-03-27 00:47:34	2021-03-27 12:24:44	263.52	433.65	-97.52	34.98	22597	22601	5	5	0.166666666666667	0.1193	359.28384005452995	71.8	64.88	172.2	362167	-0.174532925199433	922	972	1.92	190.0	20210327
KES120210327045832_24	2021-03-27 05:11:32	2021-03-27 00:47:34	2021-03-27 12:24:44	263.97	433.2	-97.52	34.98	23385	23389	5	5	0.166666666666667	0.0879	359.025675908846	105.2	64.89	172.45	362165	-0.174532925199433	922	972	2.41	241.0	20210327
KES120210327045832_25	2021-03-27 04:58:35	2021-03-27 00:47:34	2021-03-27 12:24:44	251.02	446.15	-97.52	34.98	89	93	5	5	0.166666666666667	0.0964	347.031786791244	0.0	64.44	165.23	362229	-0.174532925199433	923	972	6.15	0.0	20210327
KES120210327045832_26	2021-03-27 04:59:57	2021-03-27 00:47:34	2021-03-27 12:24:44	252.38	444.78	-97.52	34.98	2564	2568	5	5	0.166666666666667	0.1981	175.229163058839	0.0	64.5	165.98	362222	-0.174532925199433	924	972	350.7	0.0	20210327
KES120210327045832_27	2021-03-27 05:03:58	2021-03-27 00:47:34	2021-03-27 12:24:44	256.4	440.77	-97.52	34.98	9794	9796	3	3	0.1	0.156	356.273355076761	0.0	64.66	168.2	362201	-0.174532925199433	923	972	0.65	0.0	20210327
KES120210327045832_28	2021-03-27 05:05:01	2021-03-27 00:47:34	2021-03-27 12:24:44	257.45	439.72	-97.52	34.98	11671	11674	4	4	0.133333333333333	0.21100000000000002	147.226350275837	0.0	64.7	168.79	362195	-0.174532925199433	924	972	328.01	0.0	20210327
KES120210327045832_29	2021-03-27 05:05:40	2021-03-27 00:47:34	2021-03-27 12:24:44	258.1	439.07	-97.52	34.98	12828	12830	3	3	0.1	0.2208	168.568031971409	0.0	64.72	169.15	362192	-0.174532925199433	924	972	347.86	0.0	20210327
KES120210327045832_30	2021-03-27 05:06:55	2021-03-27 00:47:34	2021-03-27 12:24:44	259.35	437.82	-97.52	34.98	15090	15092	3	3	0.1	0.1092	353.418055344822	0.0	64.77	169.85	362186	-0.174532925199433	925	972	4.93	0.0	20210327
KES120210327045832_31	2021-03-27 05:11:45	2021-03-27 00:47:34	2021-03-27 12:24:44	264.18	432.98	-97.52	34.98	23778	23781	4	4	0.133333333333333	0.0944	356.619367736683	0.0	64.89	172.57	362164	-0.174532925199433	922	972	4.73	0.0	20210327
KES120210327045832_32	2021-03-27 05:12:52	2021-03-27 00:47:34	2021-03-27 12:24:44	265.3	431.87	-97.52	34.98	25802	25803	2	2	0.0666666666666667	0.256	161.22702690114	0.0	64.92	173.21	362160	-0.174532925199433	922	972	345.25	0.0	20210327
KES120210327045832_33	2021-03-27 05:13:02	2021-03-27 00:47:34	2021-03-27 12:24:44	265.47	431.7	-97.52	34.98	26087	26090	4	4	0.133333333333333	0.2213	157.451546456004	0.0	64.92	173.3	362159	-0.174532925199433	922	972	341.9	0.0	20210327
KES120210327052145_2	2021-03-27 05:21:48	2021-03-27 00:47:34	2021-03-27 12:24:44	274.23	422.93	-97.52	34.98	89	97	9	8	0.3	0.115	6.57055837164088	6.0	65.02	178.29	362126	-0.19198621771937602	922	970	2.31	10.0	20210327
KES120210327052145_4	2021-03-27 05:23:21	2021-03-27 00:47:34	2021-03-27 12:24:44	275.78	421.38	-97.52	34.98	2875	2880	6	6	0.2	0.1255	6.352261638192519	9.67	65.02	179.18	362121	-0.19198621771937602	924	970	3.39	21.0	20210327
KES120210327052145_5	2021-03-27 05:23:33	2021-03-27 00:47:34	2021-03-27 12:24:44	275.98	421.18	-97.52	34.98	3240	3249	10	7	0.33333333333333304	0.0812	1.59897434154088	2.29	65.02	179.29	362120	-0.19198621771937602	924	970	7.83	5.0	20210327
KES120210327052145_6	2021-03-27 05:24:00	2021-03-27 00:47:34	2021-03-27 12:24:44	276.43	420.73	-97.52	34.98	4051	4056	6	5	0.2	0.1677	36.869897645844	14.6	65.01	179.55	362119	-0.19198621771937602	924	970	335.82	67.0	20210327
KES120210327052145_7	2021-03-27 05:24:07	2021-03-27 00:47:34	2021-03-27 12:24:44	276.55	420.62	-97.52	34.98	4245	4250	6	6	0.2	0.1407	20.544730887283198	11.0	65.01	179.62	362118	-0.19198621771937602	924	970	350.95	25.0	20210327
KES120210327052145_8	2021-03-27 05:24:07	2021-03-27 00:47:34	2021-03-27 12:24:44	276.55	420.62	-97.52	34.98	4266	4270	5	5	0.166666666666667	0.1807	25.301378625419698	24.8	65.01	179.62	362118	-0.19198621771937602	924	970	346.61	50.0	20210327
KES120210327052145_9	2021-03-27 05:24:12	2021-03-27 00:47:34	2021-03-27 12:24:44	276.63	420.53	-97.52	34.98	4403	4407	5	4	0.166666666666667	0.158	22.8441296836995	3.0	65.01	179.66	362118	-0.19198621771937602	924	970	348.9	7.0	20210327
KES120210327052145_10	2021-03-27 05:24:30	2021-03-27 00:47:34	2021-03-27 12:24:44	276.93	420.23	-97.52	34.98	4962	4965	4	4	0.133333333333333	0.1472	16.9661481085362	3.0	65.01	179.83	362117	-0.19198621771937602	924	970	354.42	9.0	20210327
KES120210327052145_11	2021-03-27 05:24:49	2021-03-27 00:47:34	2021-03-27 12:24:44	277.25	419.92	-97.52	34.98	5518	5525	8	7	0.266666666666667	0.0942	354.09385888622904	1.0	65.01	180.01	362116	-0.19198621771937602	924	970	15.41	1.0	20210327
KES120210327052145_12	2021-03-27 05:24:56	2021-03-27 00:47:34	2021-03-27 12:24:44	277.37	419.8	-97.52	34.98	5730	5733	4	4	0.133333333333333	0.1721	28.8509771304927	2.5	65.01	180.08	362116	-0.19198621771937602	924	970	343.81	7.0	20210327
KES120210327052145_13	2021-03-27 05:24:57	2021-03-27 00:47:34	2021-03-27 12:24:44	277.38	419.78	-97.52	34.98	5754	5758	5	4	0.166666666666667	0.1115	7.99998347221897	4.25	65.01	180.09	362116	-0.19198621771937602	924	970	2.81	9.0	20210327
KES120210327052145_14	2021-03-27 05:25:14	2021-03-27 00:47:34	2021-03-27 12:24:44	277.67	419.5	-97.52	34.98	6277	6283	7	6	0.23333333333333303	0.1232	8.43035089962059	4.67	65.01	180.25	362115	-0.19198621771937602	925	970	2.58	9.0	20210327
KES120210327052145_15	2021-03-27 05:26:06	2021-03-27 00:47:34	2021-03-27 12:24:44	278.53	418.63	-97.52	34.98	7842	7848	7	7	0.23333333333333303	0.08	1.8476102659946	1.0	65.01	180.75	362112	-0.19198621771937602	925	970	9.06	1.0	20210327
KES120210327052145_16	2021-03-27 05:26:24	2021-03-27 00:47:34	2021-03-27 12:24:44	278.83	418.33	-97.52	34.98	8384	8387	4	4	0.133333333333333	0.1784	36.5437868356713	1.0	65.0	180.92	362111	-0.19198621771937602	925	970	337.5	1.0	20210327
KES120210327052145_17	2021-03-27 05:26:57	2021-03-27 00:47:34	2021-03-27 12:24:44	279.38	417.78	-97.52	34.98	9359	9364	6	5	0.2	0.1126	6.2060726568099405	37.4	65.0	181.23	362110	-0.19198621771937602	924	970	5.58	177.0	20210327
KES120210327052145_18	2021-03-27 05:27:31	2021-03-27 00:47:34	2021-03-27 12:24:44	279.95	417.22	-97.52	34.98	10383	10389	7	7	0.23333333333333303	0.1407	19.8721758192439	14.14	64.99	181.55	362108	-0.19198621771937602	924	970	353.5	25.0	20210327
KES120210327052145_19	2021-03-27 05:28:10	2021-03-27 00:47:34	2021-03-27 12:24:44	280.6	416.57	-97.52	34.98	11542	11549	8	8	0.266666666666667	0.0912	14.3227199782036	70.75	64.99	181.93	362106	-0.19198621771937602	921	970	358.92	127.0	20210327
KES120210327052145_20	2021-03-27 05:28:50	2021-03-27 00:47:34	2021-03-27 12:24:44	281.27	415.9	-97.52	34.98	12748	12755	8	8	0.266666666666667	0.0945	16.659414014818402	272.12	64.98	182.31	362104	-0.19198621771937602	921	970	357.18	426.0	20210327
KES120210327052145_21	2021-03-27 05:29:52	2021-03-27 00:47:34	2021-03-27 12:24:44	282.3	414.87	-97.52	34.98	14605	14612	8	7	0.266666666666667	0.1204	10.130386375059	7.0	64.97	182.89	362102	-0.19198621771937602	922	970	3.68	31.0	20210327
KES120210327052145_22	2021-03-27 05:30:18	2021-03-27 00:47:34	2021-03-27 12:24:44	282.73	414.43	-97.52	34.98	15382	15385	4	4	0.133333333333333	0.0922	0.49391689861877003	4.0	64.97	182.89	362102	-0.19198621771937602	922	970	12.43	7.0	20210327
KES120210327052145_23	2021-03-27 05:30:25	2021-03-27 00:47:34	2021-03-27 12:24:44	282.85	414.32	-97.52	34.98	15592	15595	4	4	0.133333333333333	0.1928	26.4067759456639	23.0	64.96	183.21	362100	-0.19198621771937602	923	970	349.19	41.0	20210327
KES120210327052145_25	2021-03-27 05:31:02	2021-03-27 00:47:34	2021-03-27 12:24:44	283.47	413.7	-97.52	34.98	16715	16720	6	6	0.2	0.1788	30.6772800217965	2.33	64.95	183.56	362099	-0.19198621771937602	923	970	345.61	7.0	20210327
KES120210327052145_26	2021-03-27 05:31:27	2021-03-27 00:47:34	2021-03-27 12:24:44	283.88	413.28	-97.52	34.98	17447	17451	5	5	0.166666666666667	0.1192	21.213232691994897	3.0	64.94	183.79	362098	-0.19198621771937602	923	970	354.52	5.0	20210327
KES120210327052145_27	2021-03-27 05:31:34	2021-03-27 00:47:34	2021-03-27 12:24:44	284.0	413.17	-97.52	34.98	17666	17673	8	8	0.266666666666667	0.1224	347.56495203676695	291.75	64.94	183.86	362097	-0.19198621771937602	923	970	25.3	691.0	20210327
KES120210327052145_28	2021-03-27 05:31:49	2021-03-27 00:47:34	2021-03-27 12:24:44	284.25	412.92	-97.52	34.98	18123	18127	5	5	0.166666666666667	0.1692	26.3394784074439	15.0	64.93	184.0	362097	-0.19198621771937602	922	970	350.05	22.0	20210327
KES120210327052145_29	2021-03-27 05:31:57	2021-03-27 00:47:34	2021-03-27 12:24:44	284.38	412.78	-97.52	34.98	18352	18360	9	6	0.3	0.0662	359.487299774151	2.0	64.93	184.08	362096	-0.19198621771937602	922	970	14.53	5.0	20210327
KES120210327052145_30	2021-03-27 05:32:02	2021-03-27 00:47:34	2021-03-27 12:24:44	284.47	412.7	-97.52	34.98	18518	18523	6	6	0.2	0.1692	28.5847203238005	8.67	64.93	184.12	362096	-0.19198621771937602	922	970	348.1	13.0	20210327
KES120210327052145_31	2021-03-27 05:32:06	2021-03-27 00:47:34	2021-03-27 12:24:44	284.53	412.63	-97.52	34.98	18639	18645	7	6	0.23333333333333303	0.1302	18.905710704645603	1.67	64.93	184.16	362096	-0.19198621771937602	922	970	356.99	5.0	20210327
KES120210327052145_32	2021-03-27 05:33:24	2021-03-27 00:47:34	2021-03-27 12:24:44	285.83	411.33	-97.52	34.98	20971	20974	4	4	0.133333333333333	0.1659	17.4359576270497	18.5	64.9	184.9	362093	-0.19198621771937602	922	970	359.07	36.0	20210327
KES120210327052145_33	2021-03-27 05:33:32	2021-03-27 00:47:34	2021-03-27 12:24:44	285.97	411.2	-97.52	34.98	21203	21208	6	6	0.2	0.1616	33.224447711223895	27.0	64.9	184.97	362093	-0.19198621771937602	922	970	344.67	37.0	20210327
KES120210327052145_34	2021-03-27 05:33:37	2021-03-27 00:47:34	2021-03-27 12:24:44	286.05	411.12	-97.52	34.98	21348	21351	4	4	0.133333333333333	0.0542	329.801998083434	19.0	64.9	185.02	362092	-0.19198621771937602	922	970	43.42	31.0	20210327
KES120210327052145_35	2021-03-27 05:33:39	2021-03-27 00:47:34	2021-03-27 12:24:44	286.08	411.08	-97.52	34.98	21434	21445	12	12	0.4	0.0683	2.9263106260922096	56.83	64.9	185.04	362092	-0.19198621771937602	922	970	12.36	109.0	20210327
KES120210327052145_36	2021-03-27 05:33:42	2021-03-27 00:47:34	2021-03-27 12:24:44	286.13	411.03	-97.52	34.98	21509	21513	5	5	0.166666666666667	0.1876	40.8828202692089	24.2	64.9	185.07	362092	-0.19198621771937602	922	970	337.58	31.0	20210327
KES120210327052145_37	2021-03-27 05:34:10	2021-03-27 00:47:34	2021-03-27 12:24:44	286.6	410.57	-97.52	34.98	22352	22358	7	7	0.23333333333333303	0.1421	19.5562532884887	14.57	64.89	185.33	362091	-0.19198621771937602	922	970	357.57	21.0	20210327
KES120210327052145_38	2021-03-27 05:34:32	2021-03-27 00:47:34	2021-03-27 12:24:44	286.97	410.2	-97.52	34.98	23021	23027	7	6	0.23333333333333303	0.1041	13.929198698473401	5.83	64.88	185.54	362090	-0.19198621771937602	922	970	2.89	16.0	20210327
KES120210327052145_39	2021-03-27 05:34:48	2021-03-27 00:47:34	2021-03-27 12:24:44	287.23	409.93	-97.52	34.98	23487	23490	4	4	0.133333333333333	0.16699999999999998	30.9404750300988	12.25	64.87	185.69	362090	-0.19198621771937602	922	970	347.51	21.0	20210327
KES120210327052145_40	2021-03-27 05:35:01	2021-03-27 00:47:34	2021-03-27 12:24:44	287.45	409.72	-97.52	34.98	23869	23876	8	6	0.266666666666667	0.0835	9.05788812861766	2.0	64.87	185.81	362089	-0.19198621771937602	922	970	7.57	7.0	20210327
KES120210327052145_41	2021-03-27 05:35:14	2021-03-27 00:47:34	2021-03-27 12:24:44	287.67	409.5	-97.52	34.98	24266	24269	4	4	0.133333333333333	0.1063	18.1627618941849	1.0	64.86	185.94	362089	-0.19198621771937602	922	970	359.45	1.0	20210327
KES120210327052145_42	2021-03-27 05:35:41	2021-03-27 00:47:34	2021-03-27 12:24:44	288.12	409.05	-97.52	34.98	25095	25100	6	6	0.2	0.10400000000000001	8.204706191568691	2.67	64.85	186.19	362088	-0.19198621771937602	923	970	8.72	5.0	20210327
KES120210327052145_44	2021-03-27 05:21:51	2021-03-27 00:47:34	2021-03-27 12:24:44	274.28	422.88	-97.52	34.98	173	177	5	5	0.166666666666667	0.1291	171.36452491528	0.0	65.02	178.32	362126	-0.19198621771937602	922	970	0.46	0.0	20210327
KES120210327052145_45	2021-03-27 05:22:43	2021-03-27 00:47:34	2021-03-27 12:24:44	275.15	422.02	-97.52	34.98	1754	1756	3	3	0.1	0.1299	169.671594412696	0.0	65.02	178.82	362123	-0.19198621771937602	924	970	359.43	0.0	20210327
KES120210327052145_46	2021-03-27 05:23:49	2021-03-27 00:47:34	2021-03-27 12:24:44	276.25	420.92	-97.52	34.98	3713	3717	5	5	0.166666666666667	0.1797	156.626575479476	0.0	65.01	179.44	362119	-0.19198621771937602	924	970	348.19	0.0	20210327
KES120210327052145_47	2021-03-27 05:23:59	2021-03-27 00:47:34	2021-03-27 12:24:44	276.42	420.75	-97.52	34.98	4006	4009	4	4	0.133333333333333	0.1602	160.93742298546002	0.0	65.01	179.54	362119	-0.19198621771937602	924	970	352.22	0.0	20210327
KES120210327052145_48	2021-03-27 05:25:42	2021-03-27 00:47:34	2021-03-27 12:24:44	278.13	419.03	-97.52	34.98	7102	7106	5	5	0.166666666666667	0.1351	173.267952657299	0.0	65.01	180.52	362113	-0.19198621771937602	925	970	4.39	0.0	20210327
KES120210327052145_49	2021-03-27 05:28:58	2021-03-27 00:47:34	2021-03-27 12:24:44	281.4	415.77	-97.52	34.98	12982	12986	5	5	0.166666666666667	0.1781	147.23611150941602	0.0	64.98	182.38	362104	-0.19198621771937602	921	970	342.49	0.0	20210327
KES120210327052145_50	2021-03-27 05:29:03	2021-03-27 00:47:34	2021-03-27 12:24:44	281.48	415.68	-97.52	34.98	13131	13135	5	4	0.166666666666667	0.1725	154.455602217961	0.0	64.98	182.43	362104	-0.19198621771937602	922	970	349.2	0.0	20210327
KES120210327052145_51	2021-03-27 05:30:16	2021-03-27 00:47:34	2021-03-27 12:24:44	282.7	414.47	-97.52	34.98	15338	15341	4	4	0.133333333333333	0.2625	121.531585111689	0.0	64.96	183.12	362101	-0.19198621771937602	922	970	318.48	0.0	20210327
KES120210327052145_52	2021-03-27 05:30:25	2021-03-27 00:47:34	2021-03-27 12:24:44	282.85	414.32	-97.52	34.98	15606	15612	7	7	0.23333333333333303	0.1463	157.83633067530002	0.0	64.96	183.21	362100	-0.19198621771937602	923	970	353.07	0.0	20210327
KES120210327052145_53	2021-03-27 05:31:59	2021-03-27 00:47:34	2021-03-27 12:24:44	284.42	412.75	-97.52	34.98	18435	18438	4	4	0.133333333333333	0.16699999999999998	144.368446083106	0.0	64.93	184.1	362096	-0.19198621771937602	922	970	341.55	0.0	20210327
KES120210327052145_54	2021-03-27 05:32:01	2021-03-27 00:47:34	2021-03-27 12:24:44	284.45	412.72	-97.52	34.98	18493	18497	5	5	0.166666666666667	0.1681	161.179659369345	0.0	64.93	184.11	362096	-0.19198621771937602	922	970	357.02	0.0	20210327
KES120210327052145_55	2021-03-27 05:32:32	2021-03-27 00:47:34	2021-03-27 12:24:44	284.97	412.2	-97.52	34.98	19399	19404	6	5	0.2	0.1659	152.516825820587	0.0	64.92	184.41	362095	-0.19198621771937602	922	970	349.41	0.0	20210327
KES120210327052145_56	2021-03-27 05:33:14	2021-03-27 00:47:34	2021-03-27 12:24:44	285.67	411.5	-97.52	34.98	20661	20664	4	3	0.133333333333333	0.1518	156.62583563495198	0.0	64.92	184.41	362095	-0.19198621771937602	922	970	353.17	0.0	20210327
KES120210327052145_57	2021-03-27 05:33:55	2021-03-27 00:47:34	2021-03-27 12:24:44	286.35	410.82	-97.52	34.98	21913	21915	3	3	0.1	0.1931	129.060658380304	0.0	64.89	185.19	362092	-0.19198621771937602	922	970	328.02	0.0	20210327
KES120210327052145_58	2021-03-27 05:35:12	2021-03-27 00:47:34	2021-03-27 12:24:44	287.63	409.53	-97.52	34.98	24211	24212	2	2	0.0666666666666667	0.2473	144.716685817785	0.0	64.86	185.92	362089	-0.19198621771937602	922	970	343.7	0.0	20210327
KES120210327053648_1	2021-03-27 05:37:04	2021-03-27 00:47:34	2021-03-27 12:24:44	289.5	407.67	-97.52	34.98	493	496	4	4	0.133333333333333	0.2397	27.03258796	648.75	64.81	186.97	362085	-0.19198621771937602	922	976	352.39	1513.0	20210327
KES120210327053648_2	2021-03-27 05:37:17	2021-03-27 00:47:34	2021-03-27 12:24:44	289.72	407.45	-97.52	34.98	856	861	6	6	0.2	0.1616	30.70424043	19.5	64.81	187.09	362085	-0.19198621771937602	922	976	349.13	36.0	20210327
KES120210327053648_3	2021-03-27 05:37:27	2021-03-27 00:47:34	2021-03-27 12:24:44	289.88	407.28	-97.52	34.98	1174	1190	17	17	0.566666666666667	0.0488	21.86637066	74.76	64.8	187.19	362084	-0.19198621771937602	922	976	357.34	155.0	20210327
KES120210327053648_4	2021-03-27 05:38:06	2021-03-27 00:47:34	2021-03-27 12:24:44	290.53	406.63	-97.52	34.98	2332	2339	8	7	0.266666666666667	0.1085	18.83641418	7.71	64.78	187.55	362083	-0.19198621771937602	922	976	0.45	25.0	20210327
KES120210327053648_5	2021-03-27 05:38:10	2021-03-27 00:47:34	2021-03-27 12:24:44	290.6	406.57	-97.52	34.98	2453	2456	4	4	0.133333333333333	0.1681	57.52880771	1.0	64.78	187.59	362083	-0.19198621771937602	922	976	323.93	1.0	20210327
KES120210327053648_6	2021-03-27 05:38:13	2021-03-27 00:47:34	2021-03-27 12:24:44	290.65	406.52	-97.52	34.98	2547	2551	5	5	0.166666666666667	0.16699999999999998	28.56981284	20.2	64.78	187.62	362083	-0.19198621771937602	922	976	351.64	33.0	20210327
KES120210327053648_13	2021-03-27 05:41:38	2021-03-27 00:47:34	2021-03-27 12:24:44	294.07	403.1	-97.52	34.98	8705	8710	6	6	0.2	0.1649	29.82708465	15.83	64.66	189.53	362077	-0.19198621771937602	922	976	352.4	22.0	20210327
KES120210327053648_14	2021-03-27 05:41:46	2021-03-27 00:47:34	2021-03-27 12:24:44	294.2	402.97	-97.52	34.98	8935	8939	5	5	0.166666666666667	0.0933	17.7938224	6.4	64.66	189.6	362077	-0.19198621771937602	922	976	3.45	13.0	20210327
KES120210327053648_15	2021-03-27 05:41:54	2021-03-27 00:47:34	2021-03-27 12:24:44	294.33	402.83	-97.52	34.98	9178	9183	6	6	0.2	0.1334	27.93988596	11.0	64.65	189.68	362077	-0.19198621771937602	922	976	354.29	21.0	20210327
KES120210327053648_16	2021-03-27 05:42:02	2021-03-27 00:47:34	2021-03-27 12:24:44	294.47	402.7	-97.52	34.98	9412	9418	7	7	0.23333333333333303	0.1128	24.03428816	5.71	64.65	189.75	362077	-0.19198621771937602	922	976	357.93	9.0	20210327
KES120210327053648_19	2021-03-27 05:42:44	2021-03-27 00:47:34	2021-03-27 12:24:44	295.17	402.0	-97.52	34.98	10684	10696	13	12	0.4333333333333329	0.0651	0.878700728	12.42	64.62	190.14	362076	-0.19198621771937602	922	976	19.3	33.0	20210327
KES120210327053648_21	2021-03-27 05:43:02	2021-03-27 00:47:34	2021-03-27 12:24:44	295.47	401.7	-97.52	34.98	11215	11219	5	5	0.166666666666667	0.1627	23.74949449	36.8	64.61	190.3	362075	-0.19198621771937602	922	976	358.75	71.0	20210327
KES120210327053648_22	2021-03-27 05:43:09	2021-03-27 00:47:34	2021-03-27 12:24:44	295.58	401.58	-97.52	34.98	11430	11434	5	5	0.166666666666667	0.1866	43.09928893	41.2	64.6	190.37	362075	-0.19198621771937602	922	976	340.83	55.0	20210327
KES120210327053648_23	2021-03-27 05:43:30	2021-03-27 00:47:34	2021-03-27 12:24:44	295.93	401.23	-97.52	34.98	12064	12071	8	7	0.266666666666667	0.1171	25.263098499999998	6.57	64.59	190.56	362075	-0.19198621771937602	922	976	357.63	11.0	20210327
KES120210327053648_24	2021-03-27 05:43:39	2021-03-27 00:47:34	2021-03-27 12:24:44	296.08	401.08	-97.52	34.98	12335	12340	6	6	0.2	0.1421	33.53046967	10.0	64.58	190.65	362074	-0.19198621771937602	922	976	350.11	21.0	20210327
KES120210327053648_25	2021-03-27 05:43:51	2021-03-27 00:47:34	2021-03-27 12:24:44	296.28	400.88	-97.52	34.98	12697	12704	8	8	0.266666666666667	0.1182	24.34108994	7.0	64.58	190.76	362074	-0.19198621771937602	922	976	358.67	17.0	20210327
KES120210327053648_26	2021-03-27 05:44:06	2021-03-27 00:47:34	2021-03-27 12:24:44	296.53	400.63	-97.52	34.98	13125	13128	4	4	0.133333333333333	0.2117	38.07974352	39.5	64.57	190.9	362074	-0.19198621771937602	921	976	346.12	49.0	20210327
KES120210327053648_27	2021-03-27 05:44:23	2021-03-27 00:47:34	2021-03-27 12:24:44	296.82	400.35	-97.52	34.98	13639	13650	12	12	0.4	0.0619	8.286764547999999	42.92	64.55	191.05	362074	-0.19198621771937602	921	976	13.5	113.0	20210327
KES120210327053648_30	2021-03-27 05:45:27	2021-03-27 00:47:34	2021-03-27 12:24:44	297.88	399.28	-97.52	34.98	15566	15572	7	7	0.23333333333333303	0.1163	22.86232118	5.86	64.51	191.64	362072	-0.19198621771937602	920	976	0.9	13.0	20210327
KES120210327053648_33	2021-03-27 05:45:53	2021-03-27 00:47:34	2021-03-27 12:24:44	298.32	398.85	-97.52	34.98	16361	16365	5	5	0.166666666666667	0.1554	40.38935068	2865.4	64.49	191.88	362072	-0.19198621771937602	920	976	344.93	3686.0	20210327
KES120210327053648_34	2021-03-27 05:45:53	2021-03-27 00:47:34	2021-03-27 12:24:44	298.32	398.85	-97.52	34.98	16361	16365	5	5	0.166666666666667	0.1565	40.20479039	2868.4	64.49	191.88	362072	-0.19198621771937602	920	976	345.11	3895.0	20210327
KES120210327053648_37	2021-03-27 05:46:36	2021-03-27 00:47:34	2021-03-27 12:24:44	299.03	398.13	-97.52	34.98	17642	17648	7	7	0.23333333333333303	0.1391	32.62200338	9.86	64.45	192.27	362071	-0.19198621771937602	920	976	352.59	16.0	20210327
KES120210327053648_38	2021-03-27 05:46:43	2021-03-27 00:47:34	2021-03-27 12:24:44	299.15	398.02	-97.52	34.98	17838	17848	11	10	0.3666666666666671	0.0662	7.718332794	109.1	64.45	192.34	362071	-0.19198621771937602	922	976	15.3	199.0	20210327
KES120210327053648_39	2021-03-27 05:46:53	2021-03-27 00:47:34	2021-03-27 12:24:44	299.32	397.85	-97.52	34.98	18146	18157	12	12	0.4	0.0705	7.54202481	39.33	64.44	192.43	362071	-0.19198621771937602	922	976	15.55	79.0	20210327
KES120210327053648_42	2021-03-27 05:47:23	2021-03-27 00:47:34	2021-03-27 12:24:44	299.82	397.35	-97.52	34.98	19036	19045	10	10	0.33333333333333304	0.0965	21.25868536	2.0	64.42	192.7	362070	-0.19198621771937602	922	976	3.43	5.0	20210327
KES120210327053648_45	2021-03-27 05:48:51	2021-03-27 00:47:34	2021-03-27 12:24:44	301.28	395.88	-97.52	34.98	21695	21704	10	7	0.33333333333333304	0.09	20.49659951	2.0	64.34	193.5	362069	-0.19198621771937602	922	976	4.93	5.0	20210327
KES120210327053648_46	2021-03-27 05:49:00	2021-03-27 00:47:34	2021-03-27 12:24:44	301.43	395.73	-97.52	34.98	21970	21975	6	6	0.2	0.1605	23.64901975	2664.0	64.34	193.58	362069	-0.19198621771937602	922	976	2.14	3319.0	20210327
KES120210327053648_50	2021-03-27 05:49:17	2021-03-27 00:47:34	2021-03-27 12:24:44	301.72	395.45	-97.52	34.98	22478	22486	9	7	0.3	0.0748	16.47997328	1.57	64.32	193.74	362068	-0.19198621771937602	923	976	8.8	5.0	20210327
KES120210327053648_51	2021-03-27 05:49:19	2021-03-27 00:47:34	2021-03-27 12:24:44	301.75	395.42	-97.52	34.98	22524	22528	5	5	0.166666666666667	0.1517	27.37411697	14.6	64.32	193.76	362068	-0.19198621771937602	923	976	358.93	17.0	20210327
KES120210327053648_53	2021-03-27 05:49:29	2021-03-27 00:47:34	2021-03-27 12:24:44	301.92	395.25	-97.52	34.98	22819	22825	7	7	0.23333333333333303	0.0975	18.95648248	2.71	64.31	193.85	362068	-0.19198621771937602	923	976	6.67	5.0	20210327
KES120210327053648_59	2021-03-27 05:50:30	2021-03-27 00:47:34	2021-03-27 12:24:44	302.93	394.23	-97.52	34.98	24652	24665	14	14	0.46666666666666706	0.0726	24.30029663	29.57	64.26	194.4	362068	-0.19198621771937602	923	976	2.38	50.0	20210327
KES120210327053648_60	2021-03-27 05:50:38	2021-03-27 00:47:34	2021-03-27 12:24:44	303.07	394.1	-97.52	34.98	24890	24911	22	6	0.733333333333333	0.0303	12.55169855	1.0	64.25	194.47	362067	-0.19198621771937602	923	976	13.07	1.0	20210327
KES120210327053648_62	2021-03-27 05:50:43	2021-03-27 00:47:34	2021-03-27 12:24:44	303.15	394.02	-97.52	34.98	25055	25061	7	6	0.23333333333333303	0.13	34.39171218	6.83	64.25	194.52	362067	-0.19198621771937602	923	976	353.23	16.0	20210327
KES120210327053648_63	2021-03-27 05:50:43	2021-03-27 00:47:34	2021-03-27 12:24:44	303.15	394.02	-97.52	34.98	25057	25064	8	8	0.266666666666667	0.0975	19.68100744	2.38	64.25	194.52	362067	-0.19198621771937602	923	976	6.69	5.0	20210327
KES120210327053648_64	2021-03-27 05:50:49	2021-03-27 00:47:34	2021-03-27 12:24:44	303.25	393.92	-97.52	34.98	25233	25237	5	5	0.166666666666667	0.1885	53.3569115	4.0	64.24	194.57	362067	-0.19198621771937602	923	976	335.18	16.0	20210327
KES120210327053648_68	2021-03-27 05:50:54	2021-03-27 00:47:34	2021-03-27 12:24:44	303.33	393.83	-97.52	34.98	25368	25386	19	5	0.633333333333333	0.0206	244.13840869999999	25.0	64.24	194.62	362067	-0.19198621771937602	923	976	144.4	91.0	20210327
KES120210327053648_71	2021-03-27 05:50:54	2021-03-27 00:47:34	2021-03-27 12:24:44	303.33	393.83	-97.52	34.98	25385	25388	4	4	0.133333333333333	0.1506	38.51932031	4.75	64.24	194.62	362067	-0.19198621771937602	923	976	349.48	10.0	20210327
KES120210327053648_73	2021-03-27 05:50:56	2021-03-27 00:47:34	2021-03-27 12:24:44	303.37	393.8	-97.52	34.98	25434	25442	9	7	0.3	0.0834	17.46938104	1.0	64.24	194.63	362067	-0.19198621771937602	923	976	8.8	1.0	20210327
KES120210327053648_76	2021-03-27 05:51:23	2021-03-27 00:47:34	2021-03-27 12:24:44	303.82	393.35	-97.52	34.98	26264	26268	5	5	0.166666666666667	0.1538	34.11741225	1.8	64.21	194.88	362067	-0.19198621771937602	923	976	353.85	5.0	20210327
KES120210327053648_77	2021-03-27 05:37:12	2021-03-27 00:47:34	2021-03-27 12:24:44	289.63	407.53	-97.52	34.98	710	712	3	3	0.1	0.1193	158.8387402	0.0	64.81	187.04	362085	-0.19198621771937602	922	976	357.83	0.0	20210327
KES120210327053648_78	2021-03-27 05:37:35	2021-03-27 00:47:34	2021-03-27 12:24:44	290.02	407.15	-97.52	34.98	1408	1413	6	5	0.2	0.1605	137.02569440000002	0.0	64.8	187.26	362084	-0.19198621771937602	922	976	337.8	0.0	20210327
KES120210327053648_79	2021-03-27 05:38:30	2021-03-27 00:47:34	2021-03-27 12:24:44	290.93	406.23	-97.52	34.98	3060	3063	4	4	0.133333333333333	0.2603	119.3214703	0.0	64.77	187.78	362083	-0.19198621771937602	922	976	320.95	0.0	20210327
KES120210327053648_80	2021-03-27 05:38:59	2021-03-27 00:47:34	2021-03-27 12:24:44	291.42	405.75	-97.52	34.98	3931	3934	4	4	0.133333333333333	0.2725	131.55	0.0	64.75	188.05	362082	-0.19198621771937602	921	976	333.34	0.0	20210327
KES120210327053648_81	2021-03-27 05:39:03	2021-03-27 00:47:34	2021-03-27 12:24:44	291.48	405.68	-97.52	34.98	4061	4064	4	4	0.133333333333333	0.1238	162.38	0.0	64.75	188.08	362082	-0.19198621771937602	921	976	2.09	0.0	20210327
KES120210327053648_82	2021-03-27 05:39:28	2021-03-27 00:47:34	2021-03-27 12:24:44	291.9	405.27	-97.52	34.98	4801	4806	6	6	0.2	0.1509	145.2877925	0.0	64.74	188.32	362081	-0.19198621771937602	921	976	346.66	0.0	20210327
KES120210327053648_83	2021-03-27 05:39:40	2021-03-27 00:47:34	2021-03-27 12:24:44	292.1	405.07	-97.52	34.98	5149	5151	3	3	0.1	0.1857	130.446232	0.0	64.73	188.43	362080	-0.19198621771937602	921	976	332.65	0.0	20210327
KES120210327053648_84	2021-03-27 05:43:49	2021-03-27 00:47:34	2021-03-27 12:24:44	296.25	400.92	-97.52	34.98	12636	12641	6	6	0.2	0.1486	143.2029282	0.0	64.58	190.74	362074	-0.19198621771937602	922	976	347.16	0.0	20210327
KES120210327053648_85	2021-03-27 05:45:39	2021-03-27 00:47:34	2021-03-27 12:24:44	298.08	399.08	-97.52	34.98	15931	15934	4	4	0.133333333333333	0.11199999999999999	157.81965569999997	0.0	64.5	191.75	362072	-0.19198621771937602	920	976	1.64	0.0	20210327
KES120210327053648_86	2021-03-27 05:45:53	2021-03-27 00:47:34	2021-03-27 12:24:44	298.32	398.85	-97.52	34.98	16361	16364	4	4	0.133333333333333	0.1565	139.4608483	0.0	64.49	191.88	362072	-0.19198621771937602	920	976	344.79	0.0	20210327
KES120210327053648_87	2021-03-27 05:47:18	2021-03-27 00:47:34	2021-03-27 12:24:44	299.73	397.43	-97.52	34.98	18910	18913	4	4	0.133333333333333	0.1866	121.58455330000001	0.0	64.42	192.66	362070	-0.19198621771937602	922	976	328.2	0.0	20210327
KES120210327053648_88	2021-03-27 05:47:49	2021-03-27 00:47:34	2021-03-27 12:24:44	300.25	396.92	-97.52	34.98	19826	19828	3	3	0.1	0.1855	129.9203921	0.0	64.4	192.94	362070	-0.19198621771937602	922	976	336.72	0.0	20210327
KES120210327053648_89	2021-03-27 05:50:20	2021-03-27 00:47:34	2021-03-27 12:24:44	302.77	394.4	-97.52	34.98	24365	24368	4	4	0.133333333333333	0.1885	120.38943159999998	0.0	64.27	194.31	362068	-0.19198621771937602	923	976	328.68	0.0	20210327
KES120210327053648_90	2021-03-27 05:50:53	2021-03-27 00:47:34	2021-03-27 12:24:44	303.32	393.85	-97.52	34.98	25363	25364	2	2	0.0666666666666667	0.2416	133.05191499999998	0.0	64.24	194.61	362067	-0.19198621771937602	923	976	341.46	0.0	20210327
KES120210327055155_4	2021-03-27 05:52:09	2021-03-27 00:47:34	2021-03-27 12:24:44	304.58	392.58	-97.52	34.98	434	439	6	6	0.2	0.1095	29.18787803	7.17	64.17	195.29	362067	-0.19198621771937602	922	976	358.82	16.0	20210327
KES120210327055155_9	2021-03-27 05:52:34	2021-03-27 00:47:34	2021-03-27 12:24:44	305.0	392.17	-97.52	34.98	1171	1176	6	5	0.2	0.0976	26.62780666	2.0	64.14	195.51	362066	-0.19198621771937602	922	976	1.38	4.0	20210327
KES120210327055155_15	2021-03-27 05:53:13	2021-03-27 00:47:34	2021-03-27 12:24:44	305.65	391.52	-97.52	34.98	2336	2340	5	5	0.166666666666667	0.1681	37.83955027	13.4	64.11	195.86	362066	-0.19198621771937602	922	976	351.38	21.0	20210327
KES120210327055155_21	2021-03-27 05:53:35	2021-03-27 00:47:34	2021-03-27 12:24:44	306.02	391.15	-97.52	34.98	2993	2996	4	4	0.133333333333333	0.1421	37.79138092	17.5	64.08	196.06	362066	-0.19198621771937602	922	976	351.63	25.0	20210327
KES120210327055155_24	2021-03-27 05:53:39	2021-03-27 00:47:34	2021-03-27 12:24:44	306.08	391.08	-97.52	34.98	3113	3117	5	5	0.166666666666667	0.1193	29.01264967	66.8	64.08	196.09	362066	-0.19198621771937602	922	976	359.79	92.0	20210327
KES120210327055155_36	2021-03-27 05:54:49	2021-03-27 00:47:34	2021-03-27 12:24:44	307.25	389.92	-97.52	34.98	5219	5227	9	9	0.3	0.1053	30.58561828	3.89	64.01	196.72	362065	-0.19198621771937602	921	976	358.98	9.0	20210327
KES120210327055155_47	2021-03-27 05:55:20	2021-03-27 00:47:34	2021-03-27 12:24:44	307.77	389.4	-97.52	34.98	6156	6167	12	12	0.4	0.0836	26.03115139	24.83	63.98	196.99	362065	-0.19198621771937602	921	976	3.42	71.0	20210327
KES120210327055155_49	2021-03-27 05:55:35	2021-03-27 00:47:34	2021-03-27 12:24:44	308.02	389.15	-97.52	34.98	6614	6619	6	5	0.2	0.1162	31.36809548	4.6	63.96	197.12	362065	-0.19198621771937602	921	976	358.67	11.0	20210327
KES120210327055155_51	2021-03-27 05:56:00	2021-03-27 00:47:34	2021-03-27 12:24:44	308.43	388.73	-97.52	34.98	7345	7348	4	4	0.133333333333333	0.19	51.2674814	3.5	63.93	197.34	362065	-0.19198621771937602	921	976	340.07	5.0	20210327
KES120210327055155_54	2021-03-27 05:56:19	2021-03-27 00:47:34	2021-03-27 12:24:44	308.75	388.42	-97.52	34.98	7915	7918	4	4	0.133333333333333	0.1792	54.60520416	1.0	63.91	197.51	362065	-0.19198621771937602	921	976	336.97	1.0	20210327
KES120210327055155_56	2021-03-27 05:56:43	2021-03-27 00:47:34	2021-03-27 12:24:44	309.15	388.02	-97.52	34.98	8628	8634	7	7	0.23333333333333303	0.0997	26.77022767	1.71	63.89	197.72	362065	-0.19198621771937602	923	976	3.49	4.0	20210327
KES120210327055155_60	2021-03-27 05:56:59	2021-03-27 00:47:34	2021-03-27 12:24:44	309.42	387.75	-97.52	34.98	9126	9131	6	5	0.2	0.1018	27.34576295	1.8	63.87	197.86	362065	-0.19198621771937602	923	976	3.11	3.0	20210327
KES120210327055155_62	2021-03-27 05:57:12	2021-03-27 00:47:34	2021-03-27 12:24:44	309.63	387.53	-97.52	34.98	9520	9523	4	4	0.133333333333333	0.1376	47.17185302	138.75	63.87	197.86	362065	-0.19198621771937602	923	976	344.58	222.0	20210327
KES120210327055155_66	2021-03-27 05:57:36	2021-03-27 00:47:34	2021-03-27 12:24:44	310.03	387.13	-97.52	34.98	10225	10232	8	8	0.266666666666667	0.1192	34.29909421	6.0	63.83	198.19	362065	-0.19198621771937602	923	976	357.06	13.0	20210327
KES120210327055155_68	2021-03-27 05:57:40	2021-03-27 00:47:34	2021-03-27 12:24:44	310.1	387.07	-97.52	34.98	10353	10358	6	6	0.2	0.1441	42.09139915	7.83	63.83	198.22	362065	-0.19198621771937602	923	976	349.8	10.0	20210327
KES120210327055155_69	2021-03-27 05:57:53	2021-03-27 00:47:34	2021-03-27 12:24:44	310.32	386.85	-97.52	34.98	10752	10758	7	7	0.23333333333333303	0.0964	22.97870647	50.86	63.81	198.34	362065	-0.19198621771937602	923	976	7.56	97.0	20210327
KES120210327055155_70	2021-03-27 05:57:54	2021-03-27 00:47:34	2021-03-27 12:24:44	310.33	386.83	-97.52	34.98	10766	10770	5	4	0.166666666666667	0.1018	21.26800307	2.0	63.81	198.35	362065	-0.19198621771937602	923	976	9.12	5.0	20210327
KES120210327055155_71	2021-03-27 05:58:13	2021-03-27 00:47:34	2021-03-27 12:24:44	310.65	386.52	-97.52	34.98	11355	11360	6	6	0.2	0.0813	22.21314653	190.67	63.79	198.51	362065	-0.19198621771937602	923	976	8.42	337.0	20210327
KES120210327055155_73	2021-03-27 05:58:19	2021-03-27 00:47:34	2021-03-27 12:24:44	310.75	386.42	-97.52	34.98	11506	11517	12	9	0.4	0.0802	22.79964402	1.78	63.78	198.56	362065	-0.19198621771937602	923	976	7.95	4.0	20210327
KES120210327055155_81	2021-03-27 05:59:10	2021-03-27 00:47:34	2021-03-27 12:24:44	311.6	385.57	-97.52	34.98	13053	13057	5	5	0.166666666666667	0.0976	27.59373226	3.6	63.72	199.01	362065	-0.19198621771937602	922	976	4.05	7.0	20210327
KES120210327055155_84	2021-03-27 05:59:35	2021-03-27 00:47:34	2021-03-27 12:24:44	312.02	385.15	-97.52	34.98	13793	13798	6	6	0.2	0.0976	27.88268453	2.83	63.72	199.01	362065	-0.19198621771937602	922	976	3.79	4.0	20210327
KES120210327055155_89	2021-03-27 06:00:07	2021-03-27 00:47:34	2021-03-27 12:24:44	312.55	384.62	-97.52	34.98	14747	14754	8	6	0.266666666666667	0.0716	22.51438683	1.67	63.66	199.5	362065	-0.19198621771937602	922	976	9.15	5.0	20210327
KES120210327055155_92	2021-03-27 06:01:01	2021-03-27 00:47:34	2021-03-27 12:24:44	313.45	383.72	-97.52	34.98	16372	16378	7	7	0.23333333333333303	0.1291	42.02626892	8.0	63.59	199.97	362065	-0.19198621771937602	922	976	351.66	17.0	20210327
KES120210327055155_94	2021-03-27 06:01:31	2021-03-27 00:47:34	2021-03-27 12:24:44	313.95	383.22	-97.52	34.98	17273	17277	5	5	0.166666666666667	0.2115	49.29610147	16.6	63.56	200.23	362066	-0.19198621771937602	922	976	344.97	25.0	20210327
KES120210327055155_99	2021-03-27 06:02:31	2021-03-27 00:47:34	2021-03-27 12:24:44	314.95	382.22	-97.52	34.98	19069	19074	6	6	0.2	0.1591	48.56153309	10.5	63.48	200.74	362066	-0.19198621771937602	924	976	346.21	21.0	20210327
KES120210327055155_101	2021-03-27 06:03:15	2021-03-27 00:47:34	2021-03-27 12:24:44	315.68	381.48	-97.52	34.98	20392	20395	4	4	0.133333333333333	0.1213	39.70991879	10.0	63.43	201.12	362066	-0.19198621771937602	923	976	355.02	13.0	20210327
KES120210327055155_102	2021-03-27 06:03:17	2021-03-27 00:47:34	2021-03-27 12:24:44	315.72	381.45	-97.52	34.98	20456	20462	7	6	0.23333333333333303	0.0943	27.16356082	2.33	63.42	201.14	362066	-0.19198621771937602	923	976	6.61	5.0	20210327
KES120210327055155_103	2021-03-27 06:03:25	2021-03-27 00:47:34	2021-03-27 12:24:44	315.85	381.32	-97.52	34.98	20693	20698	6	6	0.2	0.1463	35.08347388	384.0	63.41	201.2	362066	-0.19198621771937602	923	976	359.41	589.0	20210327
KES120210327055155_106	2021-03-27 06:03:53	2021-03-27 00:47:34	2021-03-27 12:24:44	316.32	380.85	-97.52	34.98	21539	21546	8	4	0.266666666666667	0.0921	28.93129917	4.75	63.38	201.44	362067	-0.19198621771937602	923	976	5.31	16.0	20210327
KES120210327055155_107	2021-03-27 06:04:55	2021-03-27 00:47:34	2021-03-27 12:24:44	317.35	379.82	-97.52	34.98	23398	23404	7	4	0.23333333333333303	0.0878	26.62333781	2.25	63.3	201.97	362067	-0.19198621771937602	923	976	7.94	4.0	20210327
KES120210327055155_108	2021-03-27 06:04:56	2021-03-27 00:47:34	2021-03-27 12:24:44	317.37	379.8	-97.52	34.98	23437	23442	6	6	0.2	0.1636	36.65299561	20.0	63.3	201.98	362067	-0.19198621771937602	923	976	358.76	25.0	20210327
KES120210327055155_109	2021-03-27 06:05:14	2021-03-27 00:47:34	2021-03-27 12:24:44	317.67	379.5	-97.52	34.98	23957	23963	7	7	0.23333333333333303	0.0672	24.1022345	38.29	63.27	202.13	362067	-0.19198621771937602	923	976	10.39	91.0	20210327
KES120210327055155_110	2021-03-27 06:05:29	2021-03-27 00:47:34	2021-03-27 12:24:44	317.92	379.25	-97.52	34.98	24419	24423	5	4	0.166666666666667	0.1387	46.626797100000005	102.25	63.25	202.26	362068	-0.19198621771937602	923	976	349.64	406.0	20210327
KES120210327055155_112	2021-03-27 06:06:05	2021-03-27 00:47:34	2021-03-27 12:24:44	318.52	378.65	-97.52	34.98	25506	25510	5	5	0.166666666666667	0.1224	45.19356609	5.8	63.2	202.56	362068	-0.19198621771937602	923	976	351.33	10.0	20210327
KES120210327055155_114	2021-03-27 05:52:13	2021-03-27 00:47:34	2021-03-27 12:24:44	304.65	392.52	-97.52	34.98	529	535	7	7	0.23333333333333303	0.1312	148.0863487	0.0	64.16	195.32	362066	-0.19198621771937602	922	976	356.34	0.0	20210327
KES120210327055155_115	2021-03-27 05:52:30	2021-03-27 00:47:34	2021-03-27 12:24:44	304.93	392.23	-97.52	34.98	1059	1062	4	4	0.133333333333333	0.141	134.6649408	0.0	64.15	195.48	362066	-0.19198621771937602	922	976	343.9	0.0	20210327
KES120210327055155_116	2021-03-27 05:52:36	2021-03-27 00:47:34	2021-03-27 12:24:44	305.03	392.13	-97.52	34.98	1229	1231	3	3	0.1	0.1139	150.62596000000002	0.0	64.14	195.53	362066	-0.19198621771937602	922	976	358.89	0.0	20210327
KES120210327055155_117	2021-03-27 05:56:48	2021-03-27 00:47:34	2021-03-27 12:24:44	309.23	387.93	-97.52	34.98	8800	8805	6	6	0.2	0.1365	147.9203445	0.0	63.88	197.77	362065	-0.19198621771937602	923	976	358.68	0.0	20210327
KES120210327055155_118	2021-03-27 05:57:01	2021-03-27 00:47:34	2021-03-27 12:24:44	309.45	387.72	-97.52	34.98	9170	9177	8	7	0.266666666666667	0.0823	156.0979496	0.0	63.87	197.88	362065	-0.19198621771937602	923	976	6.26	0.0	20210327
KES120210327055155_119	2021-03-27 05:57:08	2021-03-27 00:47:34	2021-03-27 12:24:44	309.57	387.6	-97.52	34.98	9394	9395	2	2	0.0666666666666667	0.2113	118.48792820000001	0.0	63.86	197.94	362065	-0.19198621771937602	923	976	330.49	0.0	20210327
KES120210327055155_120	2021-03-27 05:58:45	2021-03-27 00:47:34	2021-03-27 12:24:44	311.18	385.98	-97.52	34.98	12310	12313	4	4	0.133333333333333	0.1625	178.9117443	0.0	63.75	198.79	362065	-0.19198621771937602	923	976	353.02	0.0	20210327
KES120210327055155_121	2021-03-27 05:59:26	2021-03-27 00:47:34	2021-03-27 12:24:44	311.87	385.3	-97.52	34.98	13522	13524	3	3	0.1	0.18	132.2487724	0.0	63.71	199.15	362065	-0.19198621771937602	922	976	345.35	0.0	20210327
KES120210327055155_122	2021-03-27 06:01:06	2021-03-27 00:47:34	2021-03-27 12:24:44	313.53	383.63	-97.52	34.98	16519	16521	3	3	0.1	0.18	135.0	0.0	63.59	200.01	362065	-0.19198621771937602	922	976	348.87	0.0	20210327
KES120210327055155_123	2021-03-27 06:02:39	2021-03-27 00:47:34	2021-03-27 12:24:44	315.08	382.08	-97.52	34.98	19334	19336	3	3	0.1	0.1494	143.4033711	0.0	63.47	200.81	362066	-0.19198621771937602	924	976	357.61	0.0	20210327
KES120210327055155_124	2021-03-27 06:03:46	2021-03-27 00:47:34	2021-03-27 12:24:44	316.2	380.97	-97.52	34.98	21335	21342	8	8	0.266666666666667	0.1224	151.85180019999999	0.0	63.39	201.38	362066	-0.19198621771937602	923	976	5.96	0.0	20210327
KES120210327055155_125	2021-03-27 06:04:40	2021-03-27 00:47:34	2021-03-27 12:24:44	317.1	380.07	-97.52	34.98	22942	22948	7	5	0.23333333333333303	0.065	157.5149801	0.0	63.32	201.84	362067	-0.19198621771937602	923	976	11.55	0.0	20210327
KES120210327055155_126	2021-03-27 06:04:53	2021-03-27 00:47:34	2021-03-27 12:24:44	317.32	379.85	-97.52	34.98	23352	23358	7	7	0.23333333333333303	0.1105	143.29415569999998	0.0	63.3	201.95	362067	-0.19198621771937602	923	976	358.68	0.0	20210327
KES120210327055155_127	2021-03-27 05:58:50	2021-03-27 00:47:34	2021-03-27 12:24:44	311.27	385.9	-97.52	34.98	12463	12466	4	4	0.133333333333333	0.2221	0.0	0.0	63.75	198.83	362065	-0.19198621771937602	923	976	355.91	0.0	20210327
KES120210327060658_1	2021-03-27 06:06:59	2021-03-27 00:47:34	2021-03-27 12:24:44	319.42	377.75	-97.52	34.98	21	28	8	8	0.266666666666667	0.1042	43.03409748	2.12	63.13	203.01	362069	-0.19198621771937602	921	976	353.84	5.0	20210327
KES120210327060658_2	2021-03-27 06:07:00	2021-03-27 00:47:34	2021-03-27 12:24:44	319.43	377.73	-97.52	34.98	51	67	17	17	0.566666666666667	0.0597	6.179924249	25.47	63.13	203.02	362069	-0.19198621771937602	921	976	27.32	67.0	20210327
KES120210327060658_5	2021-03-27 06:08:22	2021-03-27 00:47:34	2021-03-27 12:24:44	320.8	376.37	-97.52	34.98	2510	2517	8	8	0.266666666666667	0.0846	24.78332334	171.0	63.02	203.7	362070	-0.19198621771937602	922	976	11.37	281.0	20210327
KES120210327060658_6	2021-03-27 06:08:29	2021-03-27 00:47:34	2021-03-27 12:24:44	320.92	376.25	-97.52	34.98	2737	2740	4	4	0.133333333333333	0.1768	55.099881700000005	5.0	63.01	203.76	362070	-0.19198621771937602	922	976	342.95	11.0	20210327
KES120210327060658_7	2021-03-27 06:09:25	2021-03-27 00:47:34	2021-03-27 12:24:44	321.85	375.32	-97.52	34.98	4397	4406	10	8	0.33333333333333304	0.1009	32.28573219	2.38	62.93	204.22	362071	-0.19198621771937602	922	976	5.09	7.0	20210327
KES120210327060658_8	2021-03-27 06:09:46	2021-03-27 00:47:34	2021-03-27 12:24:44	322.2	374.97	-97.52	34.98	5026	5029	4	4	0.133333333333333	0.1681	49.49924936	5.75	62.9	204.4	362071	-0.19198621771937602	922	976	349.1	11.0	20210327
KES120210327060658_10	2021-03-27 06:09:58	2021-03-27 00:47:34	2021-03-27 12:24:44	322.4	374.77	-97.52	34.98	5390	5399	10	7	0.33333333333333304	0.0857	27.17026577	1.57	62.88	204.5	362072	-0.19198621771937602	922	976	10.03	3.0	20210327
KES120210327060658_11	2021-03-27 06:09:58	2021-03-27 00:47:34	2021-03-27 12:24:44	322.4	374.77	-97.52	34.98	5414	5419	6	5	0.2	0.0803	28.1732001	4.4	62.88	204.5	362072	-0.19198621771937602	922	976	9.12	11.0	20210327
KES120210327060658_14	2021-03-27 06:10:16	2021-03-27 00:47:34	2021-03-27 12:24:44	322.7	374.47	-97.52	34.98	5949	5958	10	10	0.33333333333333304	0.1009	27.99205304	92.9	62.85	204.64	362072	-0.19198621771937602	922	976	9.43	241.0	20210327
KES120210327060658_16	2021-03-27 06:10:33	2021-03-27 00:47:34	2021-03-27 12:24:44	322.98	374.18	-97.52	34.98	6451	6461	11	8	0.3666666666666671	0.0738	25.08541541	1.75	62.83	204.78	362072	-0.19198621771937602	922	976	12.2	7.0	20210327
KES120210327060658_17	2021-03-27 06:10:40	2021-03-27 00:47:34	2021-03-27 12:24:44	323.1	374.07	-97.52	34.98	6658	6662	5	5	0.166666666666667	0.154	37.42614987	11.8	62.83	204.78	362072	-0.19198621771937602	922	976	0.93	25.0	20210327
KES120210327060658_19	2021-03-27 06:11:09	2021-03-27 00:47:34	2021-03-27 12:24:44	323.58	373.58	-97.52	34.98	7541	7547	7	7	0.23333333333333303	0.1334	27.72238425	103.14	62.77	205.08	362073	-0.19198621771937602	922	976	10.12	221.0	20210327
KES120210327060658_23	2021-03-27 06:12:10	2021-03-27 00:47:34	2021-03-27 12:24:44	324.6	372.57	-97.52	34.98	9349	9355	7	7	0.23333333333333303	0.0965	33.46036059	42.29	62.68	205.57	362074	-0.19198621771937602	922	976	5.4	73.0	20210327
KES120210327060658_26	2021-03-27 06:12:56	2021-03-27 00:47:34	2021-03-27 12:24:44	325.37	371.8	-97.52	34.98	10736	10747	12	8	0.4	0.0867	32.22742908	1.0	62.61	205.95	362075	-0.19198621771937602	923	976	6.92	1.0	20210327
KES120210327060658_30	2021-03-27 06:14:24	2021-03-27 00:47:34	2021-03-27 12:24:44	326.83	370.33	-97.52	34.98	13377	13383	7	5	0.23333333333333303	0.0965	36.53939414	2.2	62.48	206.66	362077	-0.19198621771937602	922	976	3.69	7.0	20210327
KES120210327060658_33	2021-03-27 06:15:25	2021-03-27 00:47:34	2021-03-27 12:24:44	327.85	369.32	-97.52	34.98	15209	15212	4	4	0.133333333333333	0.0857	31.37860207	2.5	62.38	207.14	362079	-0.19198621771937602	922	976	8.92	7.0	20210327
KES120210327060658_34	2021-03-27 06:15:30	2021-03-27 00:47:34	2021-03-27 12:24:44	327.93	369.23	-97.52	34.98	15370	15376	7	6	0.23333333333333303	0.1009	39.87793248	2.5	62.37	207.18	362079	-0.19198621771937602	922	976	1.14	5.0	20210327
KES120210327060658_36	2021-03-27 06:16:21	2021-03-27 00:47:34	2021-03-27 12:24:44	328.78	368.38	-97.52	34.98	16898	16903	6	5	0.2	0.0965	39.23920907	2.2	62.29	207.59	362080	-0.19198621771937602	922	976	2.16	7.0	20210327
KES120210327060658_37	2021-03-27 06:17:06	2021-03-27 00:47:34	2021-03-27 12:24:44	329.53	367.63	-97.52	34.98	18233	18240	8	6	0.266666666666667	0.09	44.84721162	2.83	62.22	207.94	362082	-0.19198621771937602	922	976	357.26	10.0	20210327
KES120210327060658_38	2021-03-27 06:17:16	2021-03-27 00:47:34	2021-03-27 12:24:44	329.7	367.47	-97.52	34.98	18533	18537	5	4	0.166666666666667	0.0835	32.59830418	1.0	62.2	208.02	362082	-0.19198621771937602	922	976	8.72	1.0	20210327
KES120210327060658_39	2021-03-27 06:18:05	2021-03-27 00:47:34	2021-03-27 12:24:44	330.52	366.65	-97.52	34.98	20000	20004	5	5	0.166666666666667	0.1725	46.38368697	23.2	62.12	208.41	362084	-0.19198621771937602	922	976	356.29	29.0	20210327
KES120210327060658_40	2021-03-27 06:18:18	2021-03-27 00:47:34	2021-03-27 12:24:44	330.73	366.43	-97.52	34.98	20396	20402	7	7	0.23333333333333303	0.10300000000000001	47.630658700000005	1.86	62.1	208.51	362084	-0.19198621771937602	922	976	355.2	7.0	20210327
KES120210327060658_41	2021-03-27 06:18:46	2021-03-27 00:47:34	2021-03-27 12:24:44	331.2	365.97	-97.52	34.98	21250	21255	6	6	0.2	0.1312	56.25406142	9.83	62.05	208.73	362085	-0.19198621771937602	922	976	347.02	21.0	20210327
KES120210327060658_42	2021-03-27 06:19:18	2021-03-27 00:47:34	2021-03-27 12:24:44	331.73	365.43	-97.52	34.98	22209	22212	4	4	0.133333333333333	0.1009	37.77568431	1.5	62.0	208.98	362086	-0.19198621771937602	922	976	4.97	3.0	20210327
KES120210327060658_43	2021-03-27 06:19:22	2021-03-27 00:47:34	2021-03-27 12:24:44	331.8	365.37	-97.52	34.98	22332	22341	10	6	0.33333333333333304	0.1009	43.94104888	2.33	61.99	209.01	362086	-0.19198621771937602	922	976	359.24	9.0	20210327
KES120210327060658_45	2021-03-27 06:19:43	2021-03-27 00:47:34	2021-03-27 12:24:44	332.15	365.02	-97.52	34.98	22961	22965	5	5	0.166666666666667	0.1909	62.16958516	2.2	61.96	209.17	362087	-0.19198621771937602	922	976	341.53	7.0	20210327
KES120210327060658_46	2021-03-27 06:19:58	2021-03-27 00:47:34	2021-03-27 12:24:44	332.4	364.77	-97.52	34.98	23398	23405	8	7	0.266666666666667	0.1117	43.02080386	2.43	61.93	209.29	362087	-0.19198621771937602	922	976	0.4	7.0	20210327
KES120210327060658_48	2021-03-27 06:20:22	2021-03-27 00:47:34	2021-03-27 12:24:44	332.8	364.37	-97.52	34.98	24130	24134	5	5	0.166666666666667	0.1627	61.72647607	8.6	61.89	209.47	362088	-0.19198621771937602	922	976	342.3	21.0	20210327
KES120210327060658_49	2021-03-27 06:20:44	2021-03-27 00:47:34	2021-03-27 12:24:44	333.17	364.0	-97.52	34.98	24784	24792	9	9	0.3	0.1161	37.07700775	2.44	61.85	209.64	362089	-0.19198621771937602	922	976	6.3	5.0	20210327
KES120210327060658_50	2021-03-27 06:21:05	2021-03-27 00:47:34	2021-03-27 12:24:44	333.52	363.65	-97.52	34.98	25401	25406	6	6	0.2	0.0716	25.86635679	67.33	61.82	209.8	362089	-0.19198621771937602	922	976	16.63	136.0	20210327
KES120210327060658_51	2021-03-27 06:07:39	2021-03-27 00:47:34	2021-03-27 12:24:44	320.08	377.08	-97.52	34.98	1235	1238	4	4	0.133333333333333	0.2486	89.83246896	0.0	63.08	203.34	362069	-0.19198621771937602	921	976	305.45	0.0	20210327
KES120210327060658_52	2021-03-27 06:09:00	2021-03-27 00:47:34	2021-03-27 12:24:44	321.43	375.73	-97.52	34.98	3649	3653	5	5	0.166666666666667	0.0889	151.6860028	0.0	62.96	204.02	362071	-0.19198621771937602	922	976	8.5	0.0	20210327
KES120210327060658_53	2021-03-27 06:13:36	2021-03-27 00:47:34	2021-03-27 12:24:44	326.03	371.13	-97.52	34.98	11931	11934	4	4	0.133333333333333	0.2134	120.38218290000002	0.0	62.55	206.27	362076	-0.19198621771937602	923	976	341.06	0.0	20210327
KES120210327060658_54	2021-03-27 06:16:56	2021-03-27 00:47:34	2021-03-27 12:24:44	329.37	367.8	-97.52	34.98	17946	17951	6	5	0.2	0.1171	131.3785153	0.0	62.24	207.86	362081	-0.19198621771937602	922	976	353.57	0.0	20210327
KES120210327060658_55	2021-03-27 06:18:36	2021-03-27 00:47:34	2021-03-27 12:24:44	331.03	366.13	-97.52	34.98	20928	20931	4	4	0.133333333333333	0.2354	112.3801351	0.0	62.07	208.65	362084	-0.19198621771937602	922	976	335.36	0.0	20210327
KES120210327060658_56	2021-03-27 06:19:46	2021-03-27 00:47:34	2021-03-27 12:24:44	332.2	364.97	-97.52	34.98	23052	23057	6	6	0.2	0.0944	136.9536766	0.0	61.95	209.19	362087	-0.19198621771937602	922	976	0.27	0.0	20210327
KES120210327062159_2	2021-03-27 06:22:35	2021-03-27 00:47:34	2021-03-27 12:24:44	335.02	362.15	-97.52	34.98	1083	1088	6	6	0.2	0.0716	33.04812487	1.33	61.66	210.49	362093	-0.19198621771937602	922	978	10.87	3.0	20210327
KES120210327062159_5	2021-03-27 06:23:45	2021-03-27 00:47:34	2021-03-27 12:24:44	336.18	360.98	-97.52	34.98	3189	3196	8	8	0.266666666666667	0.0846	28.63892254	17.88	61.54	211.02	362095	-0.19198621771937602	922	978	15.4	43.0	20210327
KES120210327062159_7	2021-03-27 06:24:16	2021-03-27 00:47:34	2021-03-27 12:24:44	336.7	360.47	-97.52	34.98	4106	4109	4	4	0.133333333333333	0.128	56.93268816	5.5	61.48	211.26	362097	-0.19198621771937602	922	978	349.03	13.0	20210327
KES120210327062159_9	2021-03-27 06:24:54	2021-03-27 00:47:34	2021-03-27 12:24:44	337.33	359.83	-97.52	34.98	5237	5242	6	6	0.2	0.1399	57.46355884	1.33	61.41	211.54	362098	-0.19198621771937602	922	978	348.8	3.0	20210327
KES120210327062159_10	2021-03-27 06:25:03	2021-03-27 00:47:34	2021-03-27 12:24:44	337.48	359.68	-97.52	34.98	5519	5524	6	6	0.2	0.1616	49.33500296	17.67	61.4	211.61	362099	-0.19198621771937602	922	978	356.84	25.0	20210327
KES120210327062159_11	2021-03-27 06:25:36	2021-03-27 00:47:34	2021-03-27 12:24:44	338.03	359.13	-97.52	34.98	6502	6505	4	4	0.133333333333333	0.1725	62.35402464	19.0	61.34	211.86	362100	-0.19198621771937602	922	978	344.2	25.0	20210327
KES120210327062159_12	2021-03-27 06:26:25	2021-03-27 00:47:34	2021-03-27 12:24:44	338.85	358.32	-97.52	34.98	7968	7973	6	4	0.2	0.1388	56.38965753	3.25	61.25	212.22	362102	-0.19198621771937602	922	978	350.59	7.0	20210327
KES120210327062159_13	2021-03-27 06:26:44	2021-03-27 00:47:34	2021-03-27 12:24:44	339.17	358.0	-97.52	34.98	8541	8544	4	4	0.133333333333333	0.1735	65.40020939	1.0	61.21	212.36	362103	-0.19198621771937602	922	978	341.61	1.0	20210327
KES120210327062159_14	2021-03-27 06:27:13	2021-03-27 00:47:34	2021-03-27 12:24:44	339.65	357.52	-97.52	34.98	9425	9428	4	4	0.133333333333333	0.2278	45.4933094	66.5	61.21	212.36	362103	-0.19198621771937602	922	978	1.3	71.0	20210327
KES120210327062159_15	2021-03-27 06:27:40	2021-03-27 00:47:34	2021-03-27 12:24:44	340.1	357.07	-97.52	34.98	10217	10227	11	11	0.3666666666666671	0.0868	32.46503344	63.82	61.16	212.58	362104	-0.19198621771937602	922	978	13.57	136.0	20210327
KES120210327062159_16	2021-03-27 06:27:55	2021-03-27 00:47:34	2021-03-27 12:24:44	340.35	356.82	-97.52	34.98	10684	10687	4	4	0.133333333333333	0.1204	49.13307062	8.5	61.08	212.89	362106	-0.19198621771937602	922	978	358.4	13.0	20210327
KES120210327062159_17	2021-03-27 06:28:31	2021-03-27 00:47:34	2021-03-27 12:24:44	340.95	356.22	-97.52	34.98	11767	11772	6	6	0.2	0.1094	53.7658809	1.0	61.01	213.15	362108	-0.19198621771937602	923	978	354.18	1.0	20210327
KES120210327062159_19	2021-03-27 06:29:32	2021-03-27 00:47:34	2021-03-27 12:24:44	341.97	355.2	-97.52	34.98	13579	13586	8	6	0.266666666666667	0.10300000000000001	49.38851582	1.67	60.9	213.6	362111	-0.19198621771937602	922	978	358.91	3.0	20210327
KES120210327062159_20	2021-03-27 06:29:44	2021-03-27 00:47:34	2021-03-27 12:24:44	342.17	355.0	-97.52	34.98	13942	13953	12	12	0.4	0.0738	41.44992228	19.42	60.87	213.68	362111	-0.19198621771937602	922	978	6.5	65.0	20210327
KES120210327062159_21	2021-03-27 06:29:51	2021-03-27 00:47:34	2021-03-27 12:24:44	342.28	354.88	-97.52	34.98	14159	14163	5	5	0.166666666666667	0.1714	65.60324107	518.0	60.86	213.74	362111	-0.19198621771937602	922	978	342.87	697.0	20210327
KES120210327062159_22	2021-03-27 06:30:33	2021-03-27 00:47:34	2021-03-27 12:24:44	342.98	354.18	-97.52	34.98	15422	15429	8	5	0.266666666666667	0.0716	36.23909358	1.8	60.78	214.04	362114	-0.19198621771937602	922	978	11.68	3.0	20210327
KES120210327062159_23	2021-03-27 06:30:42	2021-03-27 00:47:34	2021-03-27 12:24:44	343.13	354.03	-97.52	34.98	15692	15695	4	4	0.133333333333333	0.1909	59.39359297	28.5	60.76	214.1	362114	-0.19198621771937602	922	978	349.6	36.0	20210327
KES120210327062159_26	2021-03-27 06:31:29	2021-03-27 00:47:34	2021-03-27 12:24:44	343.92	353.25	-97.52	34.98	17107	17112	6	6	0.2	0.0976	50.81834708	1.33	60.67	214.44	362116	-0.19198621771937602	922	978	358.43	3.0	20210327
KES120210327062159_27	2021-03-27 06:31:38	2021-03-27 00:47:34	2021-03-27 12:24:44	344.07	353.1	-97.52	34.98	17358	17362	5	5	0.166666666666667	0.1399	51.84955799	246.8	60.65	214.51	362117	-0.19198621771937602	922	978	357.5	267.0	20210327
KES120210327062159_29	2021-03-27 06:31:52	2021-03-27 00:47:34	2021-03-27 12:24:44	344.3	352.87	-97.52	34.98	17790	17795	6	6	0.2	0.1746	59.25746159	270.83	60.63	214.61	362118	-0.19198621771937602	922	978	350.29	529.0	20210327
KES120210327062159_31	2021-03-27 06:32:15	2021-03-27 00:47:34	2021-03-27 12:24:44	344.68	352.48	-97.52	34.98	18483	18492	10	10	0.33333333333333304	0.0803	43.2520797	40.6	60.58	214.77	362119	-0.19198621771937602	922	978	5.98	64.0	20210327
KES120210327062159_32	2021-03-27 06:32:53	2021-03-27 00:47:34	2021-03-27 12:24:44	345.32	351.85	-97.52	34.98	19621	19626	6	5	0.2	0.1562	53.8524966	23.2	60.51	215.04	362121	-0.19198621771937602	922	978	356.12	33.0	20210327
KES120210327062159_34	2021-03-27 06:34:02	2021-03-27 00:47:34	2021-03-27 12:24:44	346.47	350.7	-97.52	34.98	21694	21699	6	5	0.2	0.1095	55.8692044	1.8	60.37	215.53	362124	-0.19198621771937602	922	978	354.66	5.0	20210327
KES120210327062159_35	2021-03-27 06:34:26	2021-03-27 00:47:34	2021-03-27 12:24:44	346.87	350.3	-97.52	34.98	22412	22425	14	14	0.46666666666666706	0.0769	27.07490005	48.86	60.32	215.7	362126	-0.19198621771937602	923	978	21.64	97.0	20210327
KES120210327062159_36	2021-03-27 06:36:32	2021-03-27 00:47:34	2021-03-27 12:24:44	348.97	348.2	-97.52	34.98	26201	26205	5	5	0.166666666666667	0.1584	61.13872136	7.0	60.06	216.58	362133	-0.19198621771937602	922	978	350.52	13.0	20210327
KES120210327062159_37	2021-03-27 06:25:46	2021-03-27 00:47:34	2021-03-27 12:24:44	338.2	358.97	-97.52	34.98	6801	6804	4	3	0.133333333333333	0.1139	137.9977886	0.0	61.32	211.93	362100	-0.19198621771937602	922	978	4.13	0.0	20210327
KES120210327062159_38	2021-03-27 06:26:09	2021-03-27 00:47:34	2021-03-27 12:24:44	338.58	358.58	-97.52	34.98	7504	7506	3	3	0.1	0.2462	104.6644615	0.0	61.28	212.1	362101	-0.19198621771937602	922	978	330.82	0.0	20210327
KES120210327062159_39	2021-03-27 06:26:22	2021-03-27 00:47:34	2021-03-27 12:24:44	338.8	358.37	-97.52	34.98	7890	7894	5	5	0.166666666666667	0.1638	123.2112054	0.0	61.25	212.2	362102	-0.19198621771937602	922	978	350.17	0.0	20210327
KES120210327062159_40	2021-03-27 06:27:16	2021-03-27 00:47:34	2021-03-27 12:24:44	339.7	357.47	-97.52	34.98	9498	9499	2	2	0.0666666666666667	0.1627	120.75439409999998	0.0	61.15	212.6	362104	-0.19198621771937602	922	978	348.14	0.0	20210327
KES120210327062159_41	2021-03-27 06:27:27	2021-03-27 00:47:34	2021-03-27 12:24:44	339.88	357.28	-97.52	34.98	9831	9833	3	3	0.1	0.1681	113.5294821	0.0	61.13	212.68	362105	-0.19198621771937602	922	978	340.84	0.0	20210327
KES120210327062159_42	2021-03-27 06:28:10	2021-03-27 00:47:34	2021-03-27 12:24:44	340.6	356.57	-97.52	34.98	11140	11143	4	4	0.133333333333333	0.1159	132.6429087	0.0	61.05	213.0	362107	-0.19198621771937602	923	978	0.21	0.0	20210327
KES120210327062159_43	2021-03-27 06:31:17	2021-03-27 00:47:34	2021-03-27 12:24:44	343.72	353.45	-97.52	34.98	16728	16730	3	3	0.1	0.1952	115.8892476	0.0	60.69	214.36	362116	-0.19198621771937602	922	978	345.08	0.0	20210327
KES120210327062159_44	2021-03-27 06:32:03	2021-03-27 00:47:34	2021-03-27 12:24:44	344.48	352.68	-97.52	34.98	18124	18126	3	3	0.1	0.1844	118.81079369999999	0.0	60.6	214.69	362118	-0.19198621771937602	922	978	348.42	0.0	20210327
KES120210327062159_45	2021-03-27 06:33:10	2021-03-27 00:47:34	2021-03-27 12:24:44	345.6	351.57	-97.52	34.98	20139	20140	2	2	0.0666666666666667	0.1811	110.0135668	0.0	60.47	215.16	362122	-0.19198621771937602	922	978	339.8	0.0	20210327
KES120210327062159_46	2021-03-27 06:34:23	2021-03-27 00:47:34	2021-03-27 12:24:44	346.82	350.35	-97.52	34.98	22328	22333	6	5	0.2	0.1246	125.0194126	0.0	60.33	215.68	362126	-0.19198621771937602	923	978	355.7	0.0	20210327
KES120210327062159_47	2021-03-27 06:35:55	2021-03-27 00:47:34	2021-03-27 12:24:44	348.35	348.82	-97.52	34.98	25076	25084	9	9	0.3	0.0922	123.3885136	0.0	60.14	216.32	362131	-0.19198621771937602	922	978	354.78	0.0	20210327
KES120210327063703_1	2021-03-27 06:37:47	2021-03-27 00:47:34	2021-03-27 12:24:44	350.22	346.95	-97.52	34.98	1326	1330	5	5	0.166666666666667	0.1477	65.75714636	11.8	59.91	217.1	362137	-0.174532925199433	921	978	345.29	17.0	20210327
KES120210327063703_4	2021-03-27 06:38:12	2021-03-27 00:47:34	2021-03-27 12:24:44	350.63	346.53	-97.52	34.98	2071	2077	7	4	0.23333333333333303	0.0738	39.20078237	4.75	59.86	217.27	362139	-0.174532925199433	922	978	11.47	7.0	20210327
KES120210327063703_5	2021-03-27 06:38:13	2021-03-27 00:47:34	2021-03-27 12:24:44	350.65	346.52	-97.52	34.98	2106	2109	4	4	0.133333333333333	0.0889	39.43679118	2.0	59.85	217.27	362139	-0.174532925199433	922	978	11.26	3.0	20210327
KES120210327063703_6	2021-03-27 06:38:51	2021-03-27 00:47:34	2021-03-27 12:24:44	351.28	345.88	-97.52	34.98	3229	3233	5	4	0.166666666666667	0.10300000000000001	48.39393406	5.75	59.78	217.53	362141	-0.174532925199433	922	978	3.13	13.0	20210327
KES120210327063703_7	2021-03-27 06:39:03	2021-03-27 00:47:34	2021-03-27 12:24:44	351.48	345.68	-97.52	34.98	3592	3596	5	5	0.166666666666667	0.2017	77.59103985	3.0	59.75	217.62	362142	-0.174532925199433	922	978	333.14	5.0	20210327
KES120210327063703_8	2021-03-27 06:39:30	2021-03-27 00:47:34	2021-03-27 12:24:44	351.93	345.23	-97.52	34.98	4418	4432	15	15	0.5	0.0586	38.406524700000006	21.67	59.69	217.8	362144	-0.174532925199433	922	978	12.77	41.0	20210327
KES120210327063703_9	2021-03-27 06:39:37	2021-03-27 00:47:34	2021-03-27 12:24:44	352.05	345.12	-97.52	34.98	4632	4642	11	7	0.3666666666666671	0.0911	44.57242749	2.29	59.68	217.85	362144	-0.174532925199433	922	978	7.1	7.0	20210327
KES120210327063703_10	2021-03-27 06:39:38	2021-03-27 00:47:34	2021-03-27 12:24:44	352.07	345.1	-97.52	34.98	4650	4653	4	4	0.133333333333333	0.2093	62.02632009	58.25	59.68	217.85	362144	-0.174532925199433	922	978	349.97	81.0	20210327
KES120210327063703_11	2021-03-27 06:39:47	2021-03-27 00:47:34	2021-03-27 12:24:44	352.22	344.95	-97.52	34.98	4907	4911	5	4	0.166666666666667	0.0868	41.015684	3.0	59.66	217.91	362145	-0.174532925199433	922	978	10.49	5.0	20210327
KES120210327063703_12	2021-03-27 06:39:57	2021-03-27 00:47:34	2021-03-27 12:24:44	352.38	344.78	-97.52	34.98	5212	5216	5	5	0.166666666666667	0.1985	59.72548276	43.8	59.64	217.98	362145	-0.174532925199433	922	978	352.46	67.0	20210327
KES120210327063703_13	2021-03-27 06:40:21	2021-03-27 00:47:34	2021-03-27 12:24:44	352.78	344.38	-97.52	34.98	5942	5945	4	4	0.133333333333333	0.1811	61.69099193	15.0	59.59	218.14	362147	-0.174532925199433	922	978	350.63	21.0	20210327
KES120210327063703_14	2021-03-27 06:40:21	2021-03-27 00:47:34	2021-03-27 12:24:44	352.78	344.38	-97.52	34.98	5950	5957	8	6	0.266666666666667	0.0911	43.15238973	1.67	59.59	218.14	362147	-0.174532925199433	922	978	8.75	5.0	20210327
KES120210327063703_16	2021-03-27 06:41:11	2021-03-27 00:47:34	2021-03-27 12:24:44	353.62	343.55	-97.52	34.98	7425	7429	5	5	0.166666666666667	0.077	47.84661692	81.2	59.48	218.48	362150	-0.174532925199433	922	978	4.68	122.0	20210327
KES120210327063703_17	2021-03-27 06:41:25	2021-03-27 00:47:34	2021-03-27 12:24:44	353.85	343.32	-97.52	34.98	7867	7873	7	7	0.23333333333333303	0.141	58.96888425	4.71	59.45	218.57	362151	-0.174532925199433	922	978	353.87	13.0	20210327
KES120210327063703_18	2021-03-27 06:41:25	2021-03-27 00:47:34	2021-03-27 12:24:44	353.85	343.32	-97.52	34.98	7869	7889	21	21	0.7	0.039	64.90182155	32.76	59.45	218.57	362151	-0.174532925199433	922	978	347.79	85.0	20210327
KES120210327063703_19	2021-03-27 06:41:33	2021-03-27 00:47:34	2021-03-27 12:24:44	353.98	343.18	-97.52	34.98	8102	8105	4	4	0.133333333333333	0.1659	62.36523492	12.5	59.43	218.63	362152	-0.174532925199433	922	978	350.48	21.0	20210327
KES120210327063703_20	2021-03-27 06:41:59	2021-03-27 00:47:34	2021-03-27 12:24:44	354.42	342.75	-97.52	34.98	8872	8876	5	5	0.166666666666667	0.1703	69.27684721	1.8	59.38	218.8	362153	-0.174532925199433	922	978	343.43	5.0	20210327
KES120210327063703_21	2021-03-27 06:42:02	2021-03-27 00:47:34	2021-03-27 12:24:44	354.47	342.7	-97.52	34.98	8956	8961	6	6	0.2	0.1551	60.00976497	16.17	59.37	218.82	362154	-0.174532925199433	922	978	353.09	21.0	20210327
KES120210327063703_22	2021-03-27 06:42:18	2021-03-27 00:47:34	2021-03-27 12:24:44	354.73	342.43	-97.52	34.98	9443	9447	5	5	0.166666666666667	0.1833	70.10774295	5.4	59.33	218.93	362155	-0.174532925199433	922	978	342.69	9.0	20210327
KES120210327063703_24	2021-03-27 06:43:17	2021-03-27 00:47:34	2021-03-27 12:24:44	355.72	341.45	-97.52	34.98	11227	11231	5	5	0.166666666666667	0.0758	43.21515668	34.4	59.21	219.32	362159	-0.174532925199433	924	978	9.96	57.0	20210327
KES120210327063703_25	2021-03-27 06:43:25	2021-03-27 00:47:34	2021-03-27 12:24:44	355.85	341.32	-97.52	34.98	11462	11466	5	5	0.166666666666667	0.1786	63.84566422	30.0	59.19	219.37	362159	-0.174532925199433	924	978	349.76	37.0	20210327
KES120210327063703_26	2021-03-27 06:43:39	2021-03-27 00:47:34	2021-03-27 12:24:44	356.08	341.08	-97.52	34.98	11892	11898	7	6	0.23333333333333303	0.1201	52.99856095	4.67	59.16	219.46	362160	-0.174532925199433	924	978	0.78	9.0	20210327
KES120210327063703_27	2021-03-27 06:43:53	2021-03-27 00:47:34	2021-03-27 12:24:44	356.32	340.85	-97.52	34.98	12290	12293	4	4	0.133333333333333	0.1331	56.49656302	9.5	59.13	219.55	362161	-0.174532925199433	924	978	357.42	13.0	20210327
KES120210327063703_30	2021-03-27 06:44:55	2021-03-27 00:47:34	2021-03-27 12:24:44	357.35	339.82	-97.52	34.98	14163	14167	5	5	0.166666666666667	0.1746	53.88701476	7.8	58.99	219.96	362165	-0.174532925199433	922	978	0.46	15.0	20210327
KES120210327063703_31	2021-03-27 06:45:37	2021-03-27 00:47:34	2021-03-27 12:24:44	358.05	339.12	-97.52	34.98	15430	15436	7	6	0.23333333333333303	0.0944	46.88630495	1.0	58.9	220.23	362168	-0.174532925199433	922	978	7.51	1.0	20210327
KES120210327063703_33	2021-03-27 06:46:28	2021-03-27 00:47:34	2021-03-27 12:24:44	358.9	338.27	-97.52	34.98	16938	16942	5	5	0.166666666666667	0.1833	71.64893952	12.2	58.79	220.56	362172	-0.174532925199433	922	978	342.81	26.0	20210327
KES120210327063703_34	2021-03-27 06:46:51	2021-03-27 00:47:34	2021-03-27 12:24:44	359.28	337.88	-97.52	34.98	17636	17642	7	6	0.23333333333333303	0.1399	60.85325589	8.83	58.79	220.56	362172	-0.174532925199433	922	978	354.14	21.0	20210327
KES120210327063703_38	2021-03-27 06:48:00	2021-03-27 00:47:34	2021-03-27 12:24:44	360.43	336.73	-97.52	34.98	19724	19728	5	5	0.166666666666667	0.128	63.43494882	9.6	58.58	221.15	362179	-0.174532925199433	922	978	352.15	13.0	20210327
KES120210327063703_40	2021-03-27 06:48:43	2021-03-27 00:47:34	2021-03-27 12:24:44	361.15	336.02	-97.52	34.98	21012	21015	4	4	0.133333333333333	0.2148	76.56608694	44.0	58.48	221.43	362182	-0.174532925199433	922	978	338.38	61.0	20210327
KES120210327063703_41	2021-03-27 06:49:44	2021-03-27 00:47:34	2021-03-27 12:24:44	362.17	335.0	-97.52	34.98	22840	22844	5	5	0.166666666666667	0.1735	63.77548436	25.8	58.34	221.81	362187	-0.174532925199433	922	978	352.53	31.0	20210327
KES120210327063703_42	2021-03-27 06:50:04	2021-03-27 00:47:34	2021-03-27 12:24:44	362.5	334.67	-97.52	34.98	23428	23433	6	5	0.2	0.1302	60.67584116	2.2	58.3	221.94	362189	-0.174532925199433	922	978	355.86	7.0	20210327
KES120210327063703_43	2021-03-27 06:50:10	2021-03-27 00:47:34	2021-03-27 12:24:44	362.6	334.57	-97.52	34.98	23604	23607	4	4	0.133333333333333	0.1605	61.51132828	5.5	58.28	221.98	362189	-0.174532925199433	922	978	355.05	13.0	20210327
KES120210327063703_44	2021-03-27 06:50:48	2021-03-27 00:47:34	2021-03-27 12:24:44	363.23	333.93	-97.52	34.98	24751	24760	10	10	0.33333333333333304	0.1052	47.43995791	87.5	58.2	222.22	362192	-0.174532925199433	922	978	9.17	209.0	20210327
KES120210327063703_45	2021-03-27 06:51:05	2021-03-27 00:47:34	2021-03-27 12:24:44	363.52	333.65	-97.52	34.98	25261	25264	4	4	0.133333333333333	0.1876	67.74609471	7.75	58.16	222.32	362193	-0.174532925199433	922	978	348.93	13.0	20210327
KES120210327063703_46	2021-03-27 06:51:07	2021-03-27 00:47:34	2021-03-27 12:24:44	363.55	333.62	-97.52	34.98	25311	25314	4	4	0.133333333333333	0.1377	58.11534824	1.5	58.15	222.33	362193	-0.174532925199433	922	978	358.88	3.0	20210327
KES120210327063703_47	2021-03-27 06:51:33	2021-03-27 00:47:34	2021-03-27 12:24:44	363.98	333.18	-97.52	34.98	26097	26102	6	6	0.2	0.1432	60.33637279	1.67	58.09	222.5	362196	-0.174532925199433	922	978	356.83	3.0	20210327
KES120210327063703_49	2021-03-27 06:37:31	2021-03-27 00:47:34	2021-03-27 12:24:44	349.95	347.22	-97.52	34.98	840	844	5	5	0.166666666666667	0.0912	135.1329366	0.0	59.94	216.99	362136	-0.174532925199433	921	978	5.9	0.0	20210327
KES120210327063703_50	2021-03-27 06:38:17	2021-03-27 00:47:34	2021-03-27 12:24:44	350.72	346.45	-97.52	34.98	2217	2220	4	4	0.133333333333333	0.1443	123.1338153	0.0	59.85	217.3	362139	-0.174532925199433	922	978	354.59	0.0	20210327
KES120210327063703_51	2021-03-27 06:40:06	2021-03-27 00:47:34	2021-03-27 12:24:44	352.53	344.63	-97.52	34.98	5493	5500	8	6	0.266666666666667	0.0933	135.904595	0.0	59.62	218.04	362146	-0.174532925199433	922	978	7.76	0.0	20210327
KES120210327063703_52	2021-03-27 06:40:54	2021-03-27 00:47:34	2021-03-27 12:24:44	353.33	343.83	-97.52	34.98	6928	6930	3	3	0.1	0.1063	126.42476740000001	0.0	59.52	218.37	362149	-0.174532925199433	922	978	359.02	0.0	20210327
KES120210327063703_53	2021-03-27 06:41:22	2021-03-27 00:47:34	2021-03-27 12:24:44	353.8	343.37	-97.52	34.98	7764	7768	5	5	0.166666666666667	0.1714	126.47611840000002	0.0	59.46	218.55	362151	-0.174532925199433	922	978	359.27	0.0	20210327
KES120210327063703_54	2021-03-27 06:41:51	2021-03-27 00:47:34	2021-03-27 12:24:44	354.28	342.88	-97.52	34.98	8635	8638	4	4	0.133333333333333	0.1052	129.77779809999998	0.0	59.39	218.75	362153	-0.174532925199433	922	978	2.7	0.0	20210327
KES120210327063703_55	2021-03-27 06:42:32	2021-03-27 00:47:34	2021-03-27 12:24:44	354.97	342.2	-97.52	34.98	9865	9869	5	5	0.166666666666667	0.1659	106.9315483	0.0	59.3	219.02	362156	-0.174532925199433	922	978	339.6	0.0	20210327
KES120210327063703_56	2021-03-27 06:46:56	2021-03-27 00:47:34	2021-03-27 12:24:44	359.37	337.8	-97.52	34.98	17779	17781	3	3	0.1	0.1182	122.427555	0.0	58.72	220.74	362174	-0.174532925199433	922	978	357.66	0.0	20210327
KES120210327063703_57	2021-03-27 06:48:10	2021-03-27 00:47:34	2021-03-27 12:24:44	360.6	336.57	-97.52	34.98	20012	20020	9	7	0.3	0.1009	130.5095481	0.0	58.56	221.22	362180	-0.174532925199433	922	978	6.11	0.0	20210327
KES120210327063703_58	2021-03-27 06:49:20	2021-03-27 00:47:34	2021-03-27 12:24:44	361.77	335.4	-97.52	34.98	22099	22102	4	4	0.133333333333333	0.1367	116.9253972	0.0	58.4	221.66	362185	-0.174532925199433	922	978	353.08	0.0	20210327
KES120210327065204_1	2021-03-27 06:52:45	2021-03-27 00:47:34	2021-03-27 12:24:44	365.18	331.98	-97.52	34.98	1234	1239	6	5	0.2	0.0803	42.4142056575755	1.0	57.93	222.94	362201	-0.174532925199433	922	974	14.66	1.0	20210327
KES120210327065204_3	2021-03-27 06:53:07	2021-03-27 00:47:34	2021-03-27 12:24:44	365.55	331.62	-97.52	34.98	1899	1904	6	6	0.2	0.1224	56.8926852962119	100.67	57.87	223.08	362203	-0.174532925199433	923	974	0.94	133.0	20210327
KES120210327065204_4	2021-03-27 06:53:11	2021-03-27 00:47:34	2021-03-27 12:24:44	365.62	331.55	-97.52	34.98	2020	2025	6	6	0.2	0.1257	63.292775964565	6.5	57.86	223.1	362204	-0.174532925199433	923	974	354.46	10.0	20210327
KES120210327065204_5	2021-03-27 06:54:15	2021-03-27 00:47:34	2021-03-27 12:24:44	366.68	330.48	-97.52	34.98	3942	3946	5	5	0.166666666666667	0.1636	63.1168946302414	10.0	57.71	223.49	362209	-0.174532925199433	923	974	355.08	13.0	20210327
KES120210327065204_6	2021-03-27 06:54:24	2021-03-27 00:47:34	2021-03-27 12:24:44	366.83	330.33	-97.52	34.98	4210	4213	4	4	0.133333333333333	0.1723	64.4098579808016	10.25	57.69	223.55	362210	-0.174532925199433	923	974	353.81	21.0	20210327
KES120210327065204_7	2021-03-27 06:54:47	2021-03-27 00:47:34	2021-03-27 12:24:44	367.22	329.95	-97.52	34.98	4891	4894	4	4	0.133333333333333	0.2329	94.89656116244801	81.75	57.69	223.55	362210	-0.174532925199433	923	974	319.58	91.0	20210327
KES120210327065204_8	2021-03-27 06:55:01	2021-03-27 00:47:34	2021-03-27 12:24:44	367.45	329.72	-97.52	34.98	5303	5309	7	6	0.23333333333333303	0.0986	45.168022332166395	3.67	57.61	223.77	362213	-0.174532925199433	923	974	13.02	13.0	20210327
KES120210327065204_12	2021-03-27 06:55:25	2021-03-27 00:47:34	2021-03-27 12:24:44	367.85	329.32	-97.52	34.98	6039	6045	7	7	0.23333333333333303	0.1224	55.3867142343597	131.29	57.55	223.92	362215	-0.174532925199433	923	974	3.38	157.0	20210327
KES120210327065204_16	2021-03-27 06:58:14	2021-03-27 00:47:34	2021-03-27 12:24:44	370.67	326.5	-97.52	34.98	11096	11100	5	4	0.166666666666667	0.1573	66.7601796209476	3.5	57.14	224.93	362230	-0.174532925199433	922	974	352.89	7.0	20210327
KES120210327065204_17	2021-03-27 06:58:37	2021-03-27 00:47:34	2021-03-27 12:24:44	371.05	326.12	-97.52	34.98	11794	11801	8	5	0.266666666666667	0.0868	47.6648760575113	3.0	57.09	225.07	362232	-0.174532925199433	922	974	12.13	7.0	20210327
KES120210327065204_18	2021-03-27 06:58:38	2021-03-27 00:47:34	2021-03-27 12:24:44	371.07	326.1	-97.52	34.98	11818	11821	4	4	0.133333333333333	0.1703	66.10333794902441	4.5	57.09	225.07	362232	-0.174532925199433	922	974	353.74	9.0	20210327
KES120210327065204_20	2021-03-27 06:58:56	2021-03-27 00:47:34	2021-03-27 12:24:44	371.37	325.8	-97.52	34.98	12364	12370	7	6	0.23333333333333303	0.1291	57.743850675998104	7.67	57.04	225.18	362234	-0.174532925199433	922	974	2.46	19.0	20210327
KES120210327065204_21	2021-03-27 06:58:58	2021-03-27 00:47:34	2021-03-27 12:24:44	371.4	325.77	-97.52	34.98	12424	12430	7	7	0.23333333333333303	0.1204	63.6410478603061	2.14	57.04	225.19	362234	-0.174532925199433	922	974	356.45	5.0	20210327
KES120210327065204_22	2021-03-27 06:59:03	2021-03-27 00:47:34	2021-03-27 12:24:44	371.48	325.68	-97.52	34.98	12570	12577	8	5	0.266666666666667	0.1009	55.286421414353505	2.2	57.03	225.22	362234	-0.174532925199433	922	974	4.94	7.0	20210327
KES120210327065204_23	2021-03-27 06:59:22	2021-03-27 00:47:34	2021-03-27 12:24:44	371.8	325.37	-97.52	34.98	13138	13142	5	5	0.166666666666667	0.1584	60.6769852036673	11.8	56.98	225.33	362236	-0.174532925199433	922	974	359.66	21.0	20210327
KES120210327065204_24	2021-03-27 06:59:24	2021-03-27 00:47:34	2021-03-27 12:24:44	371.83	325.33	-97.52	34.98	13206	13213	8	8	0.266666666666667	0.102	63.057732608437206	2.75	56.97	225.34	362236	-0.174532925199433	922	974	357.23	7.0	20210327
KES120210327065204_25	2021-03-27 07:00:05	2021-03-27 00:47:34	2021-03-27 12:24:44	372.52	324.65	-97.52	34.98	14422	14430	9	9	0.3	0.0998	57.437841476535596	59.78	56.87	225.58	362240	-0.174532925199433	922	974	3.22	85.0	20210327
KES120210327065204_26	2021-03-27 07:00:11	2021-03-27 00:47:34	2021-03-27 12:24:44	372.62	324.55	-97.52	34.98	14622	14626	5	5	0.166666666666667	0.141	59.1591077102931	3.0	56.86	225.62	362241	-0.174532925199433	922	974	1.53	7.0	20210327
KES120210327065204_27	2021-03-27 07:00:24	2021-03-27 00:47:34	2021-03-27 12:24:44	372.83	324.33	-97.52	34.98	14990	15000	11	6	0.3666666666666671	0.0748	48.51433045340429	1.0	56.86	225.62	362241	-0.174532925199433	922	974	11.94	1.0	20210327
KES120210327065204_30	2021-03-27 07:01:21	2021-03-27 00:47:34	2021-03-27 12:24:44	373.78	323.38	-97.52	34.98	16721	16725	5	5	0.166666666666667	0.1236	68.3712419310647	2.4	56.69	226.02	362247	-0.174532925199433	922	974	352.41	5.0	20210327
KES120210327065204_31	2021-03-27 07:01:22	2021-03-27 00:47:34	2021-03-27 12:24:44	373.8	323.37	-97.52	34.98	16747	16751	5	5	0.166666666666667	0.1931	83.6056022347724	57.4	56.69	226.03	362247	-0.174532925199433	922	974	335.42	73.0	20210327
KES120210327065204_32	2021-03-27 07:02:09	2021-03-27 00:47:34	2021-03-27 12:24:44	374.58	322.58	-97.52	34.98	18138	18144	7	7	0.23333333333333303	0.091	41.8711901511679	74.29	56.57	226.3	362252	-0.174532925199433	923	974	18.88	118.0	20210327
KES120210327065204_34	2021-03-27 07:02:44	2021-03-27 00:47:34	2021-03-27 12:24:44	375.17	322.0	-97.52	34.98	19211	19218	8	7	0.266666666666667	0.0986	52.529119715308	1.29	56.48	226.5	362255	-0.174532925199433	923	974	9.09	3.0	20210327
KES120210327065204_35	2021-03-27 07:03:05	2021-03-27 00:47:34	2021-03-27 12:24:44	375.52	321.65	-97.52	34.98	19835	19841	7	7	0.23333333333333303	0.1387	54.173535442281896	60.0	56.43	226.62	362257	-0.174532925199433	923	974	7.63	361.0	20210327
KES120210327065204_36	2021-03-27 07:03:49	2021-03-27 00:47:34	2021-03-27 12:24:44	376.25	320.92	-97.52	34.98	21164	21168	5	5	0.166666666666667	0.1887	71.565051177078	33.0	56.32	226.87	362261	-0.174532925199433	922	974	349.92	57.0	20210327
KES120210327065204_37	2021-03-27 07:04:08	2021-03-27 00:47:34	2021-03-27 12:24:44	376.57	320.6	-97.52	34.98	21727	21732	6	4	0.2	0.0965	53.130102354156	3.25	56.27	226.98	362263	-0.174532925199433	922	974	9.06	10.0	20210327
KES120210327065204_40	2021-03-27 07:04:37	2021-03-27 00:47:34	2021-03-27 12:24:44	377.05	320.12	-97.52	34.98	22582	22587	6	6	0.2	0.152	59.8785425474691	8.33	56.2	227.14	362266	-0.174532925199433	921	974	2.54	13.0	20210327
KES120210327065204_41	2021-03-27 07:05:04	2021-03-27 00:47:34	2021-03-27 12:24:44	377.5	319.67	-97.52	34.98	23392	23398	7	7	0.23333333333333303	0.127	51.02593233204289	1.29	56.13	227.3	362269	-0.174532925199433	921	974	11.45	3.0	20210327
KES120210327065204_43	2021-03-27 07:05:12	2021-03-27 00:47:34	2021-03-27 12:24:44	377.63	319.53	-97.52	34.98	23638	23644	7	7	0.23333333333333303	0.1021	58.1595301755655	1.57	56.11	227.34	362270	-0.174532925199433	921	974	4.51	5.0	20210327
KES120210327065204_44	2021-03-27 07:05:26	2021-03-27 00:47:34	2021-03-27 12:24:44	377.87	319.3	-97.52	34.98	24049	24058	10	10	0.33333333333333304	0.1042	51.0366717107829	38.5	56.08	227.42	362271	-0.174532925199433	921	974	11.58	73.0	20210327
KES120210327065204_45	2021-03-27 07:05:27	2021-03-27 00:47:34	2021-03-27 12:24:44	377.88	319.28	-97.52	34.98	24084	24088	5	5	0.166666666666667	0.10099999999999999	55.4562505922309	12.6	56.08	227.43	362271	-0.174532925199433	921	974	7.29	41.0	20210327
KES120210327065204_46	2021-03-27 07:05:48	2021-03-27 00:47:34	2021-03-27 12:24:44	378.23	318.93	-97.52	34.98	24707	24711	5	5	0.166666666666667	0.1118	58.8013190369927	2.2	56.02	227.54	362273	-0.174532925199433	921	974	4.09	4.0	20210327
KES120210327065204_47	2021-03-27 07:06:00	2021-03-27 00:47:34	2021-03-27 12:24:44	378.43	318.73	-97.52	34.98	25094	25101	8	8	0.266666666666667	0.0847	55.187886632219296	65.25	55.99	227.61	362274	-0.174532925199433	921	974	7.77	133.0	20210327
KES120210327065204_48	2021-03-27 06:52:19	2021-03-27 00:47:34	2021-03-27 12:24:44	364.75	332.42	-97.52	34.98	464	469	6	6	0.2	0.16699999999999998	123.44368375357901	0.0	57.99	222.78	362199	-0.174532925199433	922	974	0.94	0.0	20210327
KES120210327065204_49	2021-03-27 06:52:36	2021-03-27 00:47:34	2021-03-27 12:24:44	365.03	332.13	-97.52	34.98	946	949	4	4	0.133333333333333	0.1779	122.568139371785	0.0	57.95	222.89	362201	-0.174532925199433	922	974	0.19	0.0	20210327
KES120210327065204_50	2021-03-27 06:52:42	2021-03-27 00:47:34	2021-03-27 12:24:44	365.13	332.03	-97.52	34.98	1148	1151	4	4	0.133333333333333	0.0868	123.32926763823099	0.0	57.93	222.92	362201	-0.174532925199433	922	974	0.99	0.0	20210327
KES120210327065204_51	2021-03-27 06:53:58	2021-03-27 00:47:34	2021-03-27 12:24:44	366.4	330.77	-97.52	34.98	3433	3436	4	4	0.133333333333333	0.1603	118.743731252355	0.0	57.75	223.39	362208	-0.174532925199433	923	974	356.88	0.0	20210327
KES120210327065204_52	2021-03-27 06:54:44	2021-03-27 00:47:34	2021-03-27 12:24:44	367.17	330.0	-97.52	34.98	4809	4811	3	3	0.1	0.1647	120.124317998361	0.0	57.65	223.67	362211	-0.174532925199433	923	974	358.6	0.0	20210327
KES120210327065204_53	2021-03-27 06:54:58	2021-03-27 00:47:34	2021-03-27 12:24:44	367.4	329.77	-97.52	34.98	5224	5227	4	4	0.133333333333333	0.1354	119.438489674672	0.0	57.61	223.75	362213	-0.174532925199433	923	974	358.0	0.0	20210327
KES120210327065204_54	2021-03-27 06:57:44	2021-03-27 00:47:34	2021-03-27 12:24:44	370.17	327.0	-97.52	34.98	10204	10209	6	4	0.2	0.1009	124.473869683854	0.0	57.22	224.75	362227	-0.174532925199433	922	974	4.18	0.0	20210327
KES120210327065204_55	2021-03-27 06:58:12	2021-03-27 00:47:34	2021-03-27 12:24:44	370.63	326.53	-97.52	34.98	11040	11043	4	4	0.133333333333333	0.1811	116.126851082351	0.0	57.15	224.92	362230	-0.174532925199433	922	974	355.91	0.0	20210327
KES120210327065204_56	2021-03-27 06:59:16	2021-03-27 00:47:34	2021-03-27 12:24:44	371.7	325.47	-97.52	34.98	12960	12964	5	4	0.166666666666667	0.1247	116.92389270342699	0.0	56.99	225.29	362235	-0.174532925199433	922	974	357.15	0.0	20210327
KES120210327065204_57	2021-03-27 06:59:31	2021-03-27 00:47:34	2021-03-27 12:24:44	371.95	325.22	-97.52	34.98	13416	13420	5	5	0.166666666666667	0.1963	112.01955934686	0.0	56.96	225.38	362237	-0.174532925199433	922	974	352.1	0.0	20210327
KES120210327065204_58	2021-03-27 07:00:42	2021-03-27 00:47:34	2021-03-27 12:24:44	373.13	324.03	-97.52	34.98	15526	15531	6	5	0.2	0.1085	122.258843675968	0.0	56.78	225.8	362243	-0.174532925199433	922	974	3.16	0.0	20210327
KES120210327065204_59	2021-03-27 07:01:52	2021-03-27 00:47:34	2021-03-27 12:24:44	374.3	322.87	-97.52	34.98	17636	17637	2	2	0.0666666666666667	0.1918	110.157610894545	0.0	56.61	226.2	362250	-0.174532925199433	923	974	351.03	0.0	20210327
KES120210327065204_60	2021-03-27 07:04:14	2021-03-27 00:47:34	2021-03-27 12:24:44	376.67	320.5	-97.52	34.98	21896	21902	7	4	0.23333333333333303	0.1291	116.990028936108	0.0	56.26	227.01	362264	-0.174532925199433	922	974	359.18	0.0	20210327
KES120210327070705_3	2021-03-27 07:07:36	2021-03-27 00:47:34	2021-03-27 12:24:44	380.03	317.13	-97.52	34.98	917	921	5	5	0.166666666666667	0.1885	90.0	50.8	55.75	228.15	362284	-0.19198621771937602	923	970	331.38	97.0	20210327
KES120210327070705_5	2021-03-27 07:08:00	2021-03-27 00:47:34	2021-03-27 12:24:44	380.43	316.73	-97.52	34.98	1662	1666	5	5	0.166666666666667	0.0911	38.22434383	34.4	55.69	228.28	362287	-0.19198621771937602	922	970	25.26	65.0	20210327
KES120210327070705_6	2021-03-27 07:08:20	2021-03-27 00:47:34	2021-03-27 12:24:44	380.77	316.4	-97.52	34.98	2238	2246	9	4	0.3	0.0705	41.90102469	1.5	55.64	228.39	362289	-0.19198621771937602	922	970	22.1	3.0	20210327
KES120210327070705_7	2021-03-27 07:08:44	2021-03-27 00:47:34	2021-03-27 12:24:44	381.17	316.0	-97.52	34.98	2957	2973	17	17	0.566666666666667	0.0542	47.87965433	63.12	55.64	228.39	362289	-0.19198621771937602	922	970	16.62	109.0	20210327
KES120210327070705_8	2021-03-27 07:08:53	2021-03-27 00:47:34	2021-03-27 12:24:44	381.32	315.85	-97.52	34.98	3245	3248	4	4	0.133333333333333	0.1399	86.07556747	468.0	55.55	228.57	362292	-0.19198621771937602	922	970	336.48	697.0	20210327
KES120210327070705_9	2021-03-27 07:09:05	2021-03-27 00:47:34	2021-03-27 12:24:44	381.52	315.65	-97.52	34.98	3591	3595	5	5	0.166666666666667	0.2137	76.22118128	52.8	55.52	228.63	362294	-0.19198621771937602	922	970	347.88	64.0	20210327
KES120210327070705_12	2021-03-27 07:10:02	2021-03-27 00:47:34	2021-03-27 12:24:44	382.47	314.7	-97.52	34.98	5302	5308	7	7	0.23333333333333303	0.1042	66.53544027	113.43	55.38	228.95	362300	-0.19198621771937602	921	970	358.78	157.0	20210327
KES120210327070705_13	2021-03-27 07:10:24	2021-03-27 00:47:34	2021-03-27 12:24:44	382.83	314.33	-97.52	34.98	5974	5983	10	6	0.33333333333333304	0.0814	50.33034704	2.0	55.32	229.06	362302	-0.19198621771937602	921	970	15.09	4.0	20210327
KES120210327070705_14	2021-03-27 07:10:26	2021-03-27 00:47:34	2021-03-27 12:24:44	382.87	314.3	-97.52	34.98	6034	6064	31	31	1.03333333333333	0.0282	77.99174337	24.39	55.31	229.08	362302	-0.19198621771937602	921	970	346.39	71.0	20210327
KES120210327070705_16	2021-03-27 07:11:37	2021-03-27 00:47:34	2021-03-27 12:24:44	384.05	313.12	-97.52	34.98	8151	8155	5	4	0.166666666666667	0.1746	77.95022614	1.0	55.13	229.46	362310	-0.19198621771937602	922	970	346.87	1.0	20210327
KES120210327070705_17	2021-03-27 07:11:41	2021-03-27 00:47:34	2021-03-27 12:24:44	384.12	313.05	-97.52	34.98	8267	8273	7	6	0.23333333333333303	0.10300000000000001	57.79378705	2.0	55.12	229.48	362310	-0.19198621771937602	922	970	8.35	5.0	20210327
KES120210327070705_18	2021-03-27 07:13:01	2021-03-27 00:47:34	2021-03-27 12:24:44	385.45	311.72	-97.52	34.98	10685	10690	6	6	0.2	0.11699999999999999	58.30743187	4.5	54.91	229.91	362319	-0.19198621771937602	923	970	8.34	11.0	20210327
KES120210327070705_19	2021-03-27 07:13:21	2021-03-27 00:47:34	2021-03-27 12:24:44	385.78	311.38	-97.52	34.98	11294	11301	8	8	0.266666666666667	0.0976	54.81657849	2.25	54.86	230.01	362321	-0.19198621771937602	922	970	11.89	7.0	20210327
KES120210327070705_20	2021-03-27 07:13:44	2021-03-27 00:47:34	2021-03-27 12:24:44	386.17	311.0	-97.52	34.98	11960	11964	5	5	0.166666666666667	0.179	65.69545073	26.0	54.8	230.14	362324	-0.19198621771937602	922	970	1.05	37.0	20210327
KES120210327070705_21	2021-03-27 07:14:02	2021-03-27 00:47:34	2021-03-27 12:24:44	386.47	310.7	-97.52	34.98	12502	12506	5	5	0.166666666666667	0.1659	74.70183414	1.8	54.75	230.23	362326	-0.19198621771937602	922	970	351.41	3.0	20210327
KES120210327070705_22	2021-03-27 07:14:04	2021-03-27 00:47:34	2021-03-27 12:24:44	386.5	310.67	-97.52	34.98	12584	12589	6	5	0.2	0.1117	54.15670881	2.2	54.75	230.24	362326	-0.19198621771937602	922	970	12.8	5.0	20210327
KES120210327070705_23	2021-03-27 07:15:00	2021-03-27 00:47:34	2021-03-27 12:24:44	387.43	309.73	-97.52	34.98	14249	14253	5	5	0.166666666666667	0.1605	66.80140949	11.0	54.6	230.54	362333	-0.19198621771937602	922	970	0.36	19.0	20210327
KES120210327070705_24	2021-03-27 07:15:02	2021-03-27 00:47:34	2021-03-27 12:24:44	387.47	309.7	-97.52	34.98	14310	14313	4	4	0.133333333333333	0.1139	64.75692448	2.0	54.6	230.55	362333	-0.19198621771937602	922	970	2.52	5.0	20210327
KES120210327070705_25	2021-03-27 07:16:00	2021-03-27 00:47:34	2021-03-27 12:24:44	388.43	308.73	-97.52	34.98	16046	16053	8	6	0.266666666666667	0.0968	54.73783815	1.67	54.44	230.85	362339	-0.19198621771937602	919	970	12.95	3.0	20210327
KES120210327070705_26	2021-03-27 07:16:12	2021-03-27 00:47:34	2021-03-27 12:24:44	388.63	308.53	-97.52	34.98	16410	16416	7	5	0.23333333333333303	0.0805	51.47836458	1.8	54.41	230.91	362341	-0.19198621771937602	919	970	16.15	3.0	20210327
KES120210327070705_29	2021-03-27 07:17:06	2021-03-27 00:47:34	2021-03-27 12:24:44	389.53	307.63	-97.52	34.98	18029	18035	7	7	0.23333333333333303	0.1312	65.73321157	102.57	54.27	231.19	362347	-0.19198621771937602	922	970	2.25	169.0	20210327
KES120210327070705_30	2021-03-27 07:17:10	2021-03-27 00:47:34	2021-03-27 12:24:44	389.6	307.57	-97.52	34.98	18146	18151	6	6	0.2	0.1703	67.79059084	160.83	54.26	231.21	362348	-0.19198621771937602	922	970	0.1	211.0	20210327
KES120210327070705_31	2021-03-27 07:17:19	2021-03-27 00:47:34	2021-03-27 12:24:44	389.75	307.42	-97.52	34.98	18408	18419	12	7	0.4	0.0857	51.03411488	1.57	54.23	231.26	362349	-0.19198621771937602	922	970	16.98	5.0	20210327
KES120210327070705_32	2021-03-27 07:17:24	2021-03-27 00:47:34	2021-03-27 12:24:44	389.83	307.33	-97.52	34.98	18576	18582	7	5	0.23333333333333303	0.1063	61.22681733	3.0	54.22	231.28	362349	-0.19198621771937602	922	970	7.02	5.0	20210327
KES120210327070705_33	2021-03-27 07:17:26	2021-03-27 00:47:34	2021-03-27 12:24:44	389.87	307.3	-97.52	34.98	18626	18632	7	7	0.23333333333333303	0.1095	73.76764934	192.71	54.21	231.29	362349	-0.19198621771937602	922	970	353.68	235.0	20210327
KES120210327070705_34	2021-03-27 07:17:52	2021-03-27 00:47:34	2021-03-27 12:24:44	390.3	306.87	-97.52	34.98	19415	19422	8	5	0.266666666666667	0.0857	52.22900132	2.6	54.15	231.43	362352	-0.19198621771937602	922	970	16.04	9.0	20210327
KES120210327070705_37	2021-03-27 07:18:45	2021-03-27 00:47:34	2021-03-27 12:24:44	391.18	305.98	-97.52	34.98	20985	20989	5	4	0.166666666666667	0.1314	64.07025905	5.75	54.0	231.7	362359	-0.19198621771937602	921	970	4.59	16.0	20210327
KES120210327070705_39	2021-03-27 07:18:57	2021-03-27 00:47:34	2021-03-27 12:24:44	391.38	305.78	-97.52	34.98	21363	21366	4	4	0.133333333333333	0.1792	85.88087202	3.25	53.97	231.76	362360	-0.19198621771937602	921	970	340.23	5.0	20210327
KES120210327070705_40	2021-03-27 07:19:02	2021-03-27 00:47:34	2021-03-27 12:24:44	391.47	305.7	-97.52	34.98	21517	21522	6	5	0.2	0.0879	54.16234705	3.4	53.96	231.79	362361	-0.19198621771937602	921	970	14.62	10.0	20210327
KES120210327070705_42	2021-03-27 07:19:19	2021-03-27 00:47:34	2021-03-27 12:24:44	391.75	305.42	-97.52	34.98	22035	22043	9	9	0.3	0.0423	63.43494882	40.33	53.91	231.87	362363	-0.19198621771937602	921	970	5.45	64.0	20210327
KES120210327070705_43	2021-03-27 07:20:22	2021-03-27 00:47:34	2021-03-27 12:24:44	392.8	304.37	-97.52	34.98	23899	23903	5	5	0.166666666666667	0.1627	66.21636249	22.6	53.74	232.19	362370	-0.19198621771937602	922	970	2.93	26.0	20210327
KES120210327070705_48	2021-03-27 07:20:58	2021-03-27 00:47:34	2021-03-27 12:24:44	393.4	303.77	-97.52	34.98	24981	24993	13	13	0.4333333333333329	0.0618	30.89392624	82.46	53.65	232.37	362375	-0.19198621771937602	923	970	36.12	131.0	20210327
KES120210327070705_49	2021-03-27 07:07:50	2021-03-27 00:47:34	2021-03-27 12:24:44	380.27	316.9	-97.52	34.98	1349	1351	3	3	0.1	0.1809	101.761071	0.0	55.71	228.22	362286	-0.19198621771937602	923	970	345.14	0.0	20210327
KES120210327070705_50	2021-03-27 07:08:20	2021-03-27 00:47:34	2021-03-27 12:24:44	380.77	316.4	-97.52	34.98	2237	2241	5	5	0.166666666666667	0.1529	115.0434132	0.0	55.64	228.39	362289	-0.19198621771937602	922	970	359.79	0.0	20210327
KES120210327070705_51	2021-03-27 07:09:18	2021-03-27 00:47:34	2021-03-27 12:24:44	381.73	315.43	-97.52	34.98	3981	3985	5	4	0.166666666666667	0.1737	99.49278248	0.0	55.49	228.71	362295	-0.19198621771937602	921	970	343.11	0.0	20210327
KES120210327070705_52	2021-03-27 07:09:29	2021-03-27 00:47:34	2021-03-27 12:24:44	381.92	315.25	-97.52	34.98	4311	4315	5	5	0.166666666666667	0.1542	111.6015645	0.0	55.46	228.77	362296	-0.19198621771937602	921	970	356.6	0.0	20210327
KES120210327070705_53	2021-03-27 07:10:03	2021-03-27 00:47:34	2021-03-27 12:24:44	382.48	314.68	-97.52	34.98	5338	5346	9	5	0.3	0.0825	132.2957315	0.0	55.37	228.95	362300	-0.19198621771937602	921	970	17.42	0.0	20210327
KES120210327070705_54	2021-03-27 07:10:17	2021-03-27 00:47:34	2021-03-27 12:24:44	382.72	314.45	-97.52	34.98	5753	5756	4	4	0.133333333333333	0.16399999999999998	115.8289575	0.0	55.34	229.03	362301	-0.19198621771937602	921	970	1.35	0.0	20210327
KES120210327070705_55	2021-03-27 07:11:19	2021-03-27 00:47:34	2021-03-27 12:24:44	383.75	313.42	-97.52	34.98	7621	7622	2	2	0.0666666666666667	0.1855	99.34897759	0.0	55.18	229.36	362308	-0.19198621771937602	922	970	343.67	0.0	20210327
KES120210327070705_56	2021-03-27 07:12:03	2021-03-27 00:47:34	2021-03-27 12:24:44	384.48	312.68	-97.52	34.98	8940	8944	5	5	0.166666666666667	0.1419	112.2588946	0.0	55.06	229.6	362313	-0.19198621771937602	923	970	358.26	0.0	20210327
KES120210327070705_57	2021-03-27 07:12:17	2021-03-27 00:47:34	2021-03-27 12:24:44	384.72	312.45	-97.52	34.98	9374	9375	2	2	0.0666666666666667	0.1766	112.0112832	0.0	55.03	229.67	362314	-0.19198621771937602	923	970	358.08	0.0	20210327
KES120210327070705_58	2021-03-27 07:13:29	2021-03-27 00:47:34	2021-03-27 12:24:44	385.92	311.25	-97.52	34.98	11522	11526	5	4	0.166666666666667	0.0824	130.13548559999998	0.0	54.84	230.06	362322	-0.19198621771937602	922	970	16.68	0.0	20210327
KES120210327070705_59	2021-03-27 07:14:20	2021-03-27 00:47:34	2021-03-27 12:24:44	386.77	310.4	-97.52	34.98	13052	13055	4	4	0.133333333333333	0.0933	127.5226697	0.0	54.71	230.33	362328	-0.19198621771937602	922	970	14.52	0.0	20210327
KES120210327070705_60	2021-03-27 07:14:41	2021-03-27 00:47:34	2021-03-27 12:24:44	387.12	310.05	-97.52	34.98	13690	13695	6	4	0.2	0.1508	113.10523700000002	0.0	54.65	230.44	362330	-0.19198621771937602	922	970	0.14	0.0	20210327
KES120210327070705_61	2021-03-27 07:14:51	2021-03-27 00:47:34	2021-03-27 12:24:44	387.28	309.88	-97.52	34.98	13995	14000	6	6	0.2	0.1605	115.84794779999999	0.0	54.62	230.49	362331	-0.19198621771937602	922	970	3.08	0.0	20210327
KES120210327070705_62	2021-03-27 07:16:27	2021-03-27 00:47:34	2021-03-27 12:24:44	388.88	308.28	-97.52	34.98	16858	16861	4	4	0.133333333333333	0.1774	97.22935298	0.0	54.37	230.99	362343	-0.19198621771937602	919	970	343.05	0.0	20210327
KES120210327070705_63	2021-03-27 07:18:54	2021-03-27 00:47:34	2021-03-27 12:24:44	391.33	305.83	-97.52	34.98	21283	21285	3	3	0.1	0.2584	84.08559348	0.0	53.98	231.75	362360	-0.19198621771937602	921	970	328.03	0.0	20210327
KES120210327070705_64	2021-03-27 07:20:20	2021-03-27 00:47:34	2021-03-27 12:24:44	392.77	304.4	-97.52	34.98	23853	23855	3	3	0.1	0.179	97.52382044	0.0	53.75	232.18	362370	-0.19198621771937602	922	970	344.74	0.0	20210327
KES120210327070705_65	2021-03-27 07:21:37	2021-03-27 00:47:34	2021-03-27 12:24:44	394.05	303.12	-97.52	34.98	26166	26169	4	3	0.133333333333333	0.1907	102.7243557	0.0	53.54	232.57	362380	-0.19198621771937602	923	970	351.22	0.0	20210327
KES120210327072209_1	2021-03-27 07:22:18	2021-03-27 00:47:34	2021-03-27 12:24:44	394.73	302.43	-97.52	34.98	261	263	3	3	0.1	0.115	63.6989828041811	16.0	53.43	232.77	362385	-0.174532925199433	922	968	5.22	30.0	20210327
KES120210327072209_2	2021-03-27 07:22:41	2021-03-27 00:47:34	2021-03-27 12:24:44	395.12	302.05	-97.52	34.98	948	955	8	5	0.266666666666667	0.0803	49.7036147042932	14.6	53.37	232.89	362387	-0.174532925199433	922	968	19.21	28.0	20210327
KES120210327072209_3	2021-03-27 07:22:48	2021-03-27 00:47:34	2021-03-27 12:24:44	395.23	301.93	-97.52	34.98	1171	1174	4	4	0.133333333333333	0.1323	76.440548129466	175.75	53.35	232.92	362388	-0.174532925199433	922	968	351.44	190.0	20210327
KES120210327072209_4	2021-03-27 07:22:54	2021-03-27 00:47:34	2021-03-27 12:24:44	395.33	301.83	-97.52	34.98	1352	1357	6	5	0.2	0.1356	69.8575525816931	9.0	53.33	232.95	362389	-0.174532925199433	922	968	358.85	9.0	20210327
KES120210327072209_5	2021-03-27 07:23:22	2021-03-27 00:47:34	2021-03-27 12:24:44	395.8	301.37	-97.52	34.98	2198	2201	4	4	0.133333333333333	0.1963	88.50936816473771	16.75	53.26	233.09	362393	-0.174532925199433	922	968	337.32	25.0	20210327
KES120210327072209_6	2021-03-27 07:24:11	2021-03-27 00:47:34	2021-03-27 12:24:44	396.62	300.55	-97.52	34.98	3646	3650	5	5	0.166666666666667	0.1985	88.6511796245713	18.4	53.12	233.33	362399	-0.174532925199433	922	968	337.42	35.0	20210327
KES120210327072209_7	2021-03-27 07:24:56	2021-03-27 00:47:34	2021-03-27 12:24:44	397.37	299.8	-97.52	34.98	5010	5016	7	7	0.23333333333333303	0.1129	72.8830201222717	14.57	53.0	233.55	362404	-0.174532925199433	921	968	356.22	25.0	20210327
KES120210327072209_8	2021-03-27 07:25:10	2021-03-27 00:47:34	2021-03-27 12:24:44	397.6	299.57	-97.52	34.98	5440	5445	6	6	0.2	0.152	67.5430610000579	33.5	52.96	233.62	362406	-0.174532925199433	921	968	2.17	49.0	20210327
KES120210327072209_9	2021-03-27 07:25:17	2021-03-27 00:47:34	2021-03-27 12:24:44	397.72	299.45	-97.52	34.98	5637	5650	14	14	0.46666666666666706	0.0651	51.8522164746819	64.93	52.94	233.65	362407	-0.174532925199433	921	968	18.09	117.0	20210327
KES120210327072209_10	2021-03-27 07:25:28	2021-03-27 00:47:34	2021-03-27 12:24:44	397.9	299.27	-97.52	34.98	5965	5968	4	4	0.133333333333333	0.1194	66.03751102542181	17.0	52.91	233.71	362409	-0.174532925199433	921	968	3.89	24.0	20210327
KES120210327072209_11	2021-03-27 07:25:45	2021-03-27 00:47:34	2021-03-27 12:24:44	398.18	298.98	-97.52	34.98	6489	6496	8	6	0.266666666666667	0.0727	45.909380449199105	13.0	52.87	233.79	362411	-0.174532925199433	921	968	23.79	15.0	20210327
KES120210327072209_12	2021-03-27 07:25:50	2021-03-27 00:47:34	2021-03-27 12:24:44	398.27	298.9	-97.52	34.98	6634	6639	6	6	0.2	0.127	55.9416732954288	24.33	52.85	233.81	362411	-0.174532925199433	921	968	14.33	42.0	20210327
KES120210327072209_13	2021-03-27 07:26:04	2021-03-27 00:47:34	2021-03-27 12:24:44	398.5	298.67	-97.52	34.98	7041	7043	3	3	0.1	0.2117	80.8858249452088	60.67	52.81	233.88	362413	-0.174532925199433	921	968	347.39	72.0	20210327
KES120210327072209_14	2021-03-27 07:26:09	2021-03-27 00:47:34	2021-03-27 12:24:44	398.58	298.58	-97.52	34.98	7194	7207	14	14	0.46666666666666706	0.0565	54.41699327799461	70.43	52.8	233.91	362414	-0.174532925199433	921	968	15.94	121.0	20210327
KES120210327072209_15	2021-03-27 07:26:09	2021-03-27 00:47:34	2021-03-27 12:24:44	398.58	298.58	-97.52	34.98	7205	7211	7	7	0.23333333333333303	0.1303	56.85915623917911	28.86	52.8	233.91	362414	-0.174532925199433	921	968	13.55	48.0	20210327
KES120210327072209_16	2021-03-27 07:26:15	2021-03-27 00:47:34	2021-03-27 12:24:44	398.68	298.48	-97.52	34.98	7394	7400	7	6	0.23333333333333303	0.1053	63.3383287129698	19.67	52.78	233.94	362415	-0.174532925199433	921	968	7.01	42.0	20210327
KES120210327072209_17	2021-03-27 07:26:23	2021-03-27 00:47:34	2021-03-27 12:24:44	398.82	298.35	-97.52	34.98	7605	7612	8	7	0.266666666666667	0.1205	71.11782520741609	18.57	52.76	233.97	362416	-0.174532925199433	921	968	358.69	25.0	20210327
KES120210327072209_18	2021-03-27 07:26:33	2021-03-27 00:47:34	2021-03-27 12:24:44	398.98	298.18	-97.52	34.98	7922	7928	7	6	0.23333333333333303	0.076	46.5786179722981	16.17	52.73	234.02	362417	-0.174532925199433	921	968	23.46	35.0	20210327
KES120210327072209_19	2021-03-27 07:27:06	2021-03-27 00:47:34	2021-03-27 12:24:44	399.53	297.63	-97.52	34.98	8899	8902	4	4	0.133333333333333	0.2087	76.8727362638481	67.0	52.64	234.18	362421	-0.174532925199433	920	968	352.43	72.0	20210327
KES120210327072209_20	2021-03-27 07:27:11	2021-03-27 00:47:34	2021-03-27 12:24:44	399.62	297.55	-97.52	34.98	9053	9061	9	5	0.3	0.0826	49.4815882185692	17.8	52.63	234.21	362422	-0.174532925199433	920	968	21.0	25.0	20210327
KES120210327072209_21	2021-03-27 07:27:15	2021-03-27 00:47:34	2021-03-27 12:24:44	399.68	297.48	-97.52	34.98	9176	9182	7	6	0.23333333333333303	0.0946	59.2247846578128	10.83	52.62	234.23	362422	-0.174532925199433	920	968	11.57	20.0	20210327
KES120210327072209_22	2021-03-27 07:27:18	2021-03-27 00:47:34	2021-03-27 12:24:44	399.73	297.43	-97.52	34.98	9277	9281	5	5	0.166666666666667	0.1065	74.0120998194016	14.4	52.61	234.24	362423	-0.174532925199433	920	968	355.77	36.0	20210327
KES120210327072209_23	2021-03-27 07:27:55	2021-03-27 00:47:34	2021-03-27 12:24:44	400.35	296.82	-97.52	34.98	10393	10399	7	6	0.23333333333333303	0.1152	64.5833611360712	20.17	52.51	234.42	362428	-0.174532925199433	920	968	6.29	30.0	20210327
KES120210327072209_24	2021-03-27 07:28:12	2021-03-27 00:47:34	2021-03-27 12:24:44	400.63	296.53	-97.52	34.98	10876	10880	5	5	0.166666666666667	0.1415	73.18898107457379	9.0	52.46	234.5	362430	-0.174532925199433	919	968	357.01	9.0	20210327
KES120210327072209_25	2021-03-27 07:28:37	2021-03-27 00:47:34	2021-03-27 12:24:44	401.05	296.12	-97.52	34.98	11651	11654	4	3	0.133333333333333	0.0979	59.4022157906658	9.0	52.39	234.62	362433	-0.174532925199433	919	968	11.87	9.0	20210327
KES120210327072209_26	2021-03-27 07:28:44	2021-03-27 00:47:34	2021-03-27 12:24:44	401.17	296.0	-97.52	34.98	11855	11863	9	7	0.3	0.0947	58.783979695609595	10.57	52.37	234.65	362434	-0.174532925199433	919	968	12.53	20.0	20210327
KES120210327072209_27	2021-03-27 07:29:52	2021-03-27 00:47:34	2021-03-27 12:24:44	402.3	294.87	-97.52	34.98	13901	13904	4	4	0.133333333333333	0.2141	76.8232515423042	36.75	52.18	234.97	362443	-0.174532925199433	920	968	353.43	56.0	20210327
KES120210327072209_28	2021-03-27 07:29:53	2021-03-27 00:47:34	2021-03-27 12:24:44	402.32	294.85	-97.52	34.98	13923	13930	8	8	0.266666666666667	0.0467	74.2192466904846	119.88	52.18	234.98	362443	-0.174532925199433	920	968	356.42	156.0	20210327
KES120210327072209_30	2021-03-27 07:29:54	2021-03-27 00:47:34	2021-03-27 12:24:44	402.33	294.83	-97.52	34.98	13950	13953	4	4	0.133333333333333	0.0652	54.29330859939711	57.0	52.18	234.98	362443	-0.174532925199433	920	968	17.36	90.0	20210327
KES120210327072209_31	2021-03-27 07:29:59	2021-03-27 00:47:34	2021-03-27 12:24:44	402.42	294.75	-97.52	34.98	14085	14092	8	6	0.266666666666667	0.087	59.251272678315296	10.0	52.16	235.01	362444	-0.174532925199433	920	968	12.5	15.0	20210327
KES120210327072209_32	2021-03-27 07:31:02	2021-03-27 00:47:34	2021-03-27 12:24:44	403.47	293.7	-97.52	34.98	15996	16004	9	7	0.3	0.1118	61.531559972997705	17.29	51.99	235.3	362453	-0.174532925199433	921	968	10.54	24.0	20210327
KES120210327072209_33	2021-03-27 07:31:31	2021-03-27 00:47:34	2021-03-27 12:24:44	403.95	293.22	-97.52	34.98	16851	16857	7	7	0.23333333333333303	0.0923	56.8747524223507	15.43	51.91	235.44	362457	-0.174532925199433	921	968	15.4	18.0	20210327
KES120210327072209_36	2021-03-27 07:32:04	2021-03-27 00:47:34	2021-03-27 12:24:44	404.5	292.67	-97.52	34.98	17840	17851	12	11	0.4	0.0368	68.1063268582716	58.0	51.81	235.59	362461	-0.174532925199433	924	968	3.96	99.0	20210327
KES120210327072209_37	2021-03-27 07:32:38	2021-03-27 00:47:34	2021-03-27 12:24:44	405.07	292.1	-97.52	34.98	18863	18868	6	5	0.2	0.1331	69.794884117159	15.2	51.72	235.75	362466	-0.174532925199433	924	968	2.31	25.0	20210327
KES120210327072209_38	2021-03-27 07:32:52	2021-03-27 00:47:34	2021-03-27 12:24:44	405.3	291.87	-97.52	34.98	19281	19284	4	4	0.133333333333333	0.1753	77.72477083800591	43.5	51.68	235.81	362468	-0.174532925199433	924	968	353.38	49.0	20210327
KES120210327072209_39	2021-03-27 07:33:37	2021-03-27 00:47:34	2021-03-27 12:24:44	406.05	291.12	-97.52	34.98	20652	20655	4	4	0.133333333333333	0.1464	85.0554248701454	563.75	51.55	236.02	362474	-0.174532925199433	922	968	344.84	936.0	20210327
KES120210327072209_40	2021-03-27 07:33:55	2021-03-27 00:47:34	2021-03-27 12:24:44	406.35	290.82	-97.52	34.98	21168	21175	8	8	0.266666666666667	0.1117	74.2051383391398	18.38	51.5	236.11	362476	-0.174532925199433	922	968	357.81	35.0	20210327
KES120210327072209_41	2021-03-27 07:34:11	2021-03-27 00:47:34	2021-03-27 12:24:44	406.62	290.55	-97.52	34.98	21664	21669	6	6	0.2	0.1139	58.46520809481171	17.33	51.46	236.18	362479	-0.174532925199433	922	968	14.74	48.0	20210327
KES120210327072209_42	2021-03-27 07:35:02	2021-03-27 00:47:34	2021-03-27 12:24:44	407.47	289.7	-97.52	34.98	23191	23194	4	4	0.133333333333333	0.1336	63.281341202972605	87.25	51.31	236.41	362486	-0.174532925199433	921	968	10.11	108.0	20210327
KES120210327072209_43	2021-03-27 07:36:14	2021-03-27 00:47:34	2021-03-27 12:24:44	408.67	288.5	-97.52	34.98	25345	25348	4	4	0.133333333333333	0.1659	74.525269741646	42.5	51.11	236.74	362496	-0.174532925199433	922	968	358.21	56.0	20210327
KES120210327072209_44	2021-03-27 07:23:05	2021-03-27 00:47:34	2021-03-27 12:24:44	395.52	301.65	-97.52	34.98	1684	1688	5	5	0.166666666666667	0.102	117.844770331365	0.0	53.3	233.01	362390	-0.174532925199433	922	968	7.11	0.0	20210327
KES120210327072209_45	2021-03-27 07:25:48	2021-03-27 00:47:34	2021-03-27 12:24:44	398.23	298.93	-97.52	34.98	6557	6560	4	4	0.133333333333333	0.1183	94.2758411126289	0.0	52.86	233.81	362411	-0.174532925199433	921	968	341.51	0.0	20210327
KES120210327072209_46	2021-03-27 07:26:17	2021-03-27 00:47:34	2021-03-27 12:24:44	398.72	298.45	-97.52	34.98	7439	7442	4	4	0.133333333333333	0.1987	113.57092592418199	0.0	52.78	233.95	362415	-0.174532925199433	921	968	3.76	0.0	20210327
KES120210327072209_47	2021-03-27 07:27:50	2021-03-27 00:47:34	2021-03-27 12:24:44	400.27	296.9	-97.52	34.98	10233	10235	3	3	0.1	0.2109	99.0360595029163	0.0	52.52	234.39	362427	-0.174532925199433	920	968	347.89	0.0	20210327
KES120210327072209_48	2021-03-27 07:32:13	2021-03-27 00:47:34	2021-03-27 12:24:44	404.65	292.52	-97.52	34.98	18114	18117	4	4	0.133333333333333	0.19699999999999998	99.2485994336183	0.0	51.79	235.63	362462	-0.174532925199433	924	968	349.59	0.0	20210327
KES120210327073714_1	2021-03-27 07:38:10	2021-03-27 00:47:34	2021-03-27 12:24:44	410.6	286.57	-97.52	34.98	1669	1676	8	8	0.266666666666667	0.1171	67.20237586	4.0	50.78	237.26	362513	-0.15707963267949	922	966	5.93	7.0	20210327
KES120210327073714_2	2021-03-27 07:38:18	2021-03-27 00:47:34	2021-03-27 12:24:44	410.73	286.43	-97.52	34.98	1928	1932	5	5	0.166666666666667	0.1052	68.79077387	2.6	50.76	237.3	362514	-0.15707963267949	922	966	4.23	7.0	20210327
KES120210327073714_4	2021-03-27 07:38:46	2021-03-27 00:47:34	2021-03-27 12:24:44	411.2	285.97	-97.52	34.98	2775	2781	7	6	0.23333333333333303	0.1215	66.05639871	4.83	50.68	237.42	362518	-0.15707963267949	922	966	7.37	10.0	20210327
KES120210327073714_5	2021-03-27 07:39:04	2021-03-27 00:47:34	2021-03-27 12:24:44	411.5	285.67	-97.52	34.98	3288	3294	7	7	0.23333333333333303	0.0271	81.92679512	35.29	50.62	237.5	362521	-0.15707963267949	922	966	349.17	57.0	20210327
KES120210327073714_7	2021-03-27 07:39:40	2021-03-27 00:47:34	2021-03-27 12:24:44	412.1	285.07	-97.52	34.98	4366	4369	4	4	0.133333333333333	0.126	74.48521145	1.0	50.52	237.66	362526	-0.15707963267949	921	966	358.24	1.0	20210327
KES120210327073714_8	2021-03-27 07:39:44	2021-03-27 00:47:34	2021-03-27 12:24:44	412.17	285.0	-97.52	34.98	4494	4497	4	4	0.133333333333333	0.1824	81.27170359	2.0	50.51	237.68	362527	-0.15707963267949	921	966	350.18	3.0	20210327
KES120210327073714_9	2021-03-27 07:40:21	2021-03-27 00:47:34	2021-03-27 12:24:44	412.78	284.38	-97.52	34.98	5599	5602	4	4	0.133333333333333	0.152	85.2823975	1.0	50.4	237.84	362532	-0.15707963267949	921	966	345.42	1.0	20210327
KES120210327073714_10	2021-03-27 07:41:00	2021-03-27 00:47:34	2021-03-27 12:24:44	413.43	283.73	-97.52	34.98	6778	6782	5	5	0.166666666666667	0.1161	69.59642693	2.2	50.29	238.01	362538	-0.15707963267949	922	966	4.24	7.0	20210327
KES120210327073714_11	2021-03-27 07:41:16	2021-03-27 00:47:34	2021-03-27 12:24:44	413.7	283.47	-97.52	34.98	7260	7308	49	29	1.6333333333333302	0.0195	62.71510826	5.28	50.24	238.08	362540	-0.15707963267949	922	966	11.76	21.0	20210327
KES120210327073714_13	2021-03-27 07:42:31	2021-03-27 00:47:34	2021-03-27 12:24:44	414.95	282.22	-97.52	34.98	9516	9520	5	5	0.166666666666667	0.1661	68.53873297	330.0	50.03	238.41	362551	-0.15707963267949	921	966	5.91	526.0	20210327
KES120210327073714_14	2021-03-27 07:42:37	2021-03-27 00:47:34	2021-03-27 12:24:44	415.05	282.12	-97.52	34.98	9700	9707	8	4	0.266666666666667	0.0912	66.97450799	2.5	50.01	238.43	362552	-0.15707963267949	921	966	7.66	5.0	20210327
KES120210327073714_17	2021-03-27 07:43:32	2021-03-27 00:47:34	2021-03-27 12:24:44	415.97	281.2	-97.52	34.98	11351	11357	7	7	0.23333333333333303	0.1161	74.14581859	17.14	49.85	238.67	362561	-0.15707963267949	922	966	359.89	105.0	20210327
KES120210327073714_19	2021-03-27 07:43:59	2021-03-27 00:47:34	2021-03-27 12:24:44	416.42	280.75	-97.52	34.98	12164	12170	7	7	0.23333333333333303	0.154	59.61179815	194.71	49.77	238.79	362565	-0.15707963267949	922	966	15.87	346.0	20210327
KES120210327073714_20	2021-03-27 07:44:06	2021-03-27 00:47:34	2021-03-27 12:24:44	416.53	280.63	-97.52	34.98	12356	12362	7	5	0.23333333333333303	0.1334	62.30630569	8.8	49.75	238.82	362566	-0.15707963267949	922	966	13.14	16.0	20210327
KES120210327073714_21	2021-03-27 07:44:06	2021-03-27 00:47:34	2021-03-27 12:24:44	416.53	280.63	-97.52	34.98	12358	12363	6	6	0.2	0.1258	69.98046317	4.67	49.75	238.82	362566	-0.15707963267949	922	966	4.83	11.0	20210327
KES120210327073714_23	2021-03-27 07:44:11	2021-03-27 00:47:34	2021-03-27 12:24:44	416.62	280.55	-97.52	34.98	12524	12529	6	6	0.2	0.1725	77.44663345	12.17	49.74	238.84	362567	-0.15707963267949	922	966	356.21	21.0	20210327
KES120210327073714_24	2021-03-27 07:44:45	2021-03-27 00:47:34	2021-03-27 12:24:44	417.18	279.98	-97.52	34.98	13529	13532	4	4	0.133333333333333	0.177	85.07701012	15.75	49.74	238.84	362567	-0.15707963267949	921	966	346.84	17.0	20210327
KES120210327073714_27	2021-03-27 07:45:30	2021-03-27 00:47:34	2021-03-27 12:24:44	417.93	279.23	-97.52	34.98	14873	14876	4	4	0.133333333333333	0.1694	86.757952	1.0	49.51	239.18	362579	-0.15707963267949	921	966	345.1	1.0	20210327
KES120210327073714_29	2021-03-27 07:45:34	2021-03-27 00:47:34	2021-03-27 12:24:44	418.0	279.17	-97.52	34.98	15010	15014	5	5	0.166666666666667	0.1683	76.24692941	82.0	49.5	239.19	362579	-0.15707963267949	921	966	358.07	113.0	20210327
KES120210327073714_30	2021-03-27 07:45:40	2021-03-27 00:47:34	2021-03-27 12:24:44	418.1	279.07	-97.52	34.98	15175	15185	11	6	0.3666666666666671	0.0977	61.42481736	2.0	49.48	239.22	362580	-0.15707963267949	921	966	14.57	7.0	20210327
KES120210327073714_31	2021-03-27 07:45:42	2021-03-27 00:47:34	2021-03-27 12:24:44	418.13	279.03	-97.52	34.98	15252	15255	4	4	0.133333333333333	0.1118	72.88268453	2.5	49.47	239.23	362581	-0.15707963267949	921	966	2.05	7.0	20210327
KES120210327073714_35	2021-03-27 07:46:10	2021-03-27 00:47:34	2021-03-27 12:24:44	418.6	278.57	-97.52	34.98	16083	16088	6	6	0.2	0.1129	71.67746917	1.67	49.47	239.23	362581	-0.15707963267949	921	966	3.43	3.0	20210327
KES120210327073714_37	2021-03-27 07:47:10	2021-03-27 00:47:34	2021-03-27 12:24:44	419.6	277.57	-97.52	34.98	17875	17878	4	4	0.133333333333333	0.1946	81.46377297	2.5	49.22	239.6	362594	-0.15707963267949	920	966	352.25	7.0	20210327
KES120210327073714_38	2021-03-27 07:47:11	2021-03-27 00:47:34	2021-03-27 12:24:44	419.62	277.55	-97.52	34.98	17913	17920	8	8	0.266666666666667	0.0924	59.99641803	2.0	49.21	239.6	362595	-0.15707963267949	920	966	16.53	7.0	20210327
KES120210327073714_41	2021-03-27 07:47:28	2021-03-27 00:47:34	2021-03-27 12:24:44	419.9	277.27	-97.52	34.98	18419	18424	6	6	0.2	0.13699999999999998	67.66313153	9.17	49.16	239.68	362597	-0.15707963267949	920	966	8.51	16.0	20210327
KES120210327073714_42	2021-03-27 07:47:57	2021-03-27 00:47:34	2021-03-27 12:24:44	420.38	276.78	-97.52	34.98	19281	19286	6	6	0.2	0.1239	73.16659803	3.0	49.08	239.8	362602	-0.15707963267949	920	966	2.45	7.0	20210327
KES120210327073714_43	2021-03-27 07:47:59	2021-03-27 00:47:34	2021-03-27 12:24:44	420.42	276.75	-97.52	34.98	19363	19367	5	5	0.166666666666667	0.0946	76.34235749	145.0	49.07	239.81	362602	-0.15707963267949	920	966	358.73	210.0	20210327
KES120210327073714_46	2021-03-27 07:48:45	2021-03-27 00:47:34	2021-03-27 12:24:44	421.18	275.98	-97.52	34.98	20740	20746	7	7	0.23333333333333303	0.0944	83.46103792	77.14	48.94	240.0	362609	-0.15707963267949	922	966	350.24	92.0	20210327
KES120210327073714_47	2021-03-27 07:48:49	2021-03-27 00:47:34	2021-03-27 12:24:44	421.25	275.92	-97.52	34.98	20861	20865	5	5	0.166666666666667	0.179	85.92069611	32.8	48.93	240.02	362610	-0.15707963267949	922	966	347.15	41.0	20210327
KES120210327073714_48	2021-03-27 07:49:05	2021-03-27 00:47:34	2021-03-27 12:24:44	421.52	275.65	-97.52	34.98	21332	21336	5	5	0.166666666666667	0.141	84.35668172	1.4	48.88	240.08	362613	-0.15707963267949	922	966	349.21	3.0	20210327
KES120210327073714_50	2021-03-27 07:49:39	2021-03-27 00:47:34	2021-03-27 12:24:44	422.08	275.08	-97.52	34.98	22360	22412	53	6	1.76666666666667	0.0174	232.8974642	4.33	48.78	240.22	362618	-0.15707963267949	922	966	204.32	10.0	20210327
KES120210327073714_51	2021-03-27 07:49:52	2021-03-27 00:47:34	2021-03-27 12:24:44	422.3	274.87	-97.52	34.98	22745	22751	7	6	0.23333333333333303	0.1356	75.13658034	4.0	48.74	240.28	362620	-0.15707963267949	922	966	0.76	9.0	20210327
KES120210327073714_52	2021-03-27 07:49:53	2021-03-27 00:47:34	2021-03-27 12:24:44	422.32	274.85	-97.52	34.98	22782	22785	4	4	0.133333333333333	0.064	65.04848776	82.25	48.74	240.28	362620	-0.15707963267949	922	966	12.13	183.0	20210327
KES120210327073714_54	2021-03-27 07:50:18	2021-03-27 00:47:34	2021-03-27 12:24:44	422.73	274.43	-97.52	34.98	23507	23539	33	25	1.1	0.0206	77.77817019	2.76	48.66	240.38	362624	-0.15707963267949	922	966	357.73	13.0	20210327
KES120210327073714_57	2021-03-27 07:51:00	2021-03-27 00:47:34	2021-03-27 12:24:44	423.43	273.73	-97.52	34.98	24788	24797	10	10	0.33333333333333304	0.0965	57.94191488	34.7	48.54	240.56	362631	-0.15707963267949	922	966	19.85	71.0	20210327
KES120210327073714_58	2021-03-27 07:51:47	2021-03-27 00:47:34	2021-03-27 12:24:44	424.22	272.95	-97.52	34.98	26198	26202	5	5	0.166666666666667	0.1692	72.37549237	43.2	48.4	240.75	362639	-0.15707963267949	922	966	4.59	57.0	20210327
KES120210327073714_59	2021-03-27 07:37:42	2021-03-27 00:47:34	2021-03-27 12:24:44	410.13	287.03	-97.52	34.98	845	846	2	2	0.0666666666666667	0.3073	75.42185216	0.0	50.86	237.13	362509	-0.15707963267949	921	966	319.95	0.0	20210327
KES120210327073714_60	2021-03-27 07:38:02	2021-03-27 00:47:34	2021-03-27 12:24:44	410.47	286.7	-97.52	34.98	1428	1431	4	4	0.133333333333333	0.1846	89.88654316	0.0	50.8	237.22	362512	-0.15707963267949	921	966	338.63	0.0	20210327
KES120210327073714_61	2021-03-27 07:38:11	2021-03-27 00:47:34	2021-03-27 12:24:44	410.62	286.55	-97.52	34.98	1706	1708	3	3	0.1	0.2093	98.93275482	0.0	50.78	237.26	362513	-0.15707963267949	922	966	349.93	0.0	20210327
KES120210327073714_62	2021-03-27 07:40:38	2021-03-27 00:47:34	2021-03-27 12:24:44	413.07	284.1	-97.52	34.98	6129	6138	10	10	0.33333333333333304	0.0662	149.51426630000003	0.0	50.35	237.92	362535	-0.15707963267949	922	966	41.06	0.0	20210327
KES120210327073714_63	2021-03-27 07:41:33	2021-03-27 00:47:34	2021-03-27 12:24:44	413.98	283.18	-97.52	34.98	7761	7764	4	4	0.133333333333333	0.2072	92.94868634	0.0	50.2	238.16	362543	-0.15707963267949	922	966	343.56	0.0	20210327
KES120210327073714_64	2021-03-27 07:42:17	2021-03-27 00:47:34	2021-03-27 12:24:44	414.72	282.45	-97.52	34.98	9098	9099	2	2	0.0666666666666667	0.2595	85.91438322	0.0	50.07	238.35	362549	-0.15707963267949	921	966	334.75	0.0	20210327
KES120210327073714_65	2021-03-27 07:43:21	2021-03-27 00:47:34	2021-03-27 12:24:44	415.78	281.38	-97.52	34.98	11012	11019	8	7	0.266666666666667	0.1052	114.52113119999999	0.0	49.88	238.62	362559	-0.15707963267949	922	966	9.52	0.0	20210327
KES120210327073714_66	2021-03-27 07:47:16	2021-03-27 00:47:34	2021-03-27 12:24:44	419.7	277.47	-97.52	34.98	18050	18052	3	3	0.1	0.2043	98.04120285	0.0	49.2	239.63	362595	-0.15707963267949	920	966	351.67	0.0	20210327
KES120210327073714_67	2021-03-27 07:48:14	2021-03-27 00:47:34	2021-03-27 12:24:44	420.67	276.5	-97.52	34.98	19801	19804	4	4	0.133333333333333	0.1728	99.64681603	0.0	49.03	239.87	362605	-0.15707963267949	920	966	353.95	0.0	20210327
KES120210327073714_68	2021-03-27 07:48:16	2021-03-27 00:47:34	2021-03-27 12:24:44	420.7	276.47	-97.52	34.98	19868	19870	3	3	0.1	0.1804	83.23964674	0.0	49.02	239.88	362605	-0.15707963267949	920	966	332.85	0.0	20210327
KES120210327073714_69	2021-03-27 07:48:17	2021-03-27 00:47:34	2021-03-27 12:24:44	420.72	276.45	-97.52	34.98	19902	19906	5	5	0.166666666666667	0.1522	102.0872753	0.0	49.02	239.88	362605	-0.15707963267949	920	966	356.94	0.0	20210327
KES120210327073714_70	2021-03-27 07:49:51	2021-03-27 00:47:34	2021-03-27 12:24:44	422.28	274.88	-97.52	34.98	22702	22710	9	6	0.3	0.0954	115.2252807	0.0	48.74	240.27	362620	-0.15707963267949	922	966	12.41	0.0	20210327
KES120210327075218_2	2021-03-27 07:52:55	2021-03-27 00:47:34	2021-03-27 12:24:44	425.35	271.82	-97.52	34.98	1112	1117	6	5	0.2	0.0945	66.17055052	2.6	48.2	241.03	362650	-0.15707963267949	921	966	11.91	7.0	20210327
KES120210327075218_7	2021-03-27 07:53:39	2021-03-27 00:47:34	2021-03-27 12:24:44	426.08	271.08	-97.52	34.98	2432	2439	8	7	0.266666666666667	0.1086	69.75750024	3.71	48.07	241.2	362657	-0.15707963267949	921	966	8.16	10.0	20210327
KES120210327075218_14	2021-03-27 07:54:14	2021-03-27 00:47:34	2021-03-27 12:24:44	426.67	270.5	-97.52	34.98	3492	3500	9	4	0.3	0.0565	310.8150839	101.5	47.97	241.35	362663	-0.15707963267949	921	966	111.48	353.0	20210327
KES120210327075218_23	2021-03-27 07:54:38	2021-03-27 00:47:34	2021-03-27 12:24:44	427.07	270.1	-97.52	34.98	4197	4217	21	21	0.7	0.0271	67.81598665	13.0	47.89	241.44	362667	-0.13962634015954598	921	966	9.54	36.0	20210327
KES120210327075218_24	2021-03-27 07:54:38	2021-03-27 00:47:34	2021-03-27 12:24:44	427.07	270.1	-97.52	34.98	4209	4212	4	4	0.133333333333333	0.1553	81.40091129	9.0	47.89	241.44	362667	-0.13962634015954598	921	966	353.33	29.0	20210327
KES120210327075218_32	2021-03-27 07:55:44	2021-03-27 00:47:34	2021-03-27 12:24:44	428.17	269.0	-97.52	34.98	6182	6187	6	4	0.2	0.0859	62.11127675	1.0	47.7	241.71	362678	-0.13962634015954598	920	966	16.08	1.0	20210327
KES120210327075218_33	2021-03-27 07:55:47	2021-03-27 00:47:34	2021-03-27 12:24:44	428.22	268.95	-97.52	34.98	6279	6284	6	4	0.2	0.0978	65.64970395	1.75	47.69	241.72	362678	-0.13962634015954598	920	966	12.3	4.0	20210327
KES120210327075218_38	2021-03-27 07:56:07	2021-03-27 00:47:34	2021-03-27 12:24:44	428.55	268.62	-97.52	34.98	6863	6866	4	4	0.133333333333333	0.2011	80.78327975	24.75	47.63	241.8	362682	-0.13962634015954598	920	966	354.55	37.0	20210327
KES120210327075218_39	2021-03-27 07:56:09	2021-03-27 00:47:34	2021-03-27 12:24:44	428.58	268.58	-97.52	34.98	6944	6950	7	7	0.23333333333333303	0.0946	67.97442977	1.71	47.62	241.81	362682	-0.13962634015954598	920	966	9.85	4.0	20210327
KES120210327075218_41	2021-03-27 07:56:13	2021-03-27 00:47:34	2021-03-27 12:24:44	428.65	268.52	-97.52	34.98	7062	7068	7	7	0.23333333333333303	0.1413	73.33088369	8.71	47.61	241.82	362683	-0.13962634015954598	920	966	3.7	13.0	20210327
KES120210327075218_47	2021-03-27 07:56:46	2021-03-27 00:47:34	2021-03-27 12:24:44	429.2	267.97	-97.52	34.98	8041	8047	7	6	0.23333333333333303	0.1261	74.11477608	2.17	47.51	241.95	362688	-0.13962634015954598	920	966	2.94	4.0	20210327
KES120210327075218_48	2021-03-27 07:57:09	2021-03-27 00:47:34	2021-03-27 12:24:44	429.58	267.58	-97.52	34.98	8736	8743	8	5	0.266666666666667	0.1098	74.00694698	2.2	47.44	242.04	362692	-0.15707963267949	920	966	4.37	7.0	20210327
KES120210327075218_50	2021-03-27 07:57:21	2021-03-27 00:47:34	2021-03-27 12:24:44	429.78	267.38	-97.52	34.98	9104	9107	4	4	0.133333333333333	0.1174	69.35300918	82.75	47.41	242.09	362694	-0.15707963267949	920	966	9.8	131.0	20210327
KES120210327075218_51	2021-03-27 07:58:14	2021-03-27 00:47:34	2021-03-27 12:24:44	430.67	266.5	-97.52	34.98	10681	10686	6	5	0.2	0.1064	69.78775523	3.2	47.25	242.3	362703	-0.15707963267949	921	966	9.59	10.0	20210327
KES120210327075218_60	2021-03-27 07:59:26	2021-03-27 00:47:34	2021-03-27 12:24:44	431.87	265.3	-97.52	34.98	12841	12850	10	10	0.33333333333333304	0.0934	70.67187085	67.6	47.03	242.58	362716	-0.15707963267949	921	966	8.96	166.0	20210327
KES120210327075218_62	2021-03-27 08:00:06	2021-03-27 00:47:34	2021-03-27 12:24:44	432.53	264.63	-97.52	34.98	14028	14035	8	8	0.266666666666667	0.1	66.11872398	2.75	46.91	242.74	362723	-0.15707963267949	920	966	14.26	7.0	20210327
KES120210327075218_63	2021-03-27 08:00:08	2021-03-27 00:47:34	2021-03-27 12:24:44	432.57	264.6	-97.52	34.98	14108	14113	6	4	0.2	0.1196	70.98923358	4.5	46.91	242.75	362723	-0.15707963267949	920	966	8.82	7.0	20210327
KES120210327075218_64	2021-03-27 08:00:09	2021-03-27 00:47:34	2021-03-27 12:24:44	432.58	264.58	-97.52	34.98	14130	14134	5	5	0.166666666666667	0.1272	69.82161993	3.8	46.9	242.75	362723	-0.15707963267949	920	966	10.16	9.0	20210327
KES120210327075218_65	2021-03-27 08:00:33	2021-03-27 00:47:34	2021-03-27 12:24:44	432.98	264.18	-97.52	34.98	14839	14842	4	4	0.133333333333333	0.1435	77.18894935	1.75	46.83	242.84	362727	-0.15707963267949	920	966	1.59	4.0	20210327
KES120210327075218_69	2021-03-27 08:00:58	2021-03-27 00:47:34	2021-03-27 12:24:44	433.4	263.77	-97.52	34.98	15614	15622	9	9	0.3	0.0695	66.57130719	22.89	46.75	242.94	362732	-0.15707963267949	921	966	14.04	46.0	20210327
KES120210327075218_71	2021-03-27 08:01:11	2021-03-27 00:47:34	2021-03-27 12:24:44	433.62	263.55	-97.52	34.98	15986	15991	6	6	0.2	0.1444	90.78363201	4.33	46.72	242.99	362734	-0.15707963267949	921	966	344.21	11.0	20210327
KES120210327075218_72	2021-03-27 08:01:15	2021-03-27 00:47:34	2021-03-27 12:24:44	433.68	263.48	-97.52	34.98	16117	16124	8	4	0.266666666666667	0.0836	318.7906362	3.5	46.7	243.01	362735	-0.15707963267949	921	966	104.16	7.0	20210327
KES120210327075218_78	2021-03-27 08:02:18	2021-03-27 00:47:34	2021-03-27 12:24:44	434.73	262.43	-97.52	34.98	18008	18012	5	4	0.166666666666667	0.114	73.55272679	4.0	46.51	243.25	362746	-0.13962634015954598	921	966	5.32	13.0	20210327
KES120210327075218_86	2021-03-27 08:04:55	2021-03-27 00:47:34	2021-03-27 12:24:44	437.35	259.82	-97.52	34.98	22717	22720	4	4	0.133333333333333	0.0923	70.16407497	1.0	46.04	243.85	362773	-0.13962634015954598	921	966	10.11	1.0	20210327
KES120210327075218_90	2021-03-27 08:05:24	2021-03-27 00:47:34	2021-03-27 12:24:44	437.83	259.33	-97.52	34.98	23593	23598	6	6	0.2	0.0793	63.11531041	1.5	45.95	243.95	362779	-0.13962634015954598	921	966	18.08	4.0	20210327
KES120210327075218_91	2021-03-27 08:05:27	2021-03-27 00:47:34	2021-03-27 12:24:44	437.88	259.28	-97.52	34.98	23657	23661	5	5	0.166666666666667	0.1596	75.81238098	274.4	45.94	243.97	362779	-0.13962634015954598	921	966	3.55	505.0	20210327
KES120210327075218_94	2021-03-27 08:05:39	2021-03-27 00:47:34	2021-03-27 12:24:44	438.08	259.08	-97.52	34.98	24032	24037	6	4	0.2	0.1477	88.21008939	2.0	45.9	244.01	362781	-0.13962634015954598	921	966	347.52	5.0	20210327
KES120210327075218_95	2021-03-27 08:05:47	2021-03-27 00:47:34	2021-03-27 12:24:44	438.22	258.95	-97.52	34.98	24266	24289	24	23	0.8	0.0206	92.87545368	9.57	45.88	244.04	362783	-0.13962634015954598	921	966	341.16	31.0	20210327
KES120210327075218_103	2021-03-27 07:53:11	2021-03-27 00:47:34	2021-03-27 12:24:44	425.62	271.55	-97.52	34.98	1595	1598	4	4	0.133333333333333	0.1846	95.42394464	0.0	48.15	241.09	362652	-0.15707963267949	921	966	350.14	0.0	20210327
KES120210327075218_104	2021-03-27 07:54:16	2021-03-27 00:47:34	2021-03-27 12:24:44	426.7	270.47	-97.52	34.98	3530	3536	7	6	0.23333333333333303	0.1401	110.2248594	0.0	47.96	241.35	362663	-0.15707963267949	921	966	8.34	0.0	20210327
KES120210327075218_105	2021-03-27 07:54:41	2021-03-27 00:47:34	2021-03-27 12:24:44	427.12	270.05	-97.52	34.98	4277	4281	5	5	0.166666666666667	0.1954	94.05673786	0.0	47.88	241.45	362667	-0.13962634015954598	921	966	347.51	0.0	20210327
KES120210327075218_106	2021-03-27 07:56:46	2021-03-27 00:47:34	2021-03-27 12:24:44	429.2	267.97	-97.52	34.98	8030	8032	3	3	0.1	0.1946	96.7385757	0.0	47.51	241.95	362688	-0.13962634015954598	920	966	351.58	0.0	20210327
KES120210327075218_107	2021-03-27 08:00:58	2021-03-27 00:47:34	2021-03-27 12:24:44	433.4	263.77	-97.52	34.98	15609	15611	3	3	0.1	0.2215	80.56073444	0.0	46.75	242.94	362732	-0.15707963267949	921	966	332.34	0.0	20210327
KES120210327075218_108	2021-03-27 08:03:18	2021-03-27 00:47:34	2021-03-27 12:24:44	435.73	261.43	-97.52	34.98	19809	19811	3	3	0.1	0.1585	108.1659565	0.0	46.33	243.48	362756	-0.13962634015954598	921	966	7.67	0.0	20210327
KES120210327075218_109	2021-03-27 08:05:19	2021-03-27 00:47:34	2021-03-27 12:24:44	437.75	259.42	-97.52	34.98	23416	23419	4	4	0.133333333333333	0.1281	93.95651958	0.0	45.96	243.94	362778	-0.13962634015954598	921	966	350.35	0.0	20210327
KES120210327075218_110	2021-03-27 08:06:07	2021-03-27 00:47:34	2021-03-27 12:24:44	438.55	258.62	-97.52	34.98	24863	24867	5	5	0.166666666666667	0.1911	90.41219274	0.0	45.82	244.12	362786	-0.13962634015954598	921	966	345.77	0.0	20210327
KES120210327075218_111	2021-03-27 08:06:49	2021-03-27 00:47:34	2021-03-27 12:24:44	439.25	257.92	-97.52	34.98	26120	26127	8	7	0.266666666666667	0.1183	104.7354115	0.0	45.69	244.27	362794	-0.13962634015954598	921	966	4.62	0.0	20210327
KES120210327080720_6	2021-03-27 08:09:30	2021-03-27 00:47:34	2021-03-27 12:24:44	441.93	255.23	-97.52	34.98	3904	3911	8	6	0.266666666666667	0.111	70.893646994228	1.67	45.2	244.87	362823	-0.13962634015954598	919	964	10.68	5.0	20210327
KES120210327080720_11	2021-03-27 08:10:53	2021-03-27 00:47:34	2021-03-27 12:24:44	443.32	253.85	-97.52	34.98	6376	6381	6	6	0.2	0.1204	77.0792496641684	1.33	44.94	245.17	362839	-0.13962634015954598	922	964	3.59	3.0	20210327
KES120210327080720_15	2021-03-27 08:11:16	2021-03-27 00:47:34	2021-03-27 12:24:44	443.7	253.47	-97.52	34.98	7066	7070	5	5	0.166666666666667	0.1258	79.19754565913159	3.8	44.87	245.26	362843	-0.13962634015954598	922	964	1.02	5.0	20210327
KES120210327080720_25	2021-03-27 08:12:26	2021-03-27 00:47:34	2021-03-27 12:24:44	444.87	252.3	-97.52	34.98	9187	9193	7	7	0.23333333333333303	0.1382	74.74488129694221	121.43	44.66	245.51	362856	-0.13962634015954598	919	964	6.95	196.0	20210327
KES120210327080720_26	2021-03-27 08:12:45	2021-03-27 00:47:34	2021-03-27 12:24:44	445.18	251.98	-97.52	34.98	9753	9761	9	9	0.3	0.0686	47.7359470145879	14.78	44.6	245.58	362860	-0.13962634015954598	919	964	35.31	36.0	20210327
KES120210327080720_28	2021-03-27 08:13:03	2021-03-27 00:47:34	2021-03-27 12:24:44	445.48	251.68	-97.52	34.98	10303	10306	4	4	0.133333333333333	0.1164	77.347443499442	6.0	44.54	245.65	362863	-0.13962634015954598	919	964	3.9	11.0	20210327
KES120210327080720_39	2021-03-27 08:14:41	2021-03-27 00:47:34	2021-03-27 12:24:44	447.12	250.05	-97.52	34.98	13218	13222	5	5	0.166666666666667	0.0902	90.3493601795028	73.4	44.24	246.0	362882	-0.13962634015954598	920	964	346.9	81.0	20210327
KES120210327080720_40	2021-03-27 08:14:45	2021-03-27 00:47:34	2021-03-27 12:24:44	447.18	249.98	-97.52	34.98	13356	13362	7	6	0.23333333333333303	0.1022	78.3323680778384	4.0	44.23	246.01	362883	-0.13962634015954598	920	964	3.14	10.0	20210327
KES120210327080720_46	2021-03-27 08:15:28	2021-03-27 00:47:34	2021-03-27 12:24:44	447.9	249.27	-97.52	34.98	14642	14654	13	13	0.4333333333333329	0.0696	95.4260633774559	140.46	44.1	246.16	362891	-0.13962634015954598	920	964	339.86	326.0	20210327
KES120210327080720_51	2021-03-27 08:16:00	2021-03-27 00:47:34	2021-03-27 12:24:44	448.43	248.73	-97.52	34.98	15598	15601	4	4	0.133333333333333	0.2024	95.77202532930521	6.25	44.0	246.28	362897	-0.13962634015954598	919	964	339.49	13.0	20210327
KES120210327080720_52	2021-03-27 08:16:05	2021-03-27 00:47:34	2021-03-27 12:24:44	448.52	248.65	-97.52	34.98	15756	15759	4	4	0.133333333333333	0.19699999999999998	91.49063183526229	336.75	43.98	246.3	362898	-0.13962634015954598	919	964	345.63	610.0	20210327
KES120210327080720_54	2021-03-27 08:16:32	2021-03-27 00:47:34	2021-03-27 12:24:44	448.97	248.2	-97.52	34.98	16552	16557	6	6	0.2	0.14800000000000002	82.3016122491384	14.0	43.9	246.39	362903	-0.13962634015954598	919	964	358.45	25.0	20210327
KES120210327080720_57	2021-03-27 08:16:50	2021-03-27 00:47:34	2021-03-27 12:24:44	449.27	247.9	-97.52	34.98	17098	17102	5	4	0.166666666666667	0.1882	109.66520129768	2.25	43.84	246.46	362907	-0.13962634015954598	919	964	319.86	4.0	20210327
KES120210327080720_58	2021-03-27 08:17:05	2021-03-27 00:47:34	2021-03-27 12:24:44	449.52	247.65	-97.52	34.98	17556	17562	7	6	0.23333333333333303	0.1208	74.0029630319313	2.17	43.8	246.51	362909	-0.13962634015954598	919	964	9.26	5.0	20210327
KES120210327080720_71	2021-03-27 08:19:06	2021-03-27 00:47:34	2021-03-27 12:24:44	451.53	245.63	-97.52	34.98	21193	21198	6	6	0.2	0.11199999999999999	77.3806777065692	1.83	43.42	246.93	362933	-0.13962634015954598	920	964	5.63	4.0	20210327
KES120210327080720_76	2021-03-27 08:19:22	2021-03-27 00:47:34	2021-03-27 12:24:44	451.8	245.37	-97.52	34.98	21675	21681	7	6	0.23333333333333303	0.1185	75.04416006992601	1.83	43.37	246.99	362936	-0.13962634015954598	920	964	8.66	4.0	20210327
KES120210327080720_85	2021-03-27 08:20:49	2021-03-27 00:47:34	2021-03-27 12:24:44	453.25	243.92	-97.52	34.98	24261	24265	5	5	0.166666666666667	0.1272	80.2615045012209	1.4	43.1	247.29	362953	-0.13962634015954598	920	964	2.38	3.0	20210327
KES120210327080720_92	2021-03-27 08:21:55	2021-03-27 00:47:34	2021-03-27 12:24:44	454.35	242.82	-97.52	34.98	26252	26256	5	5	0.166666666666667	0.16	89.8020879045397	1.4	42.89	247.52	362966	-0.13962634015954598	919	964	349.47	3.0	20210327
KES120210327080720_93	2021-03-27 08:07:33	2021-03-27 00:47:34	2021-03-27 12:24:44	439.98	257.18	-97.52	34.98	385	388	4	4	0.133333333333333	0.225	91.68193763623431	0.0	45.56	244.44	362802	-0.13962634015954598	920	964	347.88	0.0	20210327
KES120210327080720_94	2021-03-27 08:07:48	2021-03-27 00:47:34	2021-03-27 12:24:44	440.23	256.93	-97.52	34.98	853	856	4	4	0.133333333333333	0.213	84.6198623167908	0.0	45.51	244.49	362805	-0.13962634015954598	920	964	338.16	0.0	20210327
KES120210327080720_95	2021-03-27 08:08:03	2021-03-27 00:47:34	2021-03-27 12:24:44	440.48	256.68	-97.52	34.98	1290	1292	3	3	0.1	0.1565	95.30510960621041	0.0	45.46	244.55	362807	-0.13962634015954598	920	964	352.91	0.0	20210327
KES120210327080720_96	2021-03-27 08:08:43	2021-03-27 00:47:34	2021-03-27 12:24:44	441.15	256.02	-97.52	34.98	2477	2480	4	4	0.133333333333333	0.1314	108.873148917649	0.0	45.34	244.7	362815	-0.13962634015954598	921	964	10.17	0.0	20210327
KES120210327080720_97	2021-03-27 08:11:40	2021-03-27 00:47:34	2021-03-27 12:24:44	444.1	253.07	-97.52	34.98	7790	7794	5	5	0.166666666666667	0.102	111.29466069222099	0.0	44.8	245.35	362848	-0.13962634015954598	922	964	13.88	0.0	20210327
KES120210327080720_98	2021-03-27 08:11:54	2021-03-27 00:47:34	2021-03-27 12:24:44	444.33	252.83	-97.52	34.98	8225	8228	4	4	0.133333333333333	0.1312	87.4551956201869	0.0	44.76	245.4	362850	-0.13962634015954598	922	964	343.12	0.0	20210327
KES120210327080720_99	2021-03-27 08:13:28	2021-03-27 00:47:34	2021-03-27 12:24:44	445.9	251.27	-97.52	34.98	11049	11050	2	2	0.0666666666666667	0.2899	84.1823920831072	0.0	44.47	245.74	362868	-0.13962634015954598	921	964	338.85	0.0	20210327
KES120210327080720_100	2021-03-27 08:14:50	2021-03-27 00:47:34	2021-03-27 12:24:44	447.27	249.9	-97.52	34.98	13505	13511	7	5	0.23333333333333303	0.1207	110.22960914346001	0.0	44.21	246.03	362884	-0.13962634015954598	920	964	13.62	0.0	20210327
KES120210327080720_101	2021-03-27 08:17:08	2021-03-27 00:47:34	2021-03-27 12:24:44	449.57	247.6	-97.52	34.98	17640	17642	3	3	0.1	0.1186	81.2738642237013	0.0	43.79	246.52	362910	-0.13962634015954598	919	964	335.47	0.0	20210327
KES120210327080720_102	2021-03-27 08:17:36	2021-03-27 00:47:34	2021-03-27 12:24:44	450.03	247.13	-97.52	34.98	18470	18471	2	2	0.0666666666666667	0.2628	76.0790396350793	0.0	43.7	246.62	362915	-0.13962634015954598	921	964	328.08	0.0	20210327
KES120210327082226_1	2021-03-27 08:22:40	2021-03-27 00:47:34	2021-03-27 12:24:44	455.1	242.07	-97.52	34.98	420	423	4	4	0.133333333333333	0.1042	71.3556887245631	58.5	42.75	247.67	362975	-0.12217304763960302	921	960	12.94	133.0	20210327
KES120210327082226_3	2021-03-27 08:23:24	2021-03-27 00:47:34	2021-03-27 12:24:44	455.83	241.33	-97.52	34.98	1749	1754	6	6	0.2	0.111	71.7218107846012	3.17	42.61	247.82	362984	-0.12217304763960302	919	960	12.72	7.0	20210327
KES120210327082226_7	2021-03-27 08:25:01	2021-03-27 00:47:34	2021-03-27 12:24:44	457.45	239.72	-97.52	34.98	4657	4663	7	7	0.23333333333333303	0.1217	77.3329400749921	2.43	42.31	248.15	363004	-0.12217304763960302	920	960	6.12	9.0	20210327
KES120210327082226_10	2021-03-27 08:26:27	2021-03-27 00:47:34	2021-03-27 12:24:44	458.88	238.28	-97.52	34.98	7231	7236	6	4	0.2	0.1141	75.7644181432187	1.0	42.04	248.44	363021	-0.12217304763960302	920	960	8.57	1.0	20210327
KES120210327082226_11	2021-03-27 08:26:33	2021-03-27 00:47:34	2021-03-27 12:24:44	458.98	238.18	-97.52	34.98	7417	7422	6	6	0.2	0.1424	79.77783136636391	13.83	42.02	248.46	363022	-0.12217304763960302	920	960	3.31	17.0	20210327
KES120210327082226_12	2021-03-27 08:27:02	2021-03-27 00:47:34	2021-03-27 12:24:44	459.47	237.7	-97.52	34.98	8273	8276	4	4	0.133333333333333	0.1554	77.99442687303271	14.0	41.93	248.56	363028	-0.12217304763960302	920	960	5.83	17.0	20210327
KES120210327082226_17	2021-03-27 08:28:50	2021-03-27 00:47:34	2021-03-27 12:24:44	461.27	235.9	-97.52	34.98	11508	11512	5	5	0.166666666666667	0.1661	94.693559907843	18.2	41.59	248.92	363051	-0.12217304763960302	921	960	342.39	31.0	20210327
KES120210327082226_18	2021-03-27 08:28:55	2021-03-27 00:47:34	2021-03-27 12:24:44	461.35	235.82	-97.52	34.98	11663	11668	6	6	0.2	0.1194	75.6354175503028	120.67	41.57	248.93	363052	-0.12217304763960302	921	960	9.45	157.0	20210327
KES120210327082226_20	2021-03-27 08:29:26	2021-03-27 00:47:34	2021-03-27 12:24:44	461.87	235.3	-97.52	34.98	12611	12618	8	8	0.266666666666667	0.1173	75.4067317811007	4.12	41.48	249.04	363058	-0.12217304763960302	921	960	9.9	7.0	20210327
KES120210327082226_21	2021-03-27 08:29:28	2021-03-27 00:47:34	2021-03-27 12:24:44	461.9	235.27	-97.52	34.98	12671	12689	19	19	0.633333333333333	0.0499	77.6972736747573	36.16	41.47	249.04	363059	-0.12217304763960302	921	960	6.91	89.0	20210327
KES120210327082226_26	2021-03-27 08:32:48	2021-03-27 00:47:34	2021-03-27 12:24:44	465.23	231.93	-97.52	34.98	18666	18669	4	4	0.133333333333333	0.0794	76.7920715372209	133.5	40.84	249.7	363100	-0.12217304763960302	919	960	9.07	177.0	20210327
KES120210327082226_28	2021-03-27 08:33:38	2021-03-27 00:47:34	2021-03-27 12:24:44	466.07	231.1	-97.52	34.98	20152	20156	5	4	0.166666666666667	0.1031	81.9587971548193	1.0	40.68	249.86	363111	-0.12217304763960302	921	960	2.26	1.0	20210327
KES120210327082226_32	2021-03-27 08:34:19	2021-03-27 00:47:34	2021-03-27 12:24:44	466.75	230.42	-97.52	34.98	21401	21406	6	6	0.2	0.1075	78.5199066106518	447.5	40.55	249.99	363120	-0.12217304763960302	921	960	7.2	649.0	20210327
KES120210327082226_35	2021-03-27 08:34:40	2021-03-27 00:47:34	2021-03-27 12:24:44	467.1	230.07	-97.52	34.98	22033	22039	7	7	0.23333333333333303	0.1042	77.3431702462047	2.29	40.48	250.06	363124	-0.12217304763960302	921	960	8.88	6.0	20210327
KES120210327082226_36	2021-03-27 08:34:42	2021-03-27 00:47:34	2021-03-27 12:24:44	467.13	230.03	-97.52	34.98	22080	22131	52	31	1.73333333333333	0.0163	67.82769703721189	2.35	40.48	250.07	363125	-0.12217304763960302	921	960	20.76	7.0	20210327
KES120210327082226_40	2021-03-27 08:36:27	2021-03-27 00:47:34	2021-03-27 12:24:44	468.88	228.28	-97.52	34.98	25241	25248	8	8	0.266666666666667	0.0359	80.8376529542783	19.5	40.14	250.4	363147	-0.12217304763960302	919	960	4.61	50.0	20210327
KES120210327082226_42	2021-03-27 08:36:31	2021-03-27 00:47:34	2021-03-27 12:24:44	468.95	228.22	-97.52	34.98	25345	25351	7	7	0.23333333333333303	0.136	65.04848775580321	106.71	40.13	250.42	363148	-0.12217304763960302	919	960	24.48	295.0	20210327
KES120210327082226_44	2021-03-27 08:36:58	2021-03-27 00:47:34	2021-03-27 12:24:44	469.4	227.77	-97.52	34.98	26156	26162	7	7	0.23333333333333303	0.0718	93.7754658242898	149.0	40.04	250.5	363154	-0.12217304763960302	919	960	345.5	232.0	20210327
KES120210327082226_46	2021-03-27 08:22:38	2021-03-27 00:47:34	2021-03-27 12:24:44	455.07	242.1	-97.52	34.98	353	355	3	3	0.1	0.1987	89.21085183985409	0.0	42.76	247.66	362975	-0.12217304763960302	921	960	346.77	0.0	20210327
KES120210327082226_47	2021-03-27 08:23:43	2021-03-27 00:47:34	2021-03-27 12:24:44	456.15	241.02	-97.52	34.98	2314	2317	4	4	0.133333333333333	0.1806	92.45403167452709	0.0	42.55	247.89	362988	-0.12217304763960302	919	960	351.72	0.0	20210327
KES120210327082226_48	2021-03-27 08:24:09	2021-03-27 00:47:34	2021-03-27 12:24:44	456.58	240.58	-97.52	34.98	3099	3103	5	5	0.166666666666667	0.1578	87.9120161672767	0.0	42.47	247.98	362993	-0.12217304763960302	919	960	345.23	0.0	20210327
KES120210327082226_49	2021-03-27 08:24:24	2021-03-27 00:47:34	2021-03-27 12:24:44	456.83	240.33	-97.52	34.98	3531	3536	6	5	0.2	0.1371	104.27418138380301	0.0	42.43	248.03	362996	-0.12217304763960302	919	960	8.02	0.0	20210327
KES120210327082226_50	2021-03-27 08:24:51	2021-03-27 00:47:34	2021-03-27 12:24:44	457.28	239.88	-97.52	34.98	4344	4348	5	5	0.166666666666667	0.1696	92.0554100795304	0.0	42.34	248.12	363002	-0.12217304763960302	920	960	351.43	0.0	20210327
KES120210327082226_51	2021-03-27 08:24:53	2021-03-27 00:47:34	2021-03-27 12:24:44	457.32	239.85	-97.52	34.98	4403	4404	2	2	0.0666666666666667	0.1946	100.124671655398	0.0	42.34	248.12	363002	-0.12217304763960302	920	960	2.7	0.0	20210327
KES120210327082226_52	2021-03-27 08:24:53	2021-03-27 00:47:34	2021-03-27 12:24:44	457.32	239.85	-97.52	34.98	4403	4406	4	4	0.133333333333333	0.2	100.17825844672	0.0	42.34	248.12	363002	-0.12217304763960302	920	960	2.77	0.0	20210327
KES120210327082226_53	2021-03-27 08:24:53	2021-03-27 00:47:34	2021-03-27 12:24:44	457.32	239.85	-97.52	34.98	4404	4407	4	4	0.133333333333333	0.1989	99.3364766442868	0.0	42.34	248.12	363002	-0.12217304763960302	920	960	1.64	0.0	20210327
KES120210327082226_54	2021-03-27 08:25:49	2021-03-27 00:47:34	2021-03-27 12:24:44	458.25	238.92	-97.52	34.98	6085	6088	4	4	0.133333333333333	0.162	109.750297749527	0.0	42.16	248.31	363014	-0.12217304763960302	920	960	15.22	0.0	20210327
KES120210327082226_55	2021-03-27 08:27:33	2021-03-27 00:47:34	2021-03-27 12:24:44	459.98	237.18	-97.52	34.98	9205	9206	2	2	0.0666666666666667	0.1121	104.620873988632	0.0	41.83	248.66	363035	-0.12217304763960302	919	960	9.38	0.0	20210327
KES120210327082226_56	2021-03-27 08:29:25	2021-03-27 00:47:34	2021-03-27 12:24:44	461.85	235.32	-97.52	34.98	12569	12571	3	3	0.1	0.1868	81.46923439005191	0.0	41.48	249.03	363058	-0.12217304763960302	921	960	336.72	0.0	20210327
KES120210327082226_57	2021-03-27 08:29:54	2021-03-27 00:47:34	2021-03-27 12:24:44	462.33	234.83	-97.52	34.98	13430	13435	6	6	0.2	0.0752	96.3213630316639	0.0	41.39	249.13	363064	-0.12217304763960302	918	960	358.83	0.0	20210327
KES120210327082226_58	2021-03-27 08:32:16	2021-03-27 00:47:34	2021-03-27 12:24:44	464.7	232.47	-97.52	34.98	17687	17688	2	2	0.0666666666666667	0.2024	98.7707632827322	0.0	40.94	249.6	363094	-0.12217304763960302	919	960	2.92	0.0	20210327
KES120210327083728_7	2021-03-27 08:38:36	2021-03-27 00:47:34	2021-03-27 12:24:44	471.03	226.13	-97.52	34.98	2032	2035	4	4	0.133333333333333	0.1478	91.69715618960029	1.0	39.73	250.81	363175	-0.12217304763960302	920	960	349.07	1.0	20210327
KES120210327083728_9	2021-03-27 08:39:00	2021-03-27 00:47:34	2021-03-27 12:24:44	471.43	225.73	-97.52	34.98	2746	2754	9	9	0.3	0.0728	88.8110130143815	39.44	39.66	250.89	363180	-0.12217304763960302	920	960	353.6	51.0	20210327
KES120210327083728_12	2021-03-27 08:39:16	2021-03-27 00:47:34	2021-03-27 12:24:44	471.7	225.47	-97.52	34.98	3239	3244	6	6	0.2	0.0957	100.000395978916	219.83	39.61	250.94	363184	-0.12217304763960302	920	960	336.24	341.0	20210327
KES120210327083728_19	2021-03-27 08:40:14	2021-03-27 00:47:34	2021-03-27 12:24:44	472.67	224.5	-97.52	34.98	4970	4990	21	21	0.7	0.0391	87.5212108914217	32.81	39.42	251.12	363196	-0.12217304763960302	921	960	355.85	289.0	20210327
KES120210327083728_20	2021-03-27 08:40:18	2021-03-27 00:47:34	2021-03-27 12:24:44	472.73	224.43	-97.52	34.98	5108	5113	6	6	0.2	0.1498	90.67206043175631	4.0	39.41	251.14	363197	-0.12217304763960302	921	960	351.05	7.0	20210327
KES120210327083728_24	2021-03-27 08:40:57	2021-03-27 00:47:34	2021-03-27 12:24:44	473.38	223.78	-97.52	34.98	6270	6273	4	4	0.133333333333333	0.1262	79.5534105505712	3.5	39.28	251.26	363206	-0.12217304763960302	919	960	7.66	11.0	20210327
KES120210327083728_28	2021-03-27 08:41:23	2021-03-27 00:47:34	2021-03-27 12:24:44	473.82	223.35	-97.52	34.98	7041	7047	7	6	0.23333333333333303	0.1023	73.24658049895059	1.83	39.2	251.34	363212	-0.12217304763960302	919	960	16.19	4.0	20210327
KES120210327083728_30	2021-03-27 08:41:44	2021-03-27 00:47:34	2021-03-27 12:24:44	474.17	223.0	-97.52	34.98	7675	7678	4	4	0.133333333333333	0.2067	92.4280485051091	17.75	39.13	251.4	363216	-0.12217304763960302	919	960	348.62	31.0	20210327
KES120210327083728_35	2021-03-27 08:42:10	2021-03-27 00:47:34	2021-03-27 12:24:44	474.6	222.57	-97.52	34.98	8469	8476	8	7	0.266666666666667	0.1023	71.1901659302626	2.43	39.05	251.49	363222	-0.12217304763960302	919	960	19.0	7.0	20210327
KES120210327083728_40	2021-03-27 08:44:06	2021-03-27 00:47:34	2021-03-27 12:24:44	476.53	220.63	-97.52	34.98	11949	11954	6	6	0.2	0.1099	96.8157683339489	98.17	38.68	251.84	363248	-0.12217304763960302	919	960	342.13	121.0	20210327
KES120210327083728_56	2021-03-27 08:46:25	2021-03-27 00:47:34	2021-03-27 12:24:44	478.85	218.32	-97.52	34.98	16099	16143	45	26	1.5	0.0196	89.92529889563428	3.0	38.23	252.27	363279	-0.12217304763960302	919	960	353.61	10.0	20210327
KES120210327083728_58	2021-03-27 08:46:34	2021-03-27 00:47:34	2021-03-27 12:24:44	479.0	218.17	-97.52	34.98	16371	16374	4	4	0.133333333333333	0.1077	78.2825652967966	78.75	38.2	252.3	363281	-0.12217304763960302	919	960	11.02	127.0	20210327
KES120210327083728_62	2021-03-27 08:46:49	2021-03-27 00:47:34	2021-03-27 12:24:44	479.25	217.92	-97.52	34.98	16817	16824	8	8	0.266666666666667	0.062	63.2781892153988	13.38	38.15	252.34	363284	-0.12217304763960302	919	960	29.56	26.0	20210327
KES120210327083728_67	2021-03-27 08:47:00	2021-03-27 00:47:34	2021-03-27 12:24:44	479.43	217.73	-97.52	34.98	17168	17171	4	4	0.133333333333333	0.1534	87.7814182661605	92.25	38.15	252.34	363284	-0.12217304763960302	919	960	357.06	99.0	20210327
KES120210327083728_70	2021-03-27 08:47:20	2021-03-27 00:47:34	2021-03-27 12:24:44	479.77	217.4	-97.52	34.98	17764	17769	6	6	0.2	0.1477	126.41376227424801	4.5	38.05	252.44	363291	-0.12217304763960302	921	960	299.99	13.0	20210327
KES120210327083728_77	2021-03-27 08:48:25	2021-03-27 00:47:34	2021-03-27 12:24:44	480.85	216.32	-97.52	34.98	19720	19724	5	5	0.166666666666667	0.152	89.3772443127937	22.0	37.85	252.64	363306	-0.12217304763960302	921	960	354.94	26.0	20210327
KES120210327083728_82	2021-03-27 08:49:33	2021-03-27 00:47:34	2021-03-27 12:24:44	481.98	215.18	-97.52	34.98	21745	21748	4	4	0.133333333333333	0.1612	83.3298362086925	1383.75	37.63	252.84	363322	-0.12217304763960302	918	960	4.56	1723.0	20210327
KES120210327083728_83	2021-03-27 08:49:33	2021-03-27 00:47:34	2021-03-27 12:24:44	481.98	215.18	-97.52	34.98	21747	21750	4	4	0.133333333333333	0.158	87.15113827428921	1157.5	37.63	252.84	363322	-0.12217304763960302	918	960	358.71	1407.0	20210327
KES120210327083728_88	2021-03-27 08:49:55	2021-03-27 00:47:34	2021-03-27 12:24:44	482.35	214.82	-97.52	34.98	22412	22417	6	5	0.2	0.10099999999999999	81.64924746766859	2.4	37.56	252.91	363327	-0.12217304763960302	921	960	7.15	5.0	20210327
KES120210327083728_92	2021-03-27 08:51:27	2021-03-27 00:47:34	2021-03-27 12:24:44	483.88	213.28	-97.52	34.98	25182	25186	5	5	0.166666666666667	0.1667	99.72493246173859	5.4	37.26	253.18	363348	-0.12217304763960302	918	960	338.69	9.0	20210327
KES120210327083728_98	2021-03-27 08:51:47	2021-03-27 00:47:34	2021-03-27 12:24:44	484.22	212.95	-97.52	34.98	25784	25796	13	13	0.4333333333333329	0.0708	71.4583552491757	53.92	37.19	253.24	363352	-0.12217304763960302	918	960	21.57	91.0	20210327
KES120210327083728_100	2021-03-27 08:39:37	2021-03-27 00:47:34	2021-03-27 12:24:44	472.05	225.12	-97.52	34.98	3880	3883	4	4	0.133333333333333	0.1607	94.5105117723555	0.0	39.54	251.01	363188	-0.12217304763960302	921	960	358.75	0.0	20210327
KES120210327083728_101	2021-03-27 08:40:48	2021-03-27 00:47:34	2021-03-27 12:24:44	473.23	223.93	-97.52	34.98	5990	5993	4	4	0.133333333333333	0.2497	90.1680223321664	0.0	39.31	251.23	363204	-0.12217304763960302	921	960	352.46	0.0	20210327
KES120210327083728_102	2021-03-27 08:43:24	2021-03-27 00:47:34	2021-03-27 12:24:44	475.83	221.33	-97.52	34.98	10671	10676	6	5	0.2	0.136	82.5885071408211	0.0	38.81	251.72	363238	-0.12217304763960302	919	960	341.06	0.0	20210327
KES120210327083728_103	2021-03-27 08:43:32	2021-03-27 00:47:34	2021-03-27 12:24:44	475.97	221.2	-97.52	34.98	10910	10914	5	3	0.166666666666667	0.1621	87.47245533409429	0.0	38.79	251.74	363240	-0.12217304763960302	919	960	348.86	0.0	20210327
KES120210327083728_104	2021-03-27 08:45:39	2021-03-27 00:47:34	2021-03-27 12:24:44	478.08	219.08	-97.52	34.98	14721	14725	5	4	0.166666666666667	0.1132	98.7461622625552	0.0	38.38	252.13	363268	-0.12217304763960302	919	960	6.55	0.0	20210327
KES120210327083728_105	2021-03-27 08:46:11	2021-03-27 00:47:34	2021-03-27 12:24:44	478.62	218.55	-97.52	34.98	15685	15689	5	5	0.166666666666667	0.2067	74.2128210556655	0.0	38.28	252.23	363276	-0.12217304763960302	919	960	328.22	0.0	20210327
KES120210327083728_106	2021-03-27 08:47:21	2021-03-27 00:47:34	2021-03-27 12:24:44	479.78	217.38	-97.52	34.98	17799	17803	5	4	0.166666666666667	0.16399999999999998	87.31472855463579	0.0	38.05	252.44	363291	-0.12217304763960302	921	960	349.42	0.0	20210327
KES120210327083728_107	2021-03-27 08:47:31	2021-03-27 00:47:34	2021-03-27 12:24:44	479.95	217.22	-97.52	34.98	18077	18082	6	4	0.2	0.1585	91.11860389944071	0.0	38.02	252.47	363294	-0.12217304763960302	921	960	355.51	0.0	20210327
KES120210327083728_108	2021-03-27 08:48:19	2021-03-27 00:47:34	2021-03-27 12:24:44	480.75	216.42	-97.52	34.98	19525	19530	6	5	0.2	0.1422	94.9736527709496	0.0	37.87	252.62	363305	-0.12217304763960302	921	960	1.68	0.0	20210327
KES120210327083728_109	2021-03-27 08:49:33	2021-03-27 00:47:34	2021-03-27 12:24:44	481.98	215.18	-97.52	34.98	21745	21748	4	4	0.133333333333333	0.158	94.066318774806	0.0	37.63	252.84	363322	-0.12217304763960302	918	960	0.6	0.0	20210327
KES120210327083728_110	2021-03-27 08:49:33	2021-03-27 00:47:34	2021-03-27 12:24:44	481.98	215.18	-97.52	34.98	21746	21750	5	5	0.166666666666667	0.158	94.7975094447324	0.0	37.63	252.84	363322	-0.12217304763960302	918	960	1.73	0.0	20210327
KES120210327083728_111	2021-03-27 08:49:33	2021-03-27 00:47:34	2021-03-27 12:24:44	481.98	215.18	-97.52	34.98	21746	21750	5	5	0.166666666666667	0.159	94.88174236463009	0.0	37.63	252.84	363322	-0.12217304763960302	918	960	1.85	0.0	20210327
KES120210327083728_112	2021-03-27 08:50:57	2021-03-27 00:47:34	2021-03-27 12:24:44	483.38	213.78	-97.52	34.98	24259	24261	3	3	0.1	0.1683	77.4510390101063	0.0	37.36	253.09	363341	-0.12217304763960302	921	960	333.99	0.0	20210327
KES120210327085233_27	2021-03-27 08:55:35	2021-03-27 00:47:34	2021-03-27 12:24:44	488.02	209.15	-97.52	34.98	5457	5461	5	5	0.166666666666667	0.1778	102.16295154542101	27.2	36.46	253.92	363405	-0.10471975511966002	917	958	333.62	41.0	20210327
KES120210327085233_30	2021-03-27 08:55:48	2021-03-27 00:47:34	2021-03-27 12:24:44	488.23	208.93	-97.52	34.98	5852	5868	17	17	0.566666666666667	0.0556	76.9652641332566	25.18	36.42	253.95	363408	-0.10471975511966002	917	958	14.11	64.0	20210327
KES120210327085233_34	2021-03-27 08:55:55	2021-03-27 00:47:34	2021-03-27 12:24:44	488.35	208.82	-97.52	34.98	6045	6054	10	6	0.33333333333333304	0.0971	75.5420488078675	1.33	36.39	253.97	363410	-0.10471975511966002	917	958	16.13	3.0	20210327
KES120210327085233_45	2021-03-27 08:56:59	2021-03-27 00:47:34	2021-03-27 12:24:44	489.42	207.75	-97.52	34.98	7982	7985	4	4	0.133333333333333	0.1022	94.6958961952337	199.5	36.19	254.16	363425	-0.10471975511966002	920	958	346.37	241.0	20210327
KES120210327085233_54	2021-03-27 08:57:22	2021-03-27 00:47:34	2021-03-27 12:24:44	489.8	207.37	-97.52	34.98	8677	8682	6	4	0.2	0.0935	21.1940564815423	1.0	36.11	254.23	363431	-0.10471975511966002	920	958	65.14	1.0	20210327
KES120210327085233_57	2021-03-27 08:57:57	2021-03-27 00:47:34	2021-03-27 12:24:44	490.38	206.78	-97.52	34.98	9705	9708	4	4	0.133333333333333	0.1598	94.9584509194854	14.25	36.0	254.33	363439	-0.10471975511966002	920	958	346.1	21.0	20210327
KES120210327085233_90	2021-03-27 09:01:38	2021-03-27 00:47:34	2021-03-27 12:24:44	494.07	203.1	-97.52	34.98	16352	16357	6	6	0.2	0.1175	78.4165813953129	87.33	35.28	254.97	363492	-0.10471975511966002	919	958	13.72	121.0	20210327
KES120210327085233_101	2021-03-27 09:02:53	2021-03-27 00:47:34	2021-03-27 12:24:44	495.32	201.85	-97.52	34.98	18596	18601	6	6	0.2	0.1458	74.3985598534473	56.0	35.04	255.18	363510	-0.10471975511966002	919	958	19.77	71.0	20210327
KES120210327085233_108	2021-03-27 09:03:39	2021-03-27 00:47:34	2021-03-27 12:24:44	496.08	201.08	-97.52	34.98	19971	19980	10	10	0.33333333333333304	0.0881	80.1233988257862	16.3	34.89	255.31	363521	-0.10471975511966002	919	958	11.75	37.0	20210327
KES120210327085233_120	2021-03-27 09:04:49	2021-03-27 00:47:34	2021-03-27 12:24:44	497.25	199.92	-97.52	34.98	22075	22084	10	8	0.33333333333333304	0.0818	78.9812760960011	16.38	34.66	255.51	363538	-0.10471975511966002	917	958	13.8	37.0	20210327
KES120210327085233_123	2021-03-27 09:05:19	2021-03-27 00:47:34	2021-03-27 12:24:44	497.75	199.42	-97.52	34.98	22965	22968	4	4	0.133333333333333	0.1275	92.2971663739422	1.0	34.56	255.6	363545	-0.10471975511966002	918	958	352.11	1.0	20210327
KES120210327085233_128	2021-03-27 09:05:27	2021-03-27 00:47:34	2021-03-27 12:24:44	497.88	199.28	-97.52	34.98	23226	23235	10	9	0.33333333333333304	0.0414	74.47588900324571	10.44	34.53	255.62	363547	-0.10471975511966002	918	958	20.45	21.0	20210327
KES120210327085233_137	2021-03-27 08:52:49	2021-03-27 00:47:34	2021-03-27 12:24:44	485.25	211.92	-97.52	34.98	467	473	7	5	0.23333333333333303	0.1187	95.2683377123215	0.0	36.99	253.43	363367	-0.10471975511966002	918	958	1.75	0.0	20210327
KES120210327085233_138	2021-03-27 08:55:32	2021-03-27 00:47:34	2021-03-27 12:24:44	487.97	209.2	-97.52	34.98	5372	5382	11	8	0.3666666666666671	0.1025	103.22520223622801	0.0	36.47	253.91	363405	-0.10471975511966002	917	958	14.31	0.0	20210327
KES120210327085233_139	2021-03-27 08:58:47	2021-03-27 00:47:34	2021-03-27 12:24:44	491.22	205.95	-97.52	34.98	11220	11223	4	4	0.133333333333333	0.1383	88.48459209997792	0.0	35.84	254.48	363451	-0.10471975511966002	918	958	352.11	0.0	20210327
KES120210327085233_140	2021-03-27 08:59:04	2021-03-27 00:47:34	2021-03-27 12:24:44	491.5	205.67	-97.52	34.98	11733	11736	4	4	0.133333333333333	0.1569	79.9456644000057	0.0	35.84	254.48	363451	-0.10471975511966002	918	958	337.58	0.0	20210327
KES120210327085233_141	2021-03-27 09:00:01	2021-03-27 00:47:34	2021-03-27 12:24:44	492.45	204.72	-97.52	34.98	13453	13456	4	4	0.133333333333333	0.0861	108.698982804181	0.0	35.78	254.52	363455	-0.10471975511966002	918	958	22.71	0.0	20210327
KES120210327085233_142	2021-03-27 09:04:17	2021-03-27 00:47:34	2021-03-27 12:24:44	496.72	200.45	-97.52	34.98	21126	21130	5	5	0.166666666666667	0.0981	96.1567871882292	0.0	34.76	255.42	363530	-0.10471975511966002	917	958	6.12	0.0	20210327
KES120210327090738_2	2021-03-27 09:07:49	2021-03-27 00:47:34	2021-03-27 12:24:44	500.25	196.92	-97.52	34.98	334	339	6	6	0.2	0.1134	82.1824468886362	146.5	34.07	256.02	363582	-0.0872664625997165	917	954	8.12	217.0	20210327
KES120210327090738_11	2021-03-27 09:08:41	2021-03-27 00:47:34	2021-03-27 12:24:44	501.12	196.05	-97.52	34.98	1889	1941	53	4	1.76666666666667	0.0142	108.495772345205	29.5	33.9	256.16	363595	-0.0872664625997165	916	954	322.88	113.0	20210327
KES120210327090738_15	2021-03-27 09:08:53	2021-03-27 00:47:34	2021-03-27 12:24:44	501.32	195.85	-97.52	34.98	2256	2260	5	4	0.166666666666667	0.1507	92.5978453358345	5.5	33.86	256.2	363598	-0.0872664625997165	916	954	350.51	17.0	20210327
KES120210327090738_35	2021-03-27 09:10:40	2021-03-27 00:47:34	2021-03-27 12:24:44	503.1	194.07	-97.52	34.98	5461	5464	4	4	0.133333333333333	0.1245	81.8197701175025	80.75	33.51	256.49	363624	-0.0872664625997165	916	954	9.48	111.0	20210327
KES120210327090738_53	2021-03-27 09:12:42	2021-03-27 00:47:34	2021-03-27 12:24:44	505.13	192.03	-97.52	34.98	9124	9130	7	7	0.23333333333333303	0.071	70.7426801970798	61.14	33.11	256.83	363655	-0.0872664625997165	916	954	26.35	100.0	20210327
KES120210327090738_75	2021-03-27 09:14:50	2021-03-27 00:47:34	2021-03-27 12:24:44	507.27	189.9	-97.52	34.98	12965	12971	7	7	0.23333333333333303	0.1385	92.10440992605871	3.86	32.69	257.18	363687	-0.0872664625997165	917	954	352.53	7.0	20210327
KES120210327090738_77	2021-03-27 09:15:22	2021-03-27 00:47:34	2021-03-27 12:24:44	507.8	189.37	-97.52	34.98	13919	13922	4	4	0.133333333333333	0.1714	100.65749924655199	10.25	32.59	257.27	363695	-0.0872664625997165	916	954	336.85	17.0	20210327
KES120210327090738_79	2021-03-27 09:16:09	2021-03-27 00:47:34	2021-03-27 12:24:44	508.58	188.58	-97.52	34.98	15333	15337	5	5	0.166666666666667	0.1015	75.67014969024059	2.4	32.43	257.39	363707	-0.0872664625997165	916	954	20.58	6.0	20210327
KES120210327090738_84	2021-03-27 09:17:36	2021-03-27 00:47:34	2021-03-27 12:24:44	510.03	187.13	-97.52	34.98	17927	17931	5	5	0.166666666666667	0.1472	94.2599749251079	1.6	32.15	257.63	363729	-0.0872664625997165	917	954	349.02	4.0	20210327
KES120210327090738_88	2021-03-27 09:18:02	2021-03-27 00:47:34	2021-03-27 12:24:44	510.47	186.7	-97.52	34.98	18726	18731	6	4	0.2	0.0916	92.1920697202244	3.0	32.06	257.7	363736	-0.0872664625997165	917	954	352.98	9.0	20210327
KES120210327090738_90	2021-03-27 09:19:05	2021-03-27 00:47:34	2021-03-27 12:24:44	511.52	185.65	-97.52	34.98	20618	20621	4	4	0.133333333333333	0.1037	87.7340828646876	1.0	31.85	257.87	363752	-0.0872664625997165	916	954	1.45	1.0	20210327
KES120210327090738_95	2021-03-27 09:19:44	2021-03-27 00:47:34	2021-03-27 12:24:44	512.17	185.0	-97.52	34.98	21770	21797	28	26	0.933333333333333	0.0284	90.24415667344309	10.38	31.73	257.97	363762	-0.0872664625997165	916	954	356.96	31.0	20210327
KES120210327090738_98	2021-03-27 09:19:57	2021-03-27 00:47:34	2021-03-27 12:24:44	512.38	184.78	-97.52	34.98	22166	22246	81	5	2.7	0.0131	332.941804838993	2.8	31.68	258.01	363765	-0.0872664625997165	916	954	96.22	7.0	20210327
KES120210327090738_99	2021-03-27 09:20:15	2021-03-27 00:47:34	2021-03-27 12:24:44	512.68	184.48	-97.52	34.98	22707	22711	5	4	0.166666666666667	0.1209	93.73698383347678	2.25	31.62	258.06	363770	-0.0872664625997165	918	954	350.47	6.0	20210327
KES120210327090738_100	2021-03-27 09:21:02	2021-03-27 00:47:34	2021-03-27 12:24:44	513.47	183.7	-97.52	34.98	24105	24108	4	4	0.133333333333333	0.1427	98.54528189530079	2.5	31.47	258.18	363782	-0.0872664625997165	918	954	341.41	7.0	20210327
KES120210327090738_101	2021-03-27 09:21:05	2021-03-27 00:47:34	2021-03-27 12:24:44	513.52	183.65	-97.52	34.98	24213	24219	7	7	0.23333333333333303	0.1329	83.6416075623538	25.29	31.46	258.19	363783	-0.0872664625997165	918	954	9.24	36.0	20210327
KES120210327090738_102	2021-03-27 09:08:17	2021-03-27 00:47:34	2021-03-27 12:24:44	500.72	196.45	-97.52	34.98	1160	1163	4	4	0.133333333333333	0.0938	102.449996507807	0.0	33.98	256.1	363589	-0.0872664625997165	917	954	15.45	0.0	20210327
KES120210327090738_103	2021-03-27 09:10:31	2021-03-27 00:47:34	2021-03-27 12:24:44	502.95	194.22	-97.52	34.98	5186	5188	3	3	0.1	0.19	72.3874221570762	0.0	33.54	256.47	363622	-0.0872664625997165	916	954	324.42	0.0	20210327
KES120210327090738_104	2021-03-27 09:15:52	2021-03-27 00:47:34	2021-03-27 12:24:44	508.3	188.87	-97.52	34.98	14822	14825	4	4	0.133333333333333	0.1255	95.0070864271059	0.0	32.49	257.35	363703	-0.0872664625997165	916	954	5.54	0.0	20210327
KES120210327090738_105	2021-03-27 09:16:46	2021-03-27 00:47:34	2021-03-27 12:24:44	509.2	187.97	-97.52	34.98	16430	16432	3	3	0.1	0.1419	86.47854662307779	0.0	32.31	257.49	363716	-0.0872664625997165	916	954	350.25	0.0	20210327
KES120210327090738_106	2021-03-27 09:21:10	2021-03-27 00:47:34	2021-03-27 12:24:44	513.6	183.57	-97.52	34.98	24367	24368	2	2	0.0666666666666667	0.1438	89.56263613247931	0.0	31.44	258.2	363784	-0.0872664625997165	918	954	356.9	0.0	20210327
KES120210327090738_107	2021-03-27 09:21:29	2021-03-27 00:47:34	2021-03-27 12:24:44	513.92	183.25	-97.52	34.98	24939	24942	4	4	0.133333333333333	0.1581	84.841448219394	0.0	31.38	258.25	363789	-0.0872664625997165	917	954	347.95	0.0	20210327
KES120210327092245_3	2021-03-27 09:22:59	2021-03-27 00:47:34	2021-03-27 12:24:44	515.42	181.75	-97.52	34.98	423	427	5	5	0.166666666666667	0.1352	104.97017243434401	11.4	31.08	258.49	363812	-0.0872664625997165	917	956	329.69	33.0	20210327
KES120210327092245_10	2021-03-27 09:24:17	2021-03-27 00:47:34	2021-03-27 12:24:44	516.72	180.45	-97.52	34.98	2774	2782	9	9	0.3	0.0984	79.22391716994841	37.44	30.83	258.7	363832	-0.0872664625997165	915	956	17.57	73.0	20210327
KES120210327092245_14	2021-03-27 09:24:57	2021-03-27 00:47:34	2021-03-27 12:24:44	517.38	179.78	-97.52	34.98	3961	3965	5	4	0.166666666666667	0.1057	85.5661510512643	2.5	30.69	258.81	363843	-0.0872664625997165	918	956	6.84	5.0	20210327
KES120210327092245_20	2021-03-27 09:25:44	2021-03-27 00:47:34	2021-03-27 12:24:44	518.17	179.0	-97.52	34.98	5366	5369	4	4	0.133333333333333	0.195	110.96982555246299	31.25	30.54	258.93	363855	-0.0872664625997165	918	956	319.54	89.0	20210327
KES120210327092245_24	2021-03-27 09:25:55	2021-03-27 00:47:34	2021-03-27 12:24:44	518.35	178.82	-97.52	34.98	5695	5698	4	4	0.133333333333333	0.2026	121.785702407702	2.0	30.5	258.96	363858	-0.0872664625997165	918	956	304.11	5.0	20210327
KES120210327092245_40	2021-03-27 09:27:21	2021-03-27 00:47:34	2021-03-27 12:24:44	519.78	177.38	-97.52	34.98	8293	8302	10	10	0.33333333333333304	0.1081	70.8436053275816	61.4	30.22	259.18	363881	-0.0872664625997165	916	956	30.88	148.0	20210327
KES120210327092245_53	2021-03-27 09:29:32	2021-03-27 00:47:34	2021-03-27 12:24:44	521.97	175.2	-97.52	34.98	12222	12226	5	5	0.166666666666667	0.1245	82.69080732033859	84.0	29.79	259.52	363915	-0.0872664625997165	916	956	13.23	100.0	20210327
KES120210327092245_56	2021-03-27 09:29:57	2021-03-27 00:47:34	2021-03-27 12:24:44	522.38	174.78	-97.52	34.98	12950	12953	4	4	0.133333333333333	0.1135	102.71251282087098	1.75	29.7	259.59	363922	-0.0872664625997165	916	956	334.3	4.0	20210327
KES120210327092245_72	2021-03-27 09:32:22	2021-03-27 00:47:34	2021-03-27 12:24:44	524.8	172.37	-97.52	34.98	17304	17333	30	23	1.0	0.0284	82.7527311065123	9.09	29.22	259.96	363960	-0.0872664625997165	916	956	13.93	37.0	20210327
KES120210327092245_91	2021-03-27 09:34:46	2021-03-27 00:47:34	2021-03-27 12:24:44	527.2	169.97	-97.52	34.98	21640	21643	4	4	0.133333333333333	0.11599999999999999	90.9122760766042	100.25	28.75	260.33	363999	-0.0872664625997165	914	956	358.78	205.0	20210327
KES120210327092245_96	2021-03-27 09:35:12	2021-03-27 00:47:34	2021-03-27 12:24:44	527.63	169.53	-97.52	34.98	22419	22427	9	8	0.3	0.1003	85.5201657226785	1.38	28.66	260.4	364006	-0.0872664625997165	917	956	9.6	4.0	20210327
KES120210327092245_97	2021-03-27 09:35:13	2021-03-27 00:47:34	2021-03-27 12:24:44	527.65	169.52	-97.52	34.98	22450	22453	4	4	0.133333333333333	0.2366	126.38435181583598	26.25	28.66	260.4	364006	-0.0872664625997165	917	956	298.57	100.0	20210327
KES120210327092245_103	2021-03-27 09:36:13	2021-03-27 00:47:34	2021-03-27 12:24:44	528.65	168.52	-97.52	34.98	24252	24270	19	11	0.633333333333333	0.0491	64.3941492697695	2.91	28.46	260.56	364022	-0.0872664625997165	917	956	41.7	13.0	20210327
KES120210327092245_115	2021-03-27 09:27:20	2021-03-27 00:47:34	2021-03-27 12:24:44	519.77	177.4	-97.52	34.98	8241	8246	6	5	0.2	0.131	91.2601100459417	0.0	30.22	259.18	363880	-0.0872664625997165	916	956	1.48	0.0	20210327
KES120210327092245_116	2021-03-27 09:27:31	2021-03-27 00:47:34	2021-03-27 12:24:44	519.95	177.22	-97.52	34.98	8572	8574	3	3	0.1	0.1408	83.9322893709238	0.0	30.19	259.21	363883	-0.0872664625997165	916	956	347.09	0.0	20210327
KES120210327092245_117	2021-03-27 09:33:28	2021-03-27 00:47:34	2021-03-27 12:24:44	525.9	171.27	-97.52	34.98	19284	19286	3	3	0.1	0.1594	87.827753195222	0.0	29.01	260.13	363978	-0.0872664625997165	916	956	355.95	0.0	20210327
KES120210327092245_118	2021-03-27 09:34:24	2021-03-27 00:47:34	2021-03-27 12:24:44	526.83	170.33	-97.52	34.98	20981	20984	4	4	0.133333333333333	0.1368	87.2445752994972	0.0	28.82	260.28	363993	-0.0872664625997165	914	956	354.93	0.0	20210327
KES120210327092245_119	2021-03-27 09:35:37	2021-03-27 00:47:34	2021-03-27 12:24:44	528.05	169.12	-97.52	34.98	23147	23148	2	2	0.0666666666666667	0.2214	72.42874122167758	0.0	28.58	260.46	364013	-0.0872664625997165	917	956	325.47	0.0	20210327
KES120210327092245_120	2021-03-27 09:37:19	2021-03-27 00:47:34	2021-03-27 12:24:44	529.75	167.42	-97.52	34.98	26219	26222	4	4	0.133333333333333	0.1638	75.0256260301563	0.0	28.24	260.72	364040	-0.0872664625997165	916	956	330.33	0.0	20210327
KES120210327093748_1	2021-03-27 09:37:52	2021-03-27 00:47:34	2021-03-27 12:24:44	530.3	166.87	-97.52	34.98	119	123	5	4	0.166666666666667	0.1814	60.7641954313	1.75	28.13	260.81	364049	-0.0872664625997165	915	954	46.09	4.0	20210327
KES120210327093748_4	2021-03-27 09:38:21	2021-03-27 00:47:34	2021-03-27 12:24:44	530.78	166.38	-97.52	34.98	976	995	20	10	0.666666666666667	0.0372	77.04329227990591	4.4	28.04	260.88	364057	-0.0872664625997165	915	954	25.46	13.0	20210327
KES120210327093748_31	2021-03-27 09:41:29	2021-03-27 00:47:34	2021-03-27 12:24:44	533.92	163.25	-97.52	34.98	6635	6646	12	7	0.4	0.0251	87.6239447819937	4.57	27.41	261.35	364108	-0.0872664625997165	916	954	7.06	10.0	20210327
KES120210327093748_36	2021-03-27 09:42:07	2021-03-27 00:47:34	2021-03-27 12:24:44	534.55	162.62	-97.52	34.98	7770	7774	5	5	0.166666666666667	0.1092	84.8193474275403	97.4	27.29	261.45	364119	-0.0872664625997165	916	954	12.84	166.0	20210327
KES120210327093748_42	2021-03-27 09:42:33	2021-03-27 00:47:34	2021-03-27 12:24:44	534.98	162.18	-97.52	34.98	8550	8554	5	4	0.166666666666667	0.1519	43.2960514169722	1.0	27.2	261.51	364126	-0.0872664625997165	915	954	61.66	1.0	20210327
KES120210327093748_45	2021-03-27 09:42:52	2021-03-27 00:47:34	2021-03-27 12:24:44	535.3	161.87	-97.52	34.98	9107	9113	7	7	0.23333333333333303	0.0831	91.5309258861101	53.57	27.14	261.56	364131	-0.0872664625997165	915	954	359.13	133.0	20210327
KES120210327093748_49	2021-03-27 09:43:28	2021-03-27 00:47:34	2021-03-27 12:24:44	535.9	161.27	-97.52	34.98	10211	10217	7	5	0.23333333333333303	0.1005	80.0794740620354	25.2	27.14	261.56	364131	-0.0872664625997165	915	954	21.85	57.0	20210327
KES120210327093748_50	2021-03-27 09:43:29	2021-03-27 00:47:34	2021-03-27 12:24:44	535.92	161.25	-97.52	34.98	10231	10238	8	8	0.266666666666667	0.1158	81.990014408054	77.62	27.01	261.65	364141	-0.0872664625997165	915	954	18.62	111.0	20210327
KES120210327093748_55	2021-03-27 09:44:06	2021-03-27 00:47:34	2021-03-27 12:24:44	536.53	160.63	-97.52	34.98	11336	11340	5	5	0.166666666666667	0.0731	88.9025139466195	13.0	26.89	261.75	364151	-0.0872664625997165	916	954	5.04	19.0	20210327
KES120210327093748_57	2021-03-27 09:44:12	2021-03-27 00:47:34	2021-03-27 12:24:44	536.63	160.53	-97.52	34.98	11518	11521	4	4	0.133333333333333	0.107	80.82379665962391	26.75	26.87	261.76	364153	-0.0872664625997165	916	954	20.96	36.0	20210327
KES120210327093748_62	2021-03-27 09:44:28	2021-03-27 00:47:34	2021-03-27 12:24:44	536.9	160.27	-97.52	34.98	11993	11996	4	4	0.133333333333333	0.1616	94.0028858867861	178.25	26.82	261.8	364157	-0.0872664625997165	916	954	354.01	190.0	20210327
KES120210327093748_74	2021-03-27 09:45:16	2021-03-27 00:47:34	2021-03-27 12:24:44	537.7	159.47	-97.52	34.98	13441	13447	7	7	0.23333333333333303	0.1191	92.2976722612042	14.71	26.66	261.92	364171	-0.0872664625997165	915	954	357.93	26.0	20210327
KES120210327093748_116	2021-03-27 09:46:43	2021-03-27 00:47:34	2021-03-27 12:24:44	539.15	158.02	-97.52	34.98	16050	16056	7	7	0.23333333333333303	0.0941	88.8678197248687	48.57	26.37	262.14	364195	-0.0872664625997165	914	954	5.74	64.0	20210327
KES120210327093748_140	2021-03-27 09:49:07	2021-03-27 00:47:34	2021-03-27 12:24:44	541.55	155.62	-97.52	34.98	20372	20381	10	9	0.33333333333333304	0.0927	85.7344559464795	30.56	25.89	262.49	364235	-0.0872664625997165	917	954	12.98	89.0	20210327
KES120210327093748_146	2021-03-27 09:50:07	2021-03-27 00:47:34	2021-03-27 12:24:44	542.55	154.62	-97.52	34.98	22184	22189	6	5	0.2	0.1385	113.254900843934	3.4	25.69	262.64	364252	-0.0872664625997165	917	954	315.37	9.0	20210327
KES120210327093748_159	2021-03-27 09:51:13	2021-03-27 00:47:34	2021-03-27 12:24:44	543.65	153.52	-97.52	34.98	24138	24144	7	7	0.23333333333333303	0.1007	88.16974262568908	65.0	25.69	262.64	364252	-0.0872664625997165	914	954	8.09	71.0	20210327
KES120210327093748_162	2021-03-27 09:51:32	2021-03-27 00:47:34	2021-03-27 12:24:44	543.97	153.2	-97.52	34.98	24720	24728	9	4	0.3	0.1411	49.16745322425321	2.0	25.41	262.85	364275	-0.0872664625997165	914	954	60.22	3.0	20210327
KES120210327093748_168	2021-03-27 09:52:03	2021-03-27 00:47:34	2021-03-27 12:24:44	544.48	152.68	-97.52	34.98	25662	25673	12	12	0.4	0.0788	78.084852928735	26.58	25.3	262.92	364284	-0.0872664625997165	914	954	28.36	50.0	20210327
KES120210327093748_171	2021-03-27 09:52:10	2021-03-27 00:47:34	2021-03-27 12:24:44	544.6	152.57	-97.52	34.98	25859	25866	8	4	0.266666666666667	0.1729	55.17239643420171	1.5	25.28	262.94	364286	-0.0872664625997165	914	954	55.83	3.0	20210327
KES120210327093748_178	2021-03-27 09:52:25	2021-03-27 00:47:34	2021-03-27 12:24:44	544.85	152.32	-97.52	34.98	26298	26302	5	4	0.166666666666667	0.1072	90.74405920288869	5.75	25.23	262.98	364290	-0.0872664625997165	914	954	2.88	10.0	20210327
KES120210327093748_180	2021-03-27 09:38:12	2021-03-27 00:47:34	2021-03-27 12:24:44	530.63	166.53	-97.52	34.98	722	728	7	7	0.23333333333333303	0.1016	94.6210042893927	0.0	28.07	260.86	364055	-0.0872664625997165	915	954	10.67	0.0	20210327
KES120210327093748_181	2021-03-27 09:40:29	2021-03-27 00:47:34	2021-03-27 12:24:44	532.92	164.25	-97.52	34.98	4828	4829	2	2	0.0666666666666667	0.3807	52.98932676639689	0.0	27.61	261.2	364092	-0.0872664625997165	914	954	297.75	0.0	20210327
KES120210327093748_182	2021-03-27 09:40:34	2021-03-27 00:47:34	2021-03-27 12:24:44	533.0	164.17	-97.52	34.98	4985	4991	7	7	0.23333333333333303	0.1554	93.07146211707041	0.0	27.59	261.22	364093	-0.0872664625997165	914	954	8.24	0.0	20210327
KES120210327093748_184	2021-03-27 09:44:30	2021-03-27 00:47:34	2021-03-27 12:24:44	536.93	160.23	-97.52	34.98	12069	12073	5	5	0.166666666666667	0.0961	84.6137497297118	0.0	26.81	261.81	364158	-0.0872664625997165	916	954	350.95	0.0	20210327
KES120210327093748_185	2021-03-27 09:49:27	2021-03-27 00:47:34	2021-03-27 12:24:44	541.88	155.28	-97.52	34.98	20976	20979	4	4	0.133333333333333	0.1298	71.2828082408071	0.0	25.82	262.54	364240	-0.0872664625997165	917	954	323.27	0.0	20210327
KES120210327093748_186	2021-03-27 09:50:22	2021-03-27 00:47:34	2021-03-27 12:24:44	542.8	154.37	-97.52	34.98	22613	22617	5	5	0.166666666666667	0.0996	96.660066337724	0.0	25.64	262.68	364256	-0.0872664625997165	914	954	18.18	0.0	20210327
KES120210327095255_1	2021-03-27 09:53:03	2021-03-27 00:47:34	2021-03-27 12:24:44	545.48	151.68	-97.52	34.98	236	241	6	6	0.2	0.1193	99.17620334037609	153.67	25.1	263.07	364301	-0.0523598775598299	914	954	338.76	211.0	20210327
KES120210327095255_12	2021-03-27 09:54:03	2021-03-27 00:47:34	2021-03-27 12:24:44	546.48	150.68	-97.52	34.98	2037	2064	28	17	0.933333333333333	0.0252	81.5621596018527	2.29	24.9	263.22	364318	-0.0523598775598299	914	954	18.89	11.0	20210327
KES120210327095255_17	2021-03-27 09:54:29	2021-03-27 00:47:34	2021-03-27 12:24:44	546.92	150.25	-97.52	34.98	2813	2821	9	9	0.3	0.09300000000000001	92.7906430701848	52.89	24.82	263.28	364325	-0.0523598775598299	914	954	353.78	81.0	20210327
KES120210327095255_26	2021-03-27 09:55:29	2021-03-27 00:47:34	2021-03-27 12:24:44	547.92	149.25	-97.52	34.98	4609	4633	25	16	0.833333333333333	0.0164	91.3169124057933	1.75	24.62	263.43	364342	-0.0523598775598299	915	954	357.46	7.0	20210327
KES120210327095255_36	2021-03-27 09:56:00	2021-03-27 00:47:34	2021-03-27 12:24:44	548.43	148.73	-97.52	34.98	5547	5550	4	4	0.133333333333333	0.1486	113.244983847244	120.0	24.52	263.5	364351	-0.0523598775598299	915	954	311.87	190.0	20210327
KES120210327095255_51	2021-03-27 09:57:16	2021-03-27 00:47:34	2021-03-27 12:24:44	549.7	147.47	-97.52	34.98	7825	7831	7	5	0.23333333333333303	0.0721	81.55558225928009	4.6	24.26	263.68	364373	-0.0523598775598299	915	954	19.91	13.0	20210327
KES120210327095255_61	2021-03-27 09:58:18	2021-03-27 00:47:34	2021-03-27 12:24:44	550.73	146.43	-97.52	34.98	9677	9683	7	4	0.23333333333333303	0.2278	24.9081972295555	1.0	24.06	263.83	364390	-0.0523598775598299	913	954	74.52	1.0	20210327
KES120210327095255_78	2021-03-27 10:00:12	2021-03-27 00:47:34	2021-03-27 12:24:44	552.63	144.53	-97.52	34.98	13105	13110	6	6	0.2	0.0867	88.9743539240348	25.83	23.68	264.11	364423	-0.0523598775598299	911	954	4.05	46.0	20210327
KES120210327095255_92	2021-03-27 10:01:09	2021-03-27 00:47:34	2021-03-27 12:24:44	553.58	143.58	-97.52	34.98	14822	14828	7	7	0.23333333333333303	0.0922	88.24659513992849	27.0	23.49	264.25	364439	-0.0523598775598299	911	954	6.03	50.0	20210327
KES120210327095255_101	2021-03-27 10:01:43	2021-03-27 00:47:34	2021-03-27 12:24:44	554.15	143.02	-97.52	34.98	15831	15836	6	6	0.2	0.141	103.31220163446899	30.33	23.37	264.33	364449	-0.0523598775598299	915	954	329.69	49.0	20210327
KES120210327095255_114	2021-03-27 10:02:52	2021-03-27 00:47:34	2021-03-27 12:24:44	555.3	141.87	-97.52	34.98	17924	17929	6	6	0.2	0.1171	102.691650544329	1.67	23.14	264.49	364469	-0.0523598775598299	914	954	331.0	5.0	20210327
KES120210327095255_119	2021-03-27 10:02:59	2021-03-27 00:47:34	2021-03-27 12:24:44	555.42	141.75	-97.52	34.98	18116	18121	6	4	0.2	0.1751	60.08361775499829	1.0	23.12	264.51	364471	-0.0523598775598299	914	954	53.27	1.0	20210327
KES120210327095255_131	2021-03-27 10:03:47	2021-03-27 00:47:34	2021-03-27 12:24:44	556.22	140.95	-97.52	34.98	19545	19555	11	9	0.3666666666666671	0.0853	98.4076132741068	2.78	22.96	264.62	364485	-0.0523598775598299	914	954	340.98	13.0	20210327
KES120210327095255_138	2021-03-27 10:04:05	2021-03-27 00:47:34	2021-03-27 12:24:44	556.52	140.65	-97.52	34.98	20111	20116	6	6	0.2	0.1335	116.797251646525	250.5	22.9	264.67	364490	-0.0523598775598299	914	954	306.09	973.0	20210327
KES120210327095255_147	2021-03-27 10:04:36	2021-03-27 00:47:34	2021-03-27 12:24:44	557.03	140.13	-97.52	34.98	21036	21041	6	6	0.2	0.105	90.35959222114651	26.67	22.79	264.74	364499	-0.0523598775598299	914	954	1.53	37.0	20210327
KES120210327095255_148	2021-03-27 10:04:37	2021-03-27 00:47:34	2021-03-27 12:24:44	557.05	140.12	-97.52	34.98	21048	21051	4	4	0.133333333333333	0.1204	91.73570458892841	12.0	22.79	264.74	364499	-0.0523598775598299	914	954	358.0	19.0	20210327
KES120210327095255_165	2021-03-27 10:05:51	2021-03-27 00:47:34	2021-03-27 12:24:44	558.28	138.88	-97.52	34.98	23294	23302	9	9	0.3	0.0864	88.1464145771272	25.56	22.54	264.92	364521	-0.0523598775598299	914	954	7.41	37.0	20210327
KES120210327095255_168	2021-03-27 10:05:56	2021-03-27 00:47:34	2021-03-27 12:24:44	558.37	138.8	-97.52	34.98	23429	23434	6	5	0.2	0.1018	102.500188441046	1.4	22.53	264.93	364522	-0.0523598775598299	914	954	331.34	3.0	20210327
KES120210327095255_169	2021-03-27 10:05:59	2021-03-27 00:47:34	2021-03-27 12:24:44	558.42	138.75	-97.52	34.98	23531	23538	8	5	0.266666666666667	0.1007	106.057029036846	2.2	22.52	264.94	364523	-0.0523598775598299	914	954	323.74	5.0	20210327
KES120210327095255_185	2021-03-27 10:07:18	2021-03-27 00:47:34	2021-03-27 12:24:44	559.73	137.43	-97.52	34.98	25893	25896	4	4	0.133333333333333	0.1218	94.9697407281103	229.0	22.25	265.12	364546	-0.0523598775598299	911	954	349.93	286.0	20210327
KES120210327095255_189	2021-03-27 09:59:12	2021-03-27 00:47:34	2021-03-27 12:24:44	551.63	145.53	-97.52	34.98	11316	11320	5	5	0.166666666666667	0.1169	82.4863718194613	0.0	23.88	263.96	364406	-0.0523598775598299	915	954	342.93	0.0	20210327
KES120210327095255_190	2021-03-27 09:59:54	2021-03-27 00:47:34	2021-03-27 12:24:44	552.33	144.83	-97.52	34.98	12559	12562	4	4	0.133333333333333	0.1432	76.2329293548553	0.0	23.74	264.07	364418	-0.0523598775598299	915	954	328.79	0.0	20210327
KES120210327095255_191	2021-03-27 10:01:57	2021-03-27 00:47:34	2021-03-27 12:24:44	554.38	142.78	-97.52	34.98	16271	16296	26	15	0.866666666666667	0.0219	103.96637060071998	0.0	23.33	264.36	364453	-0.0523598775598299	915	954	31.97	0.0	20210327
KES120210327100758_2	2021-03-27 10:08:05	2021-03-27 00:47:34	2021-03-27 12:24:44	560.52	136.65	-97.52	34.98	216	223	8	4	0.266666666666667	0.115	71.8781397520986	1.0	22.1	265.23	364559	0.0	913	950	36.25	1.0	20210327
KES120210327100758_7	2021-03-27 10:08:23	2021-03-27 00:47:34	2021-03-27 12:24:44	560.82	136.35	-97.52	34.98	757	761	5	5	0.166666666666667	0.0887	91.9626387794155	27.6	22.04	265.28	364565	0.0	913	950	350.06	67.0	20210327
KES120210327100758_9	2021-03-27 10:08:30	2021-03-27 00:47:34	2021-03-27 12:24:44	560.93	136.23	-97.52	34.98	951	955	5	4	0.166666666666667	0.1774	75.3617214616263	1.5	22.01	265.29	364567	0.0	913	950	30.16	3.0	20210327
KES120210327100758_11	2021-03-27 10:08:31	2021-03-27 00:47:34	2021-03-27 12:24:44	560.95	136.22	-97.52	34.98	984	992	9	4	0.3	0.0734	88.2543832181863	1.0	22.01	265.3	364567	0.0	913	950	359.95	1.0	20210327
KES120210327100758_20	2021-03-27 10:08:46	2021-03-27 00:47:34	2021-03-27 12:24:44	561.2	135.97	-97.52	34.98	1440	1445	6	4	0.2	0.0887	67.137678823384	1.0	21.96	265.33	364571	0.0	913	950	43.76	1.0	20210327
KES120210327100758_21	2021-03-27 10:08:47	2021-03-27 00:47:34	2021-03-27 12:24:44	561.22	135.95	-97.52	34.98	1468	1474	7	7	0.23333333333333303	0.1216	85.4470036084292	155.86	21.96	265.33	364572	0.0	913	950	7.35	239.0	20210327
KES120210327100758_53	2021-03-27 10:11:49	2021-03-27 00:47:34	2021-03-27 12:24:44	564.25	132.92	-97.52	34.98	6942	6950	9	6	0.3	0.1128	106.443092325803	1.33	21.35	265.76	364625	0.0	913	950	316.73	3.0	20210327
KES120210327100758_55	2021-03-27 10:12:00	2021-03-27 00:47:34	2021-03-27 12:24:44	564.43	132.73	-97.52	34.98	7273	7276	4	4	0.133333333333333	0.1468	105.945395900923	10.5	21.31	265.79	364628	0.0	913	950	317.62	21.0	20210327
KES120210327100758_57	2021-03-27 10:12:08	2021-03-27 00:47:34	2021-03-27 12:24:44	564.57	132.6	-97.52	34.98	7488	7497	10	10	0.33333333333333304	0.0581	97.03012969066341	22.9	21.29	265.81	364630	0.0	913	950	337.05	45.0	20210327
KES120210327100758_62	2021-03-27 10:12:41	2021-03-27 00:47:34	2021-03-27 12:24:44	565.12	132.05	-97.52	34.98	8496	8502	7	4	0.23333333333333303	0.1524	142.402475582024	60.0	21.18	265.88	364640	0.0	912	950	281.43	235.0	20210327
KES120210327100758_74	2021-03-27 10:13:41	2021-03-27 00:47:34	2021-03-27 12:24:44	566.12	131.05	-97.52	34.98	10281	10289	9	9	0.3	0.0965	93.6329507394882	27.56	20.98	266.02	364658	0.0	912	950	345.96	65.0	20210327
KES120210327100758_89	2021-03-27 10:14:57	2021-03-27 00:47:34	2021-03-27 12:24:44	567.38	129.78	-97.52	34.98	12582	12591	10	10	0.33333333333333304	0.0922	89.08578323955099	36.1	20.72	266.2	364680	0.0	911	950	358.78	64.0	20210327
KES120210327100758_92	2021-03-27 10:15:27	2021-03-27 00:47:34	2021-03-27 12:24:44	567.88	129.28	-97.52	34.98	13472	13477	6	6	0.2	0.2116	120.842988732425	52.67	20.62	266.27	364689	0.0	912	950	296.8	188.0	20210327
KES120210327100758_101	2021-03-27 10:16:27	2021-03-27 00:47:34	2021-03-27 12:24:44	568.88	128.28	-97.52	34.98	15276	15281	6	4	0.2	0.1404	107.846566122817	4.5	20.42	266.41	364707	0.0	912	950	313.71	13.0	20210327
KES120210327100758_103	2021-03-27 10:16:33	2021-03-27 00:47:34	2021-03-27 12:24:44	568.98	128.18	-97.52	34.98	15462	15470	9	8	0.3	0.1086	98.96041784041401	6.38	20.4	266.42	364708	0.0	912	950	332.08	21.0	20210327
KES120210327100758_120	2021-03-27 10:17:42	2021-03-27 00:47:34	2021-03-27 12:24:44	570.13	127.03	-97.52	34.98	17509	17515	7	5	0.23333333333333303	0.1897	125.898175003246	13.0	20.17	266.59	364729	0.0	912	950	292.06	31.0	20210327
KES120210327100758_127	2021-03-27 10:18:04	2021-03-27 00:47:34	2021-03-27 12:24:44	570.5	126.67	-97.52	34.98	18175	18186	12	12	0.4	0.0515	90.6674934454293	23.92	20.1	266.64	364735	0.0	913	950	354.7	43.0	20210327
KES120210327100758_168	2021-03-27 10:19:52	2021-03-27 00:47:34	2021-03-27 12:24:44	572.3	124.87	-97.52	34.98	21420	21430	11	5	0.3666666666666671	0.1295	122.298735035861	1.6	19.74	266.89	364767	0.0	911	950	295.01	4.0	20210327
KES120210327100758_196	2021-03-27 10:20:55	2021-03-27 00:47:34	2021-03-27 12:24:44	573.35	123.82	-97.52	34.98	23319	23323	5	5	0.166666666666667	0.1242	101.82817162291799	3.2	19.74	266.89	364767	0.0	910	950	325.09	5.0	20210327
KES120210327100758_229	2021-03-27 10:21:42	2021-03-27 00:47:34	2021-03-27 12:24:44	574.13	123.03	-97.52	34.98	24710	24715	6	6	0.2	0.2209	110.71736116493099	11.5	19.37	267.14	364800	0.0	910	950	308.39	26.0	20210327
KES120210327100758_267	2021-03-27 10:22:23	2021-03-27 00:47:34	2021-03-27 12:24:44	574.82	122.35	-97.52	34.98	25949	25959	11	11	0.3666666666666671	0.0768	90.66044082865801	6.27	19.23	267.24	364812	0.0	912	950	355.24	26.0	20210327
KES120210327100758_280	2021-03-27 10:10:28	2021-03-27 00:47:34	2021-03-27 12:24:44	562.9	134.27	-97.52	34.98	4503	4506	4	4	0.133333333333333	0.1182	87.32457334397091	0.0	21.62	265.57	364601	0.0	914	950	348.34	0.0	20210327
KES120210327100758_281	2021-03-27 10:11:35	2021-03-27 00:47:34	2021-03-27 12:24:44	564.02	133.15	-97.52	34.98	6517	6520	4	4	0.133333333333333	0.3045	28.300755766006397	0.0	21.4	265.73	364621	0.0	913	950	276.85	0.0	20210327
KES120210327100758_282	2021-03-27 10:13:41	2021-03-27 00:47:34	2021-03-27 12:24:44	566.12	131.05	-97.52	34.98	10296	10305	10	9	0.33333333333333304	0.0537	101.107882703715	0.0	20.98	266.02	364658	0.0	912	950	24.76	0.0	20210327
KES120210327100758_283	2021-03-27 10:15:15	2021-03-27 00:47:34	2021-03-27 12:24:44	567.68	129.48	-97.52	34.98	13117	13122	6	6	0.2	0.1173	68.1705318579514	0.0	20.66	266.24	364685	0.0	912	950	307.61	0.0	20210327
KES120210327100758_284	2021-03-27 10:16:51	2021-03-27 00:47:34	2021-03-27 12:24:44	569.28	127.88	-97.52	34.98	15980	15986	7	7	0.23333333333333303	0.0844	85.5526151499095	0.0	20.34	266.47	364714	0.0	912	950	343.86	0.0	20210327
KES120210327100758_285	2021-03-27 10:20:32	2021-03-27 00:47:34	2021-03-27 12:24:44	572.97	124.2	-97.52	34.98	22632	22637	6	5	0.2	0.1297	76.69324221893079	0.0	19.6	266.98	364779	0.0	910	950	321.79	0.0	20210327
KES120210327100758_286	2021-03-27 10:21:26	2021-03-27 00:47:34	2021-03-27 12:24:44	573.87	123.3	-97.52	34.98	24236	24240	5	5	0.166666666666667	0.1209	78.9803172189655	0.0	19.42	267.1	364795	0.0	910	950	326.74	0.0	20210327
KES120210327100758_287	2021-03-27 10:22:28	2021-03-27 00:47:34	2021-03-27 12:24:44	574.9	122.27	-97.52	34.98	26088	26091	4	3	0.133333333333333	0.1107	69.1932089872888	0.0	19.22	267.25	364814	0.0	912	950	308.15	0.0	20210327
KES120210327102305_4	2021-03-27 10:23:12	2021-03-27 00:47:34	2021-03-27 12:24:44	575.63	121.53	-97.52	34.98	217	221	5	5	0.166666666666667	0.1253	102.59333000000001	10.8	19.07	267.35	364827	0.0	910	950	322.99	17.0	20210327
KES120210327102305_6	2021-03-27 10:23:20	2021-03-27 00:47:34	2021-03-27 12:24:44	575.77	121.4	-97.52	34.98	456	463	8	8	0.266666666666667	0.0737	98.45145440000002	60.25	19.04	267.37	364829	0.0	909	950	332.88	129.0	20210327
KES120210327102305_58	2021-03-27 10:24:24	2021-03-27 00:47:34	2021-03-27 12:24:44	576.83	120.33	-97.52	34.98	2377	2382	6	5	0.2	0.1089	98.2801346	138.0	18.83	267.51	364849	-0.0872664625997165	909	950	347.44	273.0	20210327
KES120210327102305_109	2021-03-27 10:25:10	2021-03-27 00:47:34	2021-03-27 12:24:44	577.6	119.57	-97.52	34.98	3738	3742	5	5	0.166666666666667	0.0836	90.38976120000001	7.4	18.67	267.62	364862	-0.0872664625997165	909	950	11.76	15.0	20210327
KES120210328083110_1	2021-03-28 08:34:19	2021-03-28 00:48:21	2021-03-28 12:23:19	465.97	229.0	-97.52	34.98	5683	5689	7	4	0.23333333333333303	0.1126	230.29294769999998	17.0	45.3	232.12	358834	-0.10471975511966002	941	992	197.38	25.0	20210328
KES120210328083110_2	2021-03-28 08:42:44	2021-03-28 00:48:21	2021-03-28 12:23:19	474.38	220.58	-97.52	34.98	20809	20814	6	5	0.2	0.153	251.1247465	25.6	43.93	234.26	358924	-0.10471975511966002	941	992	178.02	49.0	20210328
KES120210328100310_3	2021-03-28 10:04:48	2021-03-28 00:48:21	2021-03-28 12:23:19	556.45	138.52	-97.52	34.98	2930	2968	39	23	1.3	0.0181	158.629377730657	57.7	29.1	251.07	360055	-0.0872664625997165	938	990	264.63	90.0	20210328
KES120210328111027_2	2021-03-28 11:24:31	2021-03-28 00:48:21	2021-03-28 12:23:19	636.17	58.8	-97.52	34.98	25330	25332	3	3	0.1	0.3663	300.229644656942	0.0	13.48	263.3	361497	-0.0349065850398866	931	986	106.77	0.0	20210328
KES120210328112529_2	2021-03-28 11:29:44	2021-03-28 00:48:21	2021-03-28 12:23:19	641.38	53.58	-97.52	34.98	7640	7661	22	22	0.733333333333333	0.0215	277.065416	0.0	12.44	264.03	361599	-0.0349065850398866	932	986	151.66	0.0	20210328
KES120210329011322_1	2021-03-29 01:21:04	2021-03-29 00:49:08	2021-03-29 12:21:55	31.93	660.85	-97.52	34.98	13857	13936	80	65	2.6666666666666696	0.0203	266.781938716206	26.09	3.88	94.31	361090	0.0872664625997165	936	990	345.5	135.0	20210329
KES120210329011322_3	2021-03-29 01:21:04	2021-03-29 00:49:08	2021-03-29 12:21:55	31.93	660.85	-97.52	34.98	13871	13936	66	36	2.2	0.0171	265.987456058626	21.47	3.88	94.31	361090	0.0872664625997165	937	990	350.02	56.0	20210329
KES120210329021331_1	2021-03-29 02:21:19	2021-03-29 00:49:08	2021-03-29 12:21:55	92.18	600.6	-97.52	34.98	14029	14037	9	4	0.3	0.0457	270.855097396267	12.75	15.38	103.24	359733	0.0698131700797732	940	994	355.48	18.0	20210329
KES120210329021331_3	2021-03-29 02:25:14	2021-03-29 00:49:08	2021-03-29 12:21:55	96.1	596.68	-97.52	34.98	21096	21127	32	32	1.06666666666667	0.0277	267.99585106676	63.41	16.12	103.85	359648	0.0698131700797732	940	994	6.7	100.0	20210329
KES120210329021331_4	2021-03-29 02:26:51	2021-03-29 00:49:08	2021-03-29 12:21:55	97.72	595.07	-97.52	34.98	24015	24028	14	5	0.46666666666666706	0.0542	268.617564751877	17.2	16.43	104.1	359613	0.0698131700797732	941	994	4.92	24.0	20210329
KES120210329022831_1	2021-03-29 02:30:08	2021-03-29 00:49:08	2021-03-29 12:21:55	101.0	591.78	-97.52	34.98	2907	2940	34	32	1.13333333333333	0.0213	269.320251458643	27.78	17.05	104.62	359542	0.0698131700797732	940	996	3.43	49.0	20210329
KES120210329022831_2	2021-03-29 02:32:42	2021-03-29 00:49:08	2021-03-29 12:21:55	103.57	589.22	-97.52	34.98	7527	7591	65	62	2.1666666666666696	0.0149	275.00797189203996	18.95	17.54	105.03	359487	0.0698131700797732	941	996	347.28	35.0	20210329
KES120210329022831_3	2021-03-29 02:34:43	2021-03-29 00:49:08	2021-03-29 12:21:55	105.58	587.2	-97.52	34.98	11174	11183	10	6	0.33333333333333304	0.0404	283.926586607531	12.67	17.92	105.35	359444	0.0698131700797732	940	996	328.91	20.0	20210329
KES120210329022831_4	2021-03-29 02:36:51	2021-03-29 00:49:08	2021-03-29 12:21:55	107.72	585.07	-97.52	34.98	14989	15000	12	8	0.4	0.0851	288.064507134412	13.0	18.32	105.69	359399	0.0698131700797732	940	996	323.48	30.0	20210329
KES120210329022831_5	2021-03-29 02:39:35	2021-03-29 00:49:08	2021-03-29 12:21:55	110.45	582.33	-97.52	34.98	19930	19953	24	24	0.8	0.0394	259.875328344602	37.0	18.83	106.13	359341	0.0698131700797732	940	996	34.52	72.0	20210329
KES120210329022831_6	2021-03-29 02:40:50	2021-03-29 00:49:08	2021-03-29 12:21:55	111.7	581.08	-97.52	34.98	22184	22202	19	7	0.633333333333333	0.0447	280.70062230747004	9.0	19.07	106.33	359315	0.0698131700797732	940	996	337.57	9.0	20210329
KES120210329024332_1	2021-03-29 02:55:20	2021-03-29 00:49:08	2021-03-29 12:21:55	126.2	566.58	-97.52	34.98	21242	21290	49	49	1.6333333333333302	0.0191	262.984535677275	20.78	21.77	108.73	359014	0.0698131700797732	942	996	26.81	42.0	20210329
KES120210329024332_2	2021-03-29 02:56:26	2021-03-29 00:49:08	2021-03-29 12:21:55	127.3	565.48	-97.52	34.98	23205	23230	26	9	0.866666666666667	0.0478	295.683647180496	12.33	21.97	108.92	358992	0.0698131700797732	941	996	322.2	30.0	20210329
KES120210329024332_3	2021-03-29 02:57:27	2021-03-29 00:49:08	2021-03-29 12:21:55	128.32	564.47	-97.52	34.98	25061	25067	7	6	0.23333333333333303	0.0755	286.95740911127103	15.17	22.16	109.09	358971	0.0698131700797732	941	996	333.65	25.0	20210329
KES120210329025837_1	2021-03-29 03:04:34	2021-03-29 00:49:08	2021-03-29 12:21:55	135.43	557.35	-97.52	34.98	10720	10736	17	6	0.566666666666667	0.0436	305.4839798	15.33	23.47	110.31	358828	0.0698131700797732	941	998	316.11	24.0	20210329
KES120210329025837_2	2021-03-29 03:05:59	2021-03-29 00:49:08	2021-03-29 12:21:55	136.85	555.93	-97.52	34.98	13264	13274	11	5	0.3666666666666671	0.0457	276.29290499999996	12.2	23.73	110.55	358799	0.0698131700797732	941	998	356.26	25.0	20210329
KES120210329025837_3	2021-03-29 03:09:20	2021-03-29 00:49:08	2021-03-29 12:21:55	140.2	552.58	-97.52	34.98	19298	19311	14	8	0.46666666666666706	0.0701	305.93519069999996	16.75	24.35	111.14	358733	0.0698131700797732	942	998	317.36	30.0	20210329
KES120210329025837_4	2021-03-29 03:09:44	2021-03-29 00:49:08	2021-03-29 12:21:55	140.6	552.18	-97.52	34.98	20007	20020	14	7	0.46666666666666706	0.0488	278.9231247	10.57	24.42	111.21	358725	0.0698131700797732	942	998	352.18	20.0	20210329
KES120210329025837_5	2021-03-29 03:11:26	2021-03-29 00:49:08	2021-03-29 12:21:55	142.3	550.48	-97.52	34.98	23065	23083	19	11	0.633333333333333	0.0414	278.9585709	9.55	24.73	111.51	358691	0.0698131700797732	942	998	352.7	15.0	20210329
KES120210329025837_6	2021-03-29 03:12:19	2021-03-29 00:49:08	2021-03-29 12:21:55	143.18	549.6	-97.52	34.98	24649	24702	54	33	1.8	0.0128	255.7152942	16.36	24.89	111.67	358674	0.0698131700797732	941	998	44.85	36.0	20210329
KES120210329031341_1	2021-03-29 03:20:18	2021-03-29 00:49:08	2021-03-29 12:21:55	151.17	541.62	-97.52	34.98	11902	11939	38	37	1.26666666666667	0.0265	278.777321026553	22.97	26.34	113.1	358519	0.0698131700797732	942	1000	356.03	42.0	20210329
KES120210329031341_2	2021-03-29 03:21:21	2021-03-29 00:49:08	2021-03-29 12:21:55	152.22	540.57	-97.52	34.98	13799	13809	11	11	0.3666666666666671	0.0902	279.462322208026	198.27	26.52	113.29	358499	0.0698131700797732	942	1000	355.09	342.0	20210329
KES120210329031341_3	2021-03-29 03:22:56	2021-03-29 00:49:08	2021-03-29 12:21:55	153.8	538.98	-97.52	34.98	16662	16668	7	7	0.23333333333333303	0.0648	273.385382650692	178.0	26.81	113.58	358469	0.0698131700797732	942	1000	7.55	361.0	20210329
KES120210329031341_4	2021-03-29 03:24:00	2021-03-29 00:49:08	2021-03-29 12:21:55	154.87	537.92	-97.52	34.98	18573	18596	24	13	0.8	0.0722	328.94709696137994	14.31	27.0	113.78	358449	0.0698131700797732	942	1000	306.83	35.0	20210329
KES120210329031341_5	2021-03-29 03:26:36	2021-03-29 00:49:08	2021-03-29 12:21:55	157.47	535.32	-97.52	34.98	23263	23270	8	7	0.266666666666667	0.0626	297.260565170424	20.71	27.47	114.26	358399	0.0698131700797732	942	1000	331.49	25.0	20210329
KES120210329032848_1	2021-03-29 03:29:04	2021-03-29 00:49:08	2021-03-29 12:21:55	159.93	532.85	-97.52	34.98	466	471	6	5	0.2	0.0489	282.99461679191603	12.4	27.9	114.72	358353	0.0698131700797732	941	996	351.57	20.0	20210329
KES120210329032848_2	2021-03-29 03:30:37	2021-03-29 00:49:08	2021-03-29 12:21:55	161.48	531.3	-97.52	34.98	3283	3292	10	9	0.33333333333333304	0.0902	301.001525662735	23.22	28.18	115.01	358324	0.0698131700797732	942	996	329.01	36.0	20210329
KES120210329032848_3	2021-03-29 03:30:52	2021-03-29 00:49:08	2021-03-29 12:21:55	161.73	531.05	-97.52	34.98	3730	3766	37	36	1.23333333333333	0.0351	300.35208105736	48.53	28.22	115.06	358319	0.0698131700797732	941	996	329.74	98.0	20210329
KES120210329032848_4	2021-03-29 03:31:22	2021-03-29 00:49:08	2021-03-29 12:21:55	162.23	530.55	-97.52	34.98	4618	4624	7	7	0.23333333333333303	0.0997	277.652263240569	12.14	28.31	115.15	358310	0.0698131700797732	943	996	1.65	20.0	20210329
KES120210329032848_5	2021-03-29 03:32:02	2021-03-29 00:49:08	2021-03-29 12:21:55	162.9	529.88	-97.52	34.98	5805	5825	21	10	0.7	0.0382	283.136957841772	13.9	28.43	115.28	358298	0.0698131700797732	942	996	352.35	30.0	20210329
KES120210329032848_6	2021-03-29 03:34:12	2021-03-29 00:49:08	2021-03-29 12:21:55	165.07	527.72	-97.52	34.98	9723	9732	10	10	0.33333333333333304	0.1039	286.241714246546	17.3	28.81	115.69	358258	0.0698131700797732	943	996	348.27	35.0	20210329
KES120210329032848_7	2021-03-29 03:35:06	2021-03-29 00:49:08	2021-03-29 12:21:55	165.97	526.82	-97.52	34.98	11330	11339	10	5	0.33333333333333304	0.0488	280.08725139046396	10.2	28.97	115.86	358241	0.0698131700797732	943	996	358.47	15.0	20210329
KES120210329032848_8	2021-03-29 03:35:47	2021-03-29 00:49:08	2021-03-29 12:21:55	166.65	526.13	-97.52	34.98	12569	12572	4	4	0.133333333333333	0.0657	290.735233937997	0.0	29.09	115.99	358229	0.0698131700797732	943	996	342.53	0.0	20210329
KES120210329034350_1	2021-03-29 03:44:23	2021-03-29 00:49:08	2021-03-29 12:21:55	175.25	517.53	-97.52	34.98	977	984	8	6	0.266666666666667	0.0806	295.091529709674	6.33	30.6	117.67	358073	0.0523598775598299	943	1000	341.31	11.0	20210329
KES120210329034350_2	2021-03-29 03:44:27	2021-03-29 00:49:08	2021-03-29 12:21:55	175.32	517.47	-97.52	34.98	1096	1101	6	6	0.2	0.2174	319.156056601276	40.33	30.61	117.69	358072	0.0523598775598299	943	1000	319.27	121.0	20210329
KES120210329034350_3	2021-03-29 03:44:49	2021-03-29 00:49:08	2021-03-29 12:21:55	175.68	517.1	-97.52	34.98	1780	1789	10	9	0.33333333333333304	0.0679	291.06344845213	8.33	30.67	117.76	358066	0.0523598775598299	943	1000	346.56	21.0	20210329
KES120210329034350_4	2021-03-29 03:47:43	2021-03-29 00:49:08	2021-03-29 12:21:55	178.58	514.2	-97.52	34.98	6978	6990	13	5	0.4333333333333329	0.0413	289.683327546441	2.6	31.17	118.34	358014	0.0523598775598299	944	1000	349.42	7.0	20210329
KES120210329034350_5	2021-03-29 03:51:02	2021-03-29 00:49:08	2021-03-29 12:21:55	181.9	510.88	-97.52	34.98	12949	12958	10	8	0.33333333333333304	0.0912	286.480311525562	12.75	31.74	119.01	357956	0.0523598775598299	943	1000	355.09	46.0	20210329
KES120210329034350_6	2021-03-29 03:52:13	2021-03-29 00:49:08	2021-03-29 12:21:55	183.08	509.7	-97.52	34.98	15092	15107	16	16	0.5333333333333329	0.0423	273.287025092105	24.44	31.94	119.25	357936	0.0523598775598299	945	1000	17.49	89.0	20210329
KES120210329034350_7	2021-03-29 03:55:26	2021-03-29 00:49:08	2021-03-29 12:21:55	186.3	506.48	-97.52	34.98	20883	20892	10	10	0.33333333333333304	0.1081	302.200991875371	8.0	32.49	119.91	357880	0.0523598775598299	944	1000	337.2	22.0	20210329
KES120210329034350_8	2021-03-29 03:58:05	2021-03-29 00:49:08	2021-03-29 12:21:55	188.95	503.83	-97.52	34.98	25657	25665	9	7	0.3	0.1589	322.450249068656	79.86	32.94	120.46	357835	0.0523598775598299	944	1000	320.99	274.0	20210329
KES120210329034350_9	2021-03-29 03:57:52	2021-03-29 00:49:08	2021-03-29 12:21:55	188.73	504.05	-97.52	34.98	25246	25252	7	7	0.23333333333333303	0.0942	286.211731133149	0.0	32.9	120.42	357839	0.0523598775598299	945	1000	357.74	0.0	20210329
KES120210329035851_1	2021-03-29 03:59:30	2021-03-29 00:49:08	2021-03-29 12:21:55	190.37	502.42	-97.52	34.98	1164	1171	8	6	0.266666666666667	0.1038	295.17913332626597	15.0	33.18	120.76	357811	0.0523598775598299	944	996	346.37	41.0	20210329
KES120210329035851_2	2021-03-29 04:00:05	2021-03-29 00:49:08	2021-03-29 12:21:55	190.95	501.83	-97.52	34.98	2217	2231	15	15	0.5	0.0466	262.572634059122	37.47	33.28	120.88	357802	0.0523598775598299	944	996	38.91	64.0	20210329
KES120210329035851_3	2021-03-29 04:00:17	2021-03-29 00:49:08	2021-03-29 12:21:55	191.15	501.63	-97.52	34.98	2576	2586	11	8	0.3666666666666671	0.055	300.66456458048	4.38	33.31	120.92	357798	0.0523598775598299	945	996	340.43	17.0	20210329
KES120210329035851_4	2021-03-29 04:04:13	2021-03-29 00:49:08	2021-03-29 12:21:55	195.08	497.7	-97.52	34.98	9669	9685	17	6	0.566666666666667	0.0508	291.607132368761	3.83	33.97	121.76	357733	0.0523598775598299	945	996	352.42	9.0	20210329
KES120210329035851_5	2021-03-29 04:04:42	2021-03-29 00:49:08	2021-03-29 12:21:55	195.57	497.22	-97.52	34.98	10540	10553	14	4	0.46666666666666706	0.0392	277.661951154972	4.5	34.05	121.86	357725	0.0523598775598299	944	996	13.28	10.0	20210329
KES120210329035851_6	2021-03-29 04:04:48	2021-03-29 00:49:08	2021-03-29 12:21:55	195.67	497.12	-97.52	34.98	10696	10705	10	7	0.33333333333333304	0.1303	308.693711078248	13.86	34.07	121.89	357723	0.0523598775598299	944	996	334.06	25.0	20210329
KES120210329035851_7	2021-03-29 04:05:00	2021-03-29 00:49:08	2021-03-29 12:21:55	195.87	496.92	-97.52	34.98	11072	11086	15	8	0.5	0.0667	304.105070175341	2.88	34.1	121.93	357720	0.0523598775598299	944	996	338.47	7.0	20210329
KES120210329035851_8	2021-03-29 04:05:08	2021-03-29 00:49:08	2021-03-29 12:21:55	196.0	496.78	-97.52	34.98	11310	11318	9	5	0.3	0.0403	264.196424504152	1.0	34.12	121.96	357717	0.0523598775598299	944	996	36.95	1.0	20210329
KES120210329035851_9	2021-03-29 04:05:48	2021-03-29 00:49:08	2021-03-29 12:21:55	196.67	496.12	-97.52	34.98	12519	12524	6	5	0.2	0.2023	302.104955787661	117.2	34.23	122.1	357707	0.0523598775598299	944	996	340.77	442.0	20210329
KES120210329035851_10	2021-03-29 04:07:51	2021-03-29 00:49:08	2021-03-29 12:21:55	198.72	494.07	-97.52	34.98	16215	16226	12	12	0.4	0.0339	257.45269785007304	23.08	34.57	122.55	357673	0.0523598775598299	945	996	49.06	31.0	20210329
KES120210329035851_12	2021-03-29 04:09:28	2021-03-29 00:49:08	2021-03-29 12:21:55	200.33	492.45	-97.52	34.98	19106	19122	17	8	0.566666666666667	0.0583	290.239691369618	2.88	34.84	122.9	357647	0.0523598775598299	944	996	355.97	7.0	20210329
KES120210329035851_13	2021-03-29 04:09:44	2021-03-29 00:49:08	2021-03-29 12:21:55	200.6	492.18	-97.52	34.98	19594	19602	9	8	0.3	0.1247	299.084168482167	12.38	34.88	122.96	357642	0.0523598775598299	946	996	345.33	33.0	20210329
KES120210329035851_14	2021-03-29 04:09:58	2021-03-29 00:49:08	2021-03-29 12:21:55	200.83	491.95	-97.52	34.98	20008	20026	19	12	0.633333333333333	0.0561	301.137582167652	6.25	34.92	123.01	357639	0.0523598775598299	944	996	343.18	26.0	20210329
KES120210329041357_1	2021-03-29 04:15:53	2021-03-29 00:49:08	2021-03-29 12:21:55	206.75	486.03	-97.52	34.98	3481	3486	6	5	0.2	0.1472	291.765866203372	4.2	35.88	124.32	357544	0.0523598775598299	944	996	356.11	10.0	20210329
KES120210329041357_2	2021-03-29 04:15:56	2021-03-29 00:49:08	2021-03-29 12:21:55	206.8	485.98	-97.52	34.98	3579	3590	12	4	0.4	0.0434	286.874749135993	1.5	35.89	124.33	357544	0.0523598775598299	945	996	2.67	3.0	20210329
KES120210329041357_3	2021-03-29 04:17:39	2021-03-29 00:49:08	2021-03-29 12:21:55	208.52	484.27	-97.52	34.98	6661	6681	21	7	0.7	0.0169	240.524110996754	1.0	36.17	124.72	357517	0.0523598775598299	946	996	74.88	1.0	20210329
KES120210329041357_4	2021-03-29 04:18:37	2021-03-29 00:49:08	2021-03-29 12:21:55	209.48	483.3	-97.52	34.98	8385	8389	5	4	0.166666666666667	0.054000000000000006	302.388114853401	4.5	36.32	124.94	357502	0.0523598775598299	944	996	344.76	9.0	20210329
KES120210329041357_5	2021-03-29 04:20:23	2021-03-29 00:49:08	2021-03-29 12:21:55	211.25	481.53	-97.52	34.98	11592	11602	11	11	0.3666666666666671	0.0571	275.732080396763	33.18	36.6	125.35	357474	0.0523598775598299	946	996	20.9	100.0	20210329
KES120210329041357_6	2021-03-29 04:24:37	2021-03-29 00:49:08	2021-03-29 12:21:55	215.48	477.3	-97.52	34.98	19211	19216	6	4	0.2	0.0529	299.991086323341	3.5	37.28	126.33	357410	0.0523598775598299	946	996	349.35	5.0	20210329
KES120210329041357_7	2021-03-29 04:27:40	2021-03-29 00:49:08	2021-03-29 12:21:55	218.53	474.25	-97.52	34.98	24693	24723	31	22	1.03333333333333	0.0254	261.881694182534	1.95	37.75	127.04	357364	0.0523598775598299	945	996	45.36	7.0	20210329
KES120210329041357_8	2021-03-29 04:27:46	2021-03-29 00:49:08	2021-03-29 12:21:55	218.63	474.15	-97.52	34.98	24856	24873	18	10	0.6	0.0571	318.498444565022	5.6	37.77	127.07	357363	0.0523598775598299	945	996	333.05	13.0	20210329
KES120210329042902_1	2021-03-29 04:29:37	2021-03-29 00:49:08	2021-03-29 12:21:55	220.48	472.3	-97.52	34.98	1043	1050	8	7	0.266666666666667	0.1448	293.95543805417196	19.29	38.06	127.51	357335	0.0523598775598299	946	996	357.99	29.0	20210329
KES120210329042902_2	2021-03-29 04:31:03	2021-03-29 00:49:08	2021-03-29 12:21:55	221.92	470.87	-97.52	34.98	3635	3644	10	5	0.33333333333333304	0.0614	301.519110185067	2.6	38.28	127.85	357314	0.0349065850398866	945	996	350.93	6.0	20210329
KES120210329042902_3	2021-03-29 04:35:25	2021-03-29 00:49:08	2021-03-29 12:21:55	226.28	466.5	-97.52	34.98	11501	11506	6	6	0.2	0.0392	282.14024796027803	22.83	38.95	128.91	357251	0.0349065850398866	945	996	17.07	43.0	20210329
KES120210329042902_5	2021-03-29 04:36:31	2021-03-29 00:49:08	2021-03-29 12:21:55	227.38	465.4	-97.52	34.98	13458	13492	35	25	1.16666666666667	0.0253	276.726884049001	2.56	39.11	129.18	357235	0.0349065850398866	947	996	25.5	7.0	20210329
KES120210329042902_6	2021-03-29 04:39:11	2021-03-29 00:49:08	2021-03-29 12:21:55	230.05	462.73	-97.52	34.98	18280	18285	6	5	0.2	0.1352	298.47731067221804	19.2	39.52	129.84	357198	0.0349065850398866	947	996	357.08	50.0	20210329
KES120210329042902_7	2021-03-29 04:42:07	2021-03-29 00:49:08	2021-03-29 12:21:55	232.98	459.8	-97.52	34.98	23555	23561	7	6	0.23333333333333303	0.128	298.050775766179	18.83	39.95	130.58	357157	0.0349065850398866	945	996	358.56	49.0	20210329
KES120210329042902_8	2021-03-29 04:42:15	2021-03-29 00:49:08	2021-03-29 12:21:55	233.12	459.67	-97.52	34.98	23776	23780	5	4	0.166666666666667	0.2074	318.020167176929	75.0	39.97	130.61	357155	0.0349065850398866	945	996	338.92	171.0	20210329
KES120210329044403_1	2021-03-29 04:44:37	2021-03-29 00:49:08	2021-03-29 12:21:55	235.48	457.3	-97.52	34.98	1006	1011	6	6	0.2	0.1321	311.00908690157	11.67	40.32	131.21	357123	0.0349065850398866	946	1000	345.96	33.0	20210329
KES120210329044403_2	2021-03-29 04:45:38	2021-03-29 00:49:08	2021-03-29 12:21:55	236.5	456.28	-97.52	34.98	2845	2851	7	6	0.23333333333333303	0.0655	290.79411495550397	12.5	40.47	131.48	357109	0.0349065850398866	946	1000	8.56	37.0	20210329
KES120210329044403_3	2021-03-29 04:51:00	2021-03-29 00:49:08	2021-03-29 12:21:55	241.87	450.92	-97.52	34.98	12511	12519	9	7	0.3	0.1047	295.832876599514	12.43	41.25	132.87	357037	0.0349065850398866	946	1000	4.18	31.0	20210329
KES120210329044403_4	2021-03-29 04:52:01	2021-03-29 00:49:08	2021-03-29 12:21:55	242.88	449.9	-97.52	34.98	14337	14347	11	11	0.3666666666666671	0.0697	276.407905787757	20.91	41.39	133.14	357024	0.0349065850398866	947	1000	30.54	49.0	20210329
KES120210329044403_5	2021-03-29 04:54:09	2021-03-29 00:49:08	2021-03-29 12:21:55	245.02	447.77	-97.52	34.98	18190	18199	10	6	0.33333333333333304	0.1069	303.249177961581	5.83	41.39	133.14	357024	0.0349065850398866	945	1000	356.23	10.0	20210329
KES120210329044403_6	2021-03-29 04:54:30	2021-03-29 00:49:08	2021-03-29 12:21:55	245.37	447.42	-97.52	34.98	18809	18822	14	8	0.46666666666666706	0.0613	295.49991371883704	4.12	41.74	133.8	356992	0.0349065850398866	946	1000	5.78	10.0	20210329
KES120210329044403_7	2021-03-29 04:56:10	2021-03-29 00:49:08	2021-03-29 12:21:55	247.03	445.75	-97.52	34.98	21821	21827	7	7	0.23333333333333303	0.1447	305.185213327948	344.14	41.98	134.24	356971	0.0349065850398866	947	1000	355.64	610.0	20210329
KES120210329044403_8	2021-03-29 04:56:26	2021-03-29 00:49:08	2021-03-29 12:21:55	247.3	445.48	-97.52	34.98	22303	22315	13	13	0.4333333333333329	0.0655	289.009454248996	43.23	42.01	134.32	356968	0.0349065850398866	946	1000	14.47	81.0	20210329
KES120210329044403_9	2021-03-29 04:56:56	2021-03-29 00:49:08	2021-03-29 12:21:55	247.8	444.98	-97.52	34.98	23197	23201	5	4	0.166666666666667	0.1614	310.2843964411	32.25	42.08	134.45	356961	0.0349065850398866	948	1000	350.84	55.0	20210329
KES120210329044403_10	2021-03-29 04:58:26	2021-03-29 00:49:08	2021-03-29 12:21:55	249.3	443.48	-97.52	34.98	25887	25898	12	12	0.4	0.0634	284.08014827122	24.58	42.29	134.86	356942	0.0349065850398866	947	1000	21.67	64.0	20210329
KES120210329045909_1	2021-03-29 05:02:13	2021-03-29 00:49:08	2021-03-29 12:21:55	253.08	439.7	-97.52	34.98	5515	5523	9	9	0.3	0.0591	305.733956555349	4.22	42.81	135.9	356896	0.0174532925199433	947	996	358.22	16.0	20210329
KES120210329045909_2	2021-03-29 05:02:47	2021-03-29 00:49:08	2021-03-29 12:21:55	253.65	439.13	-97.52	34.98	6533	6548	16	8	0.5333333333333329	0.0707	307.212982045368	3.25	42.89	136.05	356889	0.0174532925199433	947	996	356.89	9.0	20210329
KES120210329045909_3	2021-03-29 05:06:00	2021-03-29 00:49:08	2021-03-29 12:21:55	256.87	435.92	-97.52	34.98	12339	12343	5	5	0.166666666666667	0.1901	303.741685331396	42.8	43.32	136.95	356850	0.0174532925199433	947	996	1.64	89.0	20210329
KES120210329045909_4	2021-03-29 05:06:42	2021-03-29 00:49:08	2021-03-29 12:21:55	257.57	435.22	-97.52	34.98	13588	13598	11	8	0.3666666666666671	0.0761	323.964954443074	6.5	43.41	137.15	356842	0.0174532925199433	946	996	342.88	21.0	20210329
KES120210329045909_5	2021-03-29 05:08:58	2021-03-29 00:49:08	2021-03-29 12:21:55	259.83	432.95	-97.52	34.98	17678	17685	8	8	0.266666666666667	0.1024	301.696569564376	13.0	43.71	137.79	356815	0.0174532925199433	947	996	4.9	46.0	20210329
KES120210329045909_6	2021-03-29 05:09:42	2021-03-29 00:49:08	2021-03-29 12:21:55	260.57	432.22	-97.52	34.98	19000	19003	4	4	0.133333333333333	0.1404	313.111811993259	8.75	43.8	138.0	356807	0.0174532925199433	947	996	353.52	16.0	20210329
KES120210329045909_7	2021-03-29 05:09:59	2021-03-29 00:49:08	2021-03-29 12:21:55	260.85	431.93	-97.52	34.98	19488	19494	7	6	0.23333333333333303	0.129	308.410442636663	17.5	43.84	138.08	356803	0.0174532925199433	946	996	358.21	43.0	20210329
KES120210329045909_8	2021-03-29 05:09:59	2021-03-29 00:49:08	2021-03-29 12:21:55	260.85	431.93	-97.52	34.98	19513	19519	7	5	0.23333333333333303	0.0899	306.816249927895	9.2	43.84	138.08	356803	0.0174532925199433	946	996	359.83	26.0	20210329
KES120210329045909_9	2021-03-29 05:10:14	2021-03-29 00:49:08	2021-03-29 12:21:55	261.1	431.68	-97.52	34.98	19963	19978	16	16	0.5333333333333329	0.0622	333.71173787509997	249.0	43.87	138.15	356801	0.0174532925199433	948	996	336.28	521.0	20210329
KES120210329045909_10	2021-03-29 05:10:18	2021-03-29 00:49:08	2021-03-29 12:21:55	261.17	431.62	-97.52	34.98	20061	20066	6	6	0.2	0.0486	293.879371364345	82.83	43.88	138.17	356800	0.0174532925199433	947	996	14.39	100.0	20210329
KES120210329045909_11	2021-03-29 05:10:37	2021-03-29 00:49:08	2021-03-29 12:21:55	261.48	431.3	-97.52	34.98	20640	20650	11	11	0.3666666666666671	0.0475	280.234802763423	24.09	43.92	138.26	356796	0.0174532925199433	947	996	32.28	65.0	20210329
KES120210329045909_13	2021-03-29 05:12:02	2021-03-29 00:49:08	2021-03-29 12:21:55	262.9	429.88	-97.52	34.98	23194	23207	14	8	0.46666666666666706	0.0623	304.07508166867	3.38	44.1	138.67	356780	0.0174532925199433	947	996	3.41	10.0	20210329
KES120210329045909_14	2021-03-29 05:12:43	2021-03-29 00:49:08	2021-03-29 12:21:55	263.58	429.2	-97.52	34.98	24407	24409	3	3	0.1	0.27699999999999997	339.63986746875497	0.0	44.19	138.87	356772	0.0174532925199433	946	996	332.63	0.0	20210329
KES120210329051412_1	2021-03-29 05:15:30	2021-03-29 00:49:08	2021-03-29 12:21:55	266.37	426.42	-97.52	34.98	2343	2346	4	4	0.133333333333333	0.1247	308.7199928743	20.75	44.55	139.68	356741	0.0174532925199433	946	1002	359.86	41.0	20210329
KES120210329051412_2	2021-03-29 05:15:40	2021-03-29 00:49:08	2021-03-29 12:21:55	266.53	426.25	-97.52	34.98	2636	2644	9	5	0.3	0.1257	318.51896099182204	12.4	44.57	139.73	356739	0.0174532925199433	947	1002	350.65	41.0	20210329
KES120210329051412_3	2021-03-29 05:16:57	2021-03-29 00:49:08	2021-03-29 12:21:55	267.82	424.97	-97.52	34.98	4953	4964	12	12	0.4	0.0444	310.279863068956	33.5	44.73	140.11	356725	0.0174532925199433	947	1002	358.83	64.0	20210329
KES120210329051412_4	2021-03-29 05:18:20	2021-03-29 00:49:08	2021-03-29 12:21:55	269.2	423.58	-97.52	34.98	7426	7444	19	19	0.633333333333333	0.0444	284.511953057342	9.32	44.9	140.52	356710	0.0174532925199433	947	1002	29.06	37.0	20210329
KES120210329051412_5	2021-03-29 05:20:23	2021-03-29 00:49:08	2021-03-29 12:21:55	271.25	421.53	-97.52	34.98	11121	11125	5	4	0.166666666666667	0.2257	313.386461067119	46.0	45.15	141.13	356688	0.0174532925199433	948	1002	357.05	131.0	20210329
KES120210329051412_6	2021-03-29 05:22:04	2021-03-29 00:49:08	2021-03-29 12:21:55	272.93	419.85	-97.52	34.98	14175	14181	7	5	0.23333333333333303	0.1573	315.7802444826	19.4	45.35	141.64	356670	0.0174532925199433	947	1002	355.4	36.0	20210329
KES120210329051412_7	2021-03-29 05:23:01	2021-03-29 00:49:08	2021-03-29 12:21:55	273.88	418.9	-97.52	34.98	15861	15870	10	9	0.33333333333333304	0.1023	308.070762034409	3.67	45.47	141.93	356660	0.0174532925199433	948	1002	3.22	19.0	20210329
KES120210329051412_8	2021-03-29 05:23:56	2021-03-29 00:49:08	2021-03-29 12:21:55	274.8	417.98	-97.52	34.98	17506	17517	12	12	0.4	0.0327	296.398735883641	21.17	45.58	142.21	356650	0.0174532925199433	947	1002	16.24	46.0	20210329
KES120210329051412_9	2021-03-29 05:24:46	2021-03-29 00:49:08	2021-03-29 12:21:55	275.63	417.15	-97.52	34.98	19012	19019	8	6	0.266666666666667	0.0919	322.482584486412	10.33	45.67	142.46	356642	0.0174532925199433	947	1002	350.37	26.0	20210329
KES120210329051412_10	2021-03-29 05:14:50	2021-03-29 00:49:08	2021-03-29 12:21:55	265.7	427.08	-97.52	34.98	1137	1142	6	5	0.2	0.1859	317.424381444841	0.0	44.46	139.49	356748	0.0174532925199433	947	1002	351.34	0.0	20210329
KES120210329051412_11	2021-03-29 05:17:21	2021-03-29 00:49:08	2021-03-29 12:21:55	268.22	424.57	-97.52	34.98	5658	5660	3	3	0.1	0.3949	306.81582803668596	0.0	44.78	140.23	356721	0.0174532925199433	947	1002	2.46	0.0	20210329
KES120210329051412_12	2021-03-29 05:21:56	2021-03-29 00:49:08	2021-03-29 12:21:55	272.8	419.98	-97.52	34.98	13909	13912	4	4	0.133333333333333	0.2524	304.40431450888303	0.0	45.34	141.6	356671	0.0174532925199433	947	1002	6.62	0.0	20210329
KES120210329051412_13	2021-03-29 05:26:44	2021-03-29 00:49:08	2021-03-29 12:21:55	277.6	415.18	-97.52	34.98	22558	22561	4	4	0.133333333333333	0.1204	313.70783311375	0.0	45.91	143.07	356622	0.0174532925199433	947	1002	359.04	0.0	20210329
KES120210329052915_1	2021-03-29 05:30:35	2021-03-29 00:49:08	2021-03-29 12:21:55	281.45	411.33	-97.52	34.98	2398	2402	5	4	0.166666666666667	0.0897	320.43338119038503	5.75	46.35	144.26	356583	0.0174532925199433	948	1002	354.24	10.0	20210329
KES120210329052915_2	2021-03-29 05:31:10	2021-03-29 00:49:08	2021-03-29 12:21:55	282.03	410.75	-97.52	34.98	3464	3469	6	5	0.2	0.1435	313.924485924226	95.6	46.41	144.45	356578	0.0174532925199433	948	1002	0.44	400.0	20210329
KES120210329052915_3	2021-03-29 05:31:20	2021-03-29 00:49:08	2021-03-29 12:21:55	282.2	410.58	-97.52	34.98	3745	3748	4	4	0.133333333333333	0.1962	313.51779153714295	42.25	46.43	144.5	356576	0.0174532925199433	948	1002	0.88	97.0	20210329
KES120210329052915_4	2021-03-29 05:31:43	2021-03-29 00:49:08	2021-03-29 12:21:55	282.58	410.2	-97.52	34.98	4440	4446	7	6	0.23333333333333303	0.1099	315.156974345638	13.17	46.47	144.62	356572	0.0174532925199433	946	1002	359.47	49.0	20210329
KES120210329052915_5	2021-03-29 05:31:59	2021-03-29 00:49:08	2021-03-29 12:21:55	282.85	409.93	-97.52	34.98	4911	4916	6	6	0.2	0.0962	313.39997528485196	5.17	46.5	144.7	356570	0.0174532925199433	946	1002	1.23	10.0	20210329
KES120210329052915_6	2021-03-29 05:32:13	2021-03-29 00:49:08	2021-03-29 12:21:55	283.08	409.7	-97.52	34.98	5345	5356	12	7	0.4	0.0899	312.84085860261297	3.86	46.53	144.78	356567	0.0174532925199433	946	1002	1.86	17.0	20210329
KES120210329052915_7	2021-03-29 05:33:12	2021-03-29 00:49:08	2021-03-29 12:21:55	284.07	408.72	-97.52	34.98	7099	7103	5	5	0.166666666666667	0.1996	326.90281213507006	20.6	46.64	145.09	356558	0.0174532925199433	947	1002	349.6	43.0	20210329
KES120210329052915_8	2021-03-29 05:35:18	2021-03-29 00:49:08	2021-03-29 12:21:55	286.17	406.62	-97.52	34.98	10879	10883	5	4	0.166666666666667	0.1795	322.624192504452	203.0	46.87	145.76	356538	0.0174532925199433	947	1002	354.02	281.0	20210329
KES120210329052915_9	2021-03-29 05:37:23	2021-03-29 00:49:08	2021-03-29 12:21:55	288.25	404.53	-97.52	34.98	14642	14645	4	4	0.133333333333333	0.1404	306.20945681718604	167.0	47.09	146.43	356519	0.0174532925199433	947	1002	10.4	181.0	20210329
KES120210329052915_10	2021-03-29 05:37:43	2021-03-29 00:49:08	2021-03-29 12:21:55	288.58	404.2	-97.52	34.98	15251	15255	5	5	0.166666666666667	0.076	300.018367427609	75.6	47.13	146.54	356516	0.0174532925199433	947	1002	17.17	101.0	20210329
KES120210329052915_12	2021-03-29 05:38:24	2021-03-29 00:49:08	2021-03-29 12:21:55	289.27	403.52	-97.52	34.98	16482	16490	9	5	0.3	0.0928	315.557605553474	4.4	47.2	146.76	356509	0.0174532925199433	948	1002	1.55	16.0	20210329
KES120210329052915_13	2021-03-29 05:38:39	2021-03-29 00:49:08	2021-03-29 12:21:55	289.52	403.27	-97.52	34.98	16914	16921	8	6	0.266666666666667	0.1181	311.891143203699	11.17	47.23	146.84	356507	0.0174532925199433	948	1002	5.16	26.0	20210329
KES120210329052915_14	2021-03-29 05:38:40	2021-03-29 00:49:08	2021-03-29 12:21:55	289.53	403.25	-97.52	34.98	16956	16964	9	9	0.3	0.0992	313.846549548895	5.11	47.23	146.84	356507	0.0174532925199433	948	1002	3.27	26.0	20210329
KES120210329052915_15	2021-03-29 05:39:50	2021-03-29 00:49:08	2021-03-29 12:21:55	290.7	402.08	-97.52	34.98	19042	19051	10	7	0.33333333333333304	0.098	324.402368501781	7.14	47.35	147.22	356496	0.0174532925199433	949	1002	354.12	13.0	20210329
KES120210329052915_16	2021-03-29 05:41:24	2021-03-29 00:49:08	2021-03-29 12:21:55	292.27	400.52	-97.52	34.98	21871	21877	7	5	0.23333333333333303	0.1552	322.967330691163	24.4	47.51	147.74	356482	0.0174532925199433	947	1002	355.95	43.0	20210329
KES120210329052915_17	2021-03-29 05:41:28	2021-03-29 00:49:08	2021-03-29 12:21:55	292.33	400.45	-97.52	34.98	21991	21995	5	5	0.166666666666667	0.0665	283.414102496133	71.4	47.52	147.76	356482	0.0174532925199433	947	1002	38.55	121.0	20210329
KES120210329052915_18	2021-03-29 05:41:45	2021-03-29 00:49:08	2021-03-29 12:21:55	292.62	400.17	-97.52	34.98	22499	22507	9	8	0.3	0.076	309.984015714931	5.88	47.55	147.85	356479	0.0174532925199433	947	1002	8.19	21.0	20210329
KES120210329052915_19	2021-03-29 05:39:59	2021-03-29 00:49:08	2021-03-29 12:21:55	290.85	401.93	-97.52	34.98	19306	19312	7	6	0.23333333333333303	0.1349	311.816709363167	0.0	47.37	147.27	356495	0.0174532925199433	949	1002	5.72	0.0	20210329
KES120210329054424_1	2021-03-29 05:44:26	2021-03-29 00:49:08	2021-03-29 12:21:55	295.3	397.48	-97.52	34.98	56	62	7	4	0.23333333333333303	0.0633	327.467822336213	15.75	47.82	148.74	356456	0.0	948	1002	354.04	25.0	20210329
KES120210329054424_2	2021-03-29 05:45:24	2021-03-29 00:49:08	2021-03-29 12:21:55	296.27	396.52	-97.52	34.98	1791	1798	8	5	0.266666666666667	0.1151	322.092517328273	14.6	47.92	149.06	356448	0.0	947	1002	359.09	25.0	20210329
KES120210329054424_3	2021-03-29 05:45:41	2021-03-29 00:49:08	2021-03-29 12:21:55	296.55	396.23	-97.52	34.98	2323	2342	20	7	0.666666666666667	0.055999999999999994	320.63754288446	12.0	47.95	149.15	356445	0.0	947	1002	0.5	24.0	20210329
KES120210329054424_4	2021-03-29 05:56:03	2021-03-29 00:49:08	2021-03-29 12:21:55	306.92	385.87	-97.52	34.98	20976	20979	4	4	0.133333333333333	0.2479	335.282559088917	360.5	48.91	152.68	356362	-0.0174532925199433	948	1002	352.63	390.0	20210329
KES120210329054424_5	2021-03-29 05:52:56	2021-03-29 00:49:08	2021-03-29 12:21:55	303.8	388.98	-97.52	34.98	15361	15364	4	4	0.133333333333333	0.2495	305.527131909614	0.0	48.63	151.61	356386	0.0	950	1002	18.04	0.0	20210329
KES120210329054424_6	2021-03-29 05:56:22	2021-03-29 00:49:08	2021-03-29 12:21:55	307.23	385.55	-97.52	34.98	21548	21552	5	4	0.166666666666667	0.1442	322.44683702142896	0.0	48.94	152.79	356360	-0.0174532925199433	950	1002	3.79	0.0	20210329
KES120210329054424_7	2021-03-29 05:57:52	2021-03-29 00:49:08	2021-03-29 12:21:55	308.73	384.05	-97.52	34.98	24237	24242	6	4	0.2	0.1128	329.28604512518797	0.0	49.07	153.31	356349	-0.0174532925199433	949	1002	358.34	0.0	20210329
KES120210329055927_1	2021-03-29 05:59:54	2021-03-29 00:49:08	2021-03-29 12:21:55	310.77	382.02	-97.52	34.98	822	830	9	6	0.3	0.0717	319.985144889458	13.0	49.24	154.03	356334	-0.0174532925199433	949	1000	7.41	24.0	20210329
KES120210329055927_2	2021-03-29 06:09:01	2021-03-29 00:49:08	2021-03-29 12:21:55	319.88	372.9	-97.52	34.98	17220	17226	7	6	0.23333333333333303	0.0845	316.96141766777	0.0	49.96	157.28	356272	-0.0174532925199433	947	1000	13.79	0.0	20210329
KES120210329061430_1	2021-03-29 06:20:19	2021-03-29 00:49:08	2021-03-29 12:21:55	331.18	361.6	-97.52	34.98	10472	10475	4	4	0.133333333333333	0.1204	331.242879102698	19.75	50.71	161.45	356206	-0.0349065850398866	947	1000	6.18	36.0	20210329
KES120210329061430_2	2021-03-29 06:22:07	2021-03-29 00:49:08	2021-03-29 12:21:55	332.98	359.8	-97.52	34.98	13704	13709	6	6	0.2	0.1855	329.130857785462	522.0	50.71	161.45	356206	-0.0349065850398866	949	1000	8.02	761.0	20210329
KES120210329061430_3	2021-03-29 06:25:43	2021-03-29 00:49:08	2021-03-29 12:21:55	336.58	356.2	-97.52	34.98	20176	20184	9	5	0.3	0.1181	347.32159529524597	16.0	51.01	163.49	356179	-0.0349065850398866	948	1000	355.0	33.0	20210329
KES120210329061430_4	2021-03-29 06:28:47	2021-03-29 00:49:08	2021-03-29 12:21:55	339.65	353.13	-97.52	34.98	25697	25702	6	6	0.2	0.188	336.35240855955004	41.5	51.16	164.65	356164	-0.0349065850398866	947	1000	5.15	133.0	20210329
KES120210329061430_5	2021-03-29 06:23:21	2021-03-29 00:49:08	2021-03-29 12:21:55	334.22	358.57	-97.52	34.98	15936	15940	5	5	0.166666666666667	0.1118	337.198983687828	0.0	50.88	162.59	356190	-0.0349065850398866	948	1000	2.31	0.0	20210329
KES120210329062931_1	2021-03-29 06:31:50	2021-03-29 00:49:08	2021-03-29 12:21:55	342.7	350.08	-97.52	34.98	4182	4186	5	5	0.166666666666667	0.2144	330.07521012334803	42.4	51.31	165.82	356151	-0.0349065850398866	947	1002	11.75	111.0	20210329
KES120210329062931_2	2021-03-29 06:35:20	2021-03-29 00:49:08	2021-03-29 12:21:55	346.2	346.58	-97.52	34.98	10456	10464	9	7	0.3	0.114	330.135835503748	12.86	51.45	167.17	356137	-0.0349065850398866	947	1002	13.1	26.0	20210329
KES120210329062931_3	2021-03-29 06:35:54	2021-03-29 00:49:08	2021-03-29 12:21:55	346.77	346.02	-97.52	34.98	11497	11500	4	4	0.133333333333333	0.1447	351.49542075912103	15.0	51.45	167.17	356137	-0.0349065850398866	947	1002	355.42	33.0	20210329
KES120210329062931_4	2021-03-29 06:41:41	2021-03-29 00:49:08	2021-03-29 12:21:55	352.55	340.23	-97.52	34.98	21901	21911	11	7	0.3666666666666671	0.0833	342.970624526094	8.29	51.68	169.64	356114	-0.0349065850398866	948	1002	4.78	21.0	20210329
KES120210329062931_5	2021-03-29 06:44:10	2021-03-29 00:49:08	2021-03-29 12:21:55	355.03	337.75	-97.52	34.98	26368	26378	11	9	0.3666666666666671	0.095	348.69006752598	5.33	51.76	170.61	356106	-0.0349065850398866	947	1002	1.14	13.0	20210329
KES120210329062931_6	2021-03-29 06:32:42	2021-03-29 00:49:08	2021-03-29 12:21:55	343.57	349.22	-97.52	34.98	5729	5736	8	7	0.266666666666667	0.0886	358.01222420087305	0.0	51.76	170.61	356106	-0.0349065850398866	948	1002	353.74	0.0	20210329
KES120210329062931_7	2021-03-29 06:32:54	2021-03-29 00:49:08	2021-03-29 12:21:55	343.77	349.02	-97.52	34.98	6098	6105	8	6	0.266666666666667	0.1023	339.998890091571	0.0	51.35	166.23	356146	-0.0349065850398866	948	1002	3.74	0.0	20210329
KES120210329062931_8	2021-03-29 06:33:28	2021-03-29 00:49:08	2021-03-29 12:21:55	344.33	348.45	-97.52	34.98	7121	7125	5	5	0.166666666666667	0.1489	345.746021175992	0.0	51.38	166.45	356144	-0.0349065850398866	947	1002	359.28	0.0	20210329
KES120210329064432_1	2021-03-29 06:47:25	2021-03-29 00:49:08	2021-03-29 12:21:55	358.28	334.5	-97.52	34.98	5196	5202	7	6	0.23333333333333303	0.0739	334.98310652189997	2.0	51.84	171.89	356096	-0.0523598775598299	947	1004	14.59	7.0	20210329
KES120210329064432_2	2021-03-29 06:50:22	2021-03-29 00:49:08	2021-03-29 12:21:55	361.23	331.55	-97.52	34.98	10494	10499	6	4	0.2	0.1741	340.775002533975	21.0	51.9	173.06	356088	-0.0523598775598299	948	1004	10.88	31.0	20210329
KES120210329064432_3	2021-03-29 06:50:48	2021-03-29 00:49:08	2021-03-29 12:21:55	361.67	331.12	-97.52	34.98	11273	11278	6	4	0.2	0.0886	351.240830750265	7.0	51.91	173.23	356087	-0.0523598775598299	948	1004	2.53	13.0	20210329
KES120210329064432_4	2021-03-29 06:52:00	2021-03-29 00:49:08	2021-03-29 12:21:55	362.87	329.92	-97.52	34.98	13432	13436	5	5	0.166666666666667	0.1812	345.913275682129	51.0	51.93	173.7	356084	-0.0523598775598299	949	1004	7.3	111.0	20210329
KES120210329064432_5	2021-03-29 06:54:59	2021-03-29 00:49:08	2021-03-29 12:21:55	365.85	326.93	-97.52	34.98	18796	18799	4	4	0.133333333333333	0.2122	349.908942761111	30.5	51.98	174.88	356078	-0.0523598775598299	947	1004	5.26	64.0	20210329
KES120210329064432_6	2021-03-29 06:58:28	2021-03-29 00:49:08	2021-03-29 12:21:55	369.33	323.45	-97.52	34.98	25090	25106	17	6	0.566666666666667	0.0507	335.518256160617	2.33	52.02	176.26	356071	-0.0523598775598299	947	1004	18.55	7.0	20210329
KES120210329064432_7	2021-03-29 06:45:56	2021-03-29 00:49:08	2021-03-29 12:21:55	356.8	335.98	-97.52	34.98	2528	2531	4	4	0.133333333333333	0.1985	345.37912601136804	0.0	51.8	171.31	356100	-0.0523598775598299	947	1004	5.32	0.0	20210329
KES120210329064432_8	2021-03-29 06:47:28	2021-03-29 00:49:08	2021-03-29 12:21:55	358.33	334.45	-97.52	34.98	5277	5284	8	5	0.266666666666667	0.0707	352.52844082340795	0.0	51.84	171.91	356096	-0.0523598775598299	948	1004	0.18	0.0	20210329
KES120210329065937_1	2021-03-29 07:00:29	2021-03-29 00:49:08	2021-03-29 12:21:55	371.35	321.43	-97.52	34.98	1560	1567	8	7	0.266666666666667	0.1319	341.718658797027	15.14	52.03	177.07	356068	-0.0698131700797732	948	1004	14.97	36.0	20210329
KES120210329065937_2	2021-03-29 07:03:34	2021-03-29 00:49:08	2021-03-29 12:21:55	374.43	318.35	-97.52	34.98	7105	7115	11	11	0.3666666666666671	0.0749	350.00377800252096	86.27	52.04	178.29	356064	-0.0698131700797732	948	1004	9.41	163.0	20210329
KES120210329065937_3	2021-03-29 07:06:31	2021-03-29 00:49:08	2021-03-29 12:21:55	377.38	315.4	-97.52	34.98	12423	12433	11	4	0.3666666666666671	0.0792	3.82679309812432	7.0	52.04	179.46	356060	-0.0698131700797732	947	1004	359.6	21.0	20210329
KES120210329065937_4	2021-03-29 07:08:03	2021-03-29 00:49:08	2021-03-29 12:21:55	378.92	313.87	-97.52	34.98	15173	15176	4	4	0.133333333333333	0.2017	5.47044016250276	24.25	52.04	180.07	356059	-0.0698131700797732	947	1004	358.91	43.0	20210329
KES120210329065937_5	2021-03-29 07:10:55	2021-03-29 00:49:08	2021-03-29 12:21:55	381.78	311.0	-97.52	34.98	20346	20352	7	7	0.23333333333333303	0.1498	351.20258929000903	10.14	52.02	181.21	356057	-0.0698131700797732	948	1004	11.36	29.0	20210329
KES120210329065937_6	2021-03-29 07:13:08	2021-03-29 00:49:08	2021-03-29 12:21:55	384.0	308.78	-97.52	34.98	24323	24331	9	6	0.3	0.1035	1.30195267257888	5.0	52.0	182.09	356056	-0.0698131700797732	947	1004	4.22	13.0	20210329
KES120210329065937_7	2021-03-29 07:05:11	2021-03-29 00:49:08	2021-03-29 12:21:55	376.05	316.73	-97.52	34.98	10021	10024	4	4	0.133333333333333	0.1245	340.118812930956	0.0	52.05	178.93	356062	-0.0698131700797732	948	1004	18.18	0.0	20210329
KES120210329065937_8	2021-03-29 07:14:10	2021-03-29 00:49:08	2021-03-29 12:21:55	385.03	307.75	-97.52	34.98	26201	26202	2	2	0.0666666666666667	0.3084	351.59108826739896	0.0	51.98	182.5	356056	-0.0698131700797732	950	1004	12.33	0.0	20210329
KES120210329071440_1	2021-03-29 07:17:39	2021-03-29 00:49:08	2021-03-29 12:21:55	388.52	304.27	-97.52	34.98	5356	5376	21	21	0.7	0.0465	11.825226322042	58.52	51.93	183.88	356055	-0.0872664625997165	947	1002	358.5	155.0	20210329
KES120210329071440_2	2021-03-29 07:20:16	2021-03-29 00:49:08	2021-03-29 12:21:55	391.13	301.65	-97.52	34.98	10071	10076	6	5	0.2	0.1276	351.244754703356	16.2	51.88	184.91	356056	-0.0872664625997165	948	1002	15.81	37.0	20210329
KES120210329071440_3	2021-03-29 07:23:03	2021-03-29 00:49:08	2021-03-29 12:21:55	393.92	298.87	-97.52	34.98	15092	15105	14	5	0.46666666666666706	0.0803	352.85637810555494	27.0	51.81	186.01	356057	-0.0872664625997165	946	1002	15.61	131.0	20210329
KES120210329071440_4	2021-03-29 07:26:04	2021-03-29 00:49:08	2021-03-29 12:21:55	396.93	295.85	-97.52	34.98	20517	20520	4	4	0.133333333333333	0.1679	13.223067652701301	20.0	51.73	187.19	356059	-0.10471975511966002	947	1002	1.51	55.0	20210329
KES120210329071440_5	2021-03-29 07:26:23	2021-03-29 00:49:08	2021-03-29 12:21:55	397.25	295.53	-97.52	34.98	21092	21097	6	5	0.2	0.1602	16.4164170463486	28.6	51.72	187.32	356060	-0.10471975511966002	949	1002	359.11	56.0	20210329
KES120210329071440_6	2021-03-29 07:27:53	2021-03-29 00:49:08	2021-03-29 12:21:55	398.75	294.03	-97.52	34.98	23794	23799	6	6	0.2	0.1478	356.877869537884	15.33	51.67	187.9	356061	-0.10471975511966002	947	1002	15.08	36.0	20210329
KES120210329071440_7	2021-03-29 07:28:03	2021-03-29 00:49:08	2021-03-29 12:21:55	398.92	293.87	-97.52	34.98	24102	24107	6	6	0.2	0.1498	15.299916019584698	18.0	51.67	187.97	356061	-0.10471975511966002	948	1002	0.65	41.0	20210329
KES120210329072945_1	2021-03-29 07:31:03	2021-03-29 00:49:08	2021-03-29 12:21:55	401.92	290.87	-97.52	34.98	2329	2336	8	8	0.266666666666667	0.0803	348.23725117427693	2.38	51.56	189.14	356065	-0.10471975511966002	947	1000	23.23	5.0	20210329
KES120210329072945_2	2021-03-29 07:31:59	2021-03-29 00:49:08	2021-03-29 12:21:55	402.85	289.93	-97.52	34.98	4033	4040	8	5	0.266666666666667	0.113	13.001881376575598	3.0	51.53	189.5	356066	-0.10471975511966002	947	1000	4.01	9.0	20210329
KES120210329072945_3	2021-03-29 07:32:02	2021-03-29 00:49:08	2021-03-29 12:21:55	402.9	289.88	-97.52	34.98	4104	4111	8	6	0.266666666666667	0.1383	6.313767867915599	7.83	51.53	189.52	356066	-0.10471975511966002	947	1000	9.27	25.0	20210329
KES120210329072945_4	2021-03-29 07:33:02	2021-03-29 00:49:08	2021-03-29 12:21:55	403.9	288.88	-97.52	34.98	5922	5929	8	8	0.266666666666667	0.0496	0.222939651197522	78.88	51.49	189.91	356068	-0.10471975511966002	947	1000	14.44	193.0	20210329
KES120210329072945_5	2021-03-29 07:33:38	2021-03-29 00:49:08	2021-03-29 12:21:55	404.5	288.28	-97.52	34.98	6999	7006	8	5	0.266666666666667	0.1097	20.3441012559184	3.0	51.47	190.14	356069	-0.10471975511966002	948	1000	358.83	5.0	20210329
KES120210329072945_6	2021-03-29 07:34:30	2021-03-29 00:49:08	2021-03-29 12:21:55	405.37	287.42	-97.52	34.98	8546	8552	7	5	0.23333333333333303	0.1424	357.45922330142304	13.6	51.43	190.48	356070	-0.10471975511966002	948	1000	17.18	36.0	20210329
KES120210329072945_7	2021-03-29 07:37:21	2021-03-29 00:49:08	2021-03-29 12:21:55	408.22	284.57	-97.52	34.98	13677	13683	7	6	0.23333333333333303	0.1498	11.5964932654781	8.83	51.31	191.57	356075	-0.10471975511966002	948	1000	7.2	36.0	20210329
KES120210329072945_8	2021-03-29 07:38:44	2021-03-29 00:49:08	2021-03-29 12:21:55	409.6	283.18	-97.52	34.98	16156	16160	5	4	0.166666666666667	0.1477	6.816803067426861	23.5	51.25	192.11	356078	-0.10471975511966002	948	1000	11.47	61.0	20210329
KES120210329072945_9	2021-03-29 07:40:19	2021-03-29 00:49:08	2021-03-29 12:21:55	411.18	281.6	-97.52	34.98	19020	19031	12	7	0.4	0.0697	6.39613371164548	3.57	51.17	192.71	356081	-0.10471975511966002	947	1000	12.4	9.0	20210329
KES120210329072945_10	2021-03-29 07:42:33	2021-03-29 00:49:08	2021-03-29 12:21:55	413.42	279.37	-97.52	34.98	23031	23035	5	4	0.166666666666667	0.1055	10.4040026077562	8.5	51.06	193.56	356087	-0.10471975511966002	948	1000	10.13	16.0	20210329
KES120210329072945_11	2021-03-29 07:44:25	2021-03-29 00:49:08	2021-03-29 12:21:55	415.28	277.5	-97.52	34.98	26407	26411	5	5	0.166666666666667	0.1582	14.6876402844839	26.8	50.96	194.27	356091	-0.10471975511966002	948	1000	7.5	50.0	20210329
KES120210329072945_12	2021-03-29 07:30:57	2021-03-29 00:49:08	2021-03-29 12:21:55	401.82	290.97	-97.52	34.98	2167	2171	5	5	0.166666666666667	0.2289	164.722813338277	0.0	51.57	189.1	356065	-0.10471975511966002	948	1000	1.81	0.0	20210329
KES120210329072945_13	2021-03-29 07:32:15	2021-03-29 00:49:08	2021-03-29 12:21:55	403.12	289.67	-97.52	34.98	4493	4496	4	4	0.133333333333333	0.1901	169.53804674639798	0.0	51.52	189.6	356067	-0.10471975511966002	947	1000	6.1	0.0	20210329
KES120210329074447_1	2021-03-29 07:48:34	2021-03-29 00:49:08	2021-03-29 12:21:55	419.43	273.35	-97.52	34.98	6814	6820	7	4	0.23333333333333303	0.1098	353.905267814589	24.5	50.73	195.83	356103	-0.10471975511966002	947	1004	25.25	40.0	20210329
KES120210329074447_2	2021-03-29 07:48:38	2021-03-29 00:49:08	2021-03-29 12:21:55	419.5	273.28	-97.52	34.98	6937	6941	5	4	0.166666666666667	0.0876	8.76317912558711	14.5	50.72	195.86	356103	-0.10471975511966002	948	1004	13.72	25.0	20210329
KES120210329074447_3	2021-03-29 07:51:38	2021-03-29 00:49:08	2021-03-29 12:21:55	422.5	270.28	-97.52	34.98	12339	12347	9	5	0.3	0.0791	23.5607189504435	15.2	50.54	196.98	356113	-0.12217304763960302	948	1004	4.05	20.0	20210329
KES120210329074447_4	2021-03-29 07:52:45	2021-03-29 00:49:08	2021-03-29 12:21:55	423.62	269.17	-97.52	34.98	14337	14346	10	6	0.33333333333333304	0.1162	359.17295301739	28.33	50.47	197.39	356116	-0.10471975511966002	947	1004	22.67	56.0	20210329
KES120210329074447_5	2021-03-29 07:58:37	2021-03-29 00:49:08	2021-03-29 12:21:55	429.48	263.3	-97.52	34.98	24913	24920	8	4	0.266666666666667	0.1076	14.365817325758801	17.0	50.07	199.55	356138	-0.12217304763960302	948	1004	13.89	30.0	20210329
KES120210329074447_6	2021-03-29 07:46:12	2021-03-29 00:49:08	2021-03-29 12:21:55	417.07	275.72	-97.52	34.98	2549	2553	5	4	0.166666666666667	0.0622	173.941012276022	0.0	50.86	194.94	356096	-0.10471975511966002	948	1004	14.89	0.0	20210329
KES120210329074447_7	2021-03-29 07:54:17	2021-03-29 00:49:08	2021-03-29 12:21:55	425.15	267.63	-97.52	34.98	17092	17094	3	3	0.1	0.1542	165.1013045656	0.0	50.37	197.96	356122	-0.12217304763960302	947	1004	11.86	0.0	20210329
KES120210329074447_8	2021-03-29 07:57:38	2021-03-29 00:49:08	2021-03-29 12:21:55	428.5	264.28	-97.52	34.98	23123	23126	4	4	0.133333333333333	0.2386	161.634248944778	0.0	50.14	199.19	356134	-0.12217304763960302	947	1004	10.42	0.0	20210329
KES120210329075950_1	2021-03-29 08:00:20	2021-03-29 00:49:08	2021-03-29 12:21:55	431.2	261.58	-97.52	34.98	889	895	7	5	0.23333333333333303	0.0253	7.696051722016571	15.4	49.95	200.17	356145	-0.12217304763960302	948	1002	19.64	37.0	20210329
KES120210329075950_2	2021-03-29 08:01:28	2021-03-29 00:49:08	2021-03-29 12:21:55	432.33	260.45	-97.52	34.98	2932	2936	5	4	0.166666666666667	0.1837	23.1569208631672	21.5	49.86	200.58	356149	-0.12217304763960302	947	1002	8.09	50.0	20210329
KES120210329075950_3	2021-03-29 08:05:16	2021-03-29 00:49:08	2021-03-29 12:21:55	436.13	256.65	-97.52	34.98	9784	9809	26	26	0.866666666666667	0.0422	35.686798917273606	50.31	49.57	201.94	356166	-0.12217304763960302	947	1002	359.33	118.0	20210329
KES120210329075950_5	2021-03-29 08:06:16	2021-03-29 00:49:08	2021-03-29 12:21:55	437.13	255.65	-97.52	34.98	11579	11585	7	7	0.23333333333333303	0.0665	10.5346647776546	24.29	49.57	201.94	356166	-0.12217304763960302	948	1002	19.25	57.0	20210329
KES120210329075950_6	2021-03-29 08:06:30	2021-03-29 00:49:08	2021-03-29 12:21:55	437.37	255.42	-97.52	34.98	11985	11989	5	4	0.166666666666667	0.1582	16.579703870176	33.75	49.47	202.38	356172	-0.12217304763960302	948	1002	15.07	57.0	20210329
KES120210329075950_7	2021-03-29 08:07:02	2021-03-29 00:49:08	2021-03-29 12:21:55	437.9	254.88	-97.52	34.98	12971	12985	15	15	0.5	0.0748	29.735819810458697	92.53	49.43	202.57	356174	-0.12217304763960302	949	1002	4.91	235.0	20210329
KES120210329075950_8	2021-03-29 08:08:52	2021-03-29 00:49:08	2021-03-29 12:21:55	439.73	253.05	-97.52	34.98	16258	16262	5	4	0.166666666666667	0.1774	16.496447053535	14.5	49.28	203.22	356183	-0.12217304763960302	947	1002	15.99	31.0	20210329
KES120210329075950_9	2021-03-29 08:09:15	2021-03-29 00:49:08	2021-03-29 12:21:55	440.12	252.67	-97.52	34.98	16939	16943	5	4	0.166666666666667	0.1436	18.91715134351	7.25	49.25	203.35	356185	-0.12217304763960302	947	1002	14.27	17.0	20210329
KES120210329075950_10	2021-03-29 08:09:38	2021-03-29 00:49:08	2021-03-29 12:21:55	440.5	252.28	-97.52	34.98	17654	17659	6	5	0.2	0.1647	29.100477411543398	8.0	49.21	203.49	356187	-0.12217304763960302	947	1002	6.4	22.0	20210329
KES120210329075950_11	2021-03-29 08:13:54	2021-03-29 00:49:08	2021-03-29 12:21:55	444.77	248.02	-97.52	34.98	25314	25318	5	4	0.166666666666667	0.1321	16.1750789179084	17.5	48.85	204.97	356209	-0.12217304763960302	946	1002	18.04	49.0	20210329
KES120210329075950_12	2021-03-29 08:14:09	2021-03-29 00:49:08	2021-03-29 12:21:55	445.02	247.77	-97.52	34.98	25762	25765	4	4	0.133333333333333	0.2263	27.490755209742304	19.25	48.82	205.06	356210	-0.12217304763960302	950	1002	9.35	37.0	20210329
KES120210329075950_13	2021-03-29 08:00:04	2021-03-29 00:49:08	2021-03-29 12:21:55	430.93	261.85	-97.52	34.98	432	438	7	7	0.23333333333333303	0.0643	177.11703654746003	0.0	49.97	200.07	356144	-0.12217304763960302	949	1002	23.22	0.0	20210329
KES120210329075950_14	2021-03-29 08:02:42	2021-03-29 00:49:08	2021-03-29 12:21:55	433.57	259.22	-97.52	34.98	5158	5159	2	2	0.0666666666666667	0.5021	116.268184509753	0.0	49.77	201.02	356155	-0.12217304763960302	948	1002	331.69	0.0	20210329
KES120210329075950_15	2021-03-29 08:09:56	2021-03-29 00:49:08	2021-03-29 12:21:55	440.8	251.98	-97.52	34.98	18171	18179	9	7	0.3	0.1297	157.100133471534	0.0	49.19	203.59	356188	-0.12217304763960302	948	1002	11.42	0.0	20210329
KES120210329081453_1	2021-03-29 08:17:13	2021-03-29 00:49:08	2021-03-29 12:21:55	448.08	244.7	-97.52	34.98	4205	4215	11	7	0.3666666666666671	0.0856	14.3975837590053	10.71	48.55	206.11	356227	-0.12217304763960302	946	1000	20.55	21.0	20210329
KES120210329081453_2	2021-03-29 08:17:13	2021-03-29 00:49:08	2021-03-29 12:21:55	448.08	244.7	-97.52	34.98	4206	4221	16	16	0.5333333333333329	0.0348	50.016547518636706	41.25	48.55	206.11	356227	-0.12217304763960302	949	1000	351.14	73.0	20210329
KES120210329081453_3	2021-03-29 08:20:38	2021-03-29 00:49:08	2021-03-29 12:21:55	451.5	241.28	-97.52	34.98	10360	10369	10	5	0.33333333333333304	0.1172	15.2820118151467	10.0	48.22	207.27	356246	-0.12217304763960302	947	1000	21.07	26.0	20210329
KES120210329081453_4	2021-03-29 08:22:43	2021-03-29 00:49:08	2021-03-29 12:21:55	453.58	239.2	-97.52	34.98	14104	14109	6	4	0.2	0.1213	17.505452828787	6.5	48.02	207.97	356259	-0.12217304763960302	948	1000	20.12	17.0	20210329
KES120210329081453_5	2021-03-29 08:23:25	2021-03-29 00:49:08	2021-03-29 12:21:55	454.28	238.5	-97.52	34.98	15351	15356	6	6	0.2	0.0812	49.166504885548704	132.17	47.95	208.21	356263	-0.12217304763960302	948	1000	354.29	239.0	20210329
KES120210329081453_7	2021-03-29 08:27:46	2021-03-29 00:49:08	2021-03-29 12:21:55	458.63	234.15	-97.52	34.98	23188	23192	5	5	0.166666666666667	0.2357	40.70656927070271	30.0	47.51	209.64	356291	-0.12217304763960302	946	1000	3.45	57.0	20210329
KES120210329081453_8	2021-03-29 08:28:30	2021-03-29 00:49:08	2021-03-29 12:21:55	459.37	233.42	-97.52	34.98	24512	24516	5	4	0.166666666666667	0.0623	21.921778593959104	3.75	47.44	209.88	356296	-0.12217304763960302	947	1000	18.77	10.0	20210329
KES120210329081453_9	2021-03-29 08:28:43	2021-03-29 00:49:08	2021-03-29 12:21:55	459.58	233.2	-97.52	34.98	24913	24920	8	7	0.266666666666667	0.1445	22.903688370339605	12.86	47.42	209.95	356297	-0.12217304763960302	948	1000	18.1	25.0	20210329
KES120210329081453_10	2021-03-29 08:14:57	2021-03-29 00:49:08	2021-03-29 12:21:55	445.82	246.97	-97.52	34.98	121	131	11	9	0.3666666666666671	0.078	145.51191606596	0.0	48.75	205.34	356214	-0.12217304763960302	949	1000	3.98	0.0	20210329
KES120210329081453_11	2021-03-29 08:22:20	2021-03-29 00:49:08	2021-03-29 12:21:55	453.2	239.58	-97.52	34.98	13418	13420	3	3	0.1	0.2598	356.113595094738	0.0	48.06	207.84	356257	-0.12217304763960302	947	1000	35.98	0.0	20210329
KES120210329081453_12	2021-03-29 08:29:17	2021-03-29 00:49:08	2021-03-29 12:21:55	460.15	232.63	-97.52	34.98	25917	25921	5	5	0.166666666666667	0.1564	148.863275602394	0.0	47.36	210.14	356301	-0.12217304763960302	946	1000	11.9	0.0	20210329
KES120210329082955_2	2021-03-29 08:36:15	2021-03-29 00:49:08	2021-03-29 12:21:55	467.12	225.67	-97.52	34.98	11393	11399	7	6	0.23333333333333303	0.1331	21.495631044465497	6.17	46.6	212.37	356350	-0.12217304763960302	947	1000	21.73	13.0	20210329
KES120210329082955_3	2021-03-29 08:38:38	2021-03-29 00:49:08	2021-03-29 12:21:55	469.5	223.28	-97.52	34.98	15690	15694	5	5	0.166666666666667	0.1098	34.1917690596802	9.2	46.34	213.12	356368	-0.12217304763960302	947	1000	12.73	26.0	20210329
KES120210329082955_4	2021-03-29 08:41:19	2021-03-29 00:49:08	2021-03-29 12:21:55	472.18	220.6	-97.52	34.98	20530	20533	4	4	0.133333333333333	0.2273	32.3806777065692	29.25	46.03	213.96	356388	-0.12217304763960302	946	1000	15.11	82.0	20210329
KES120210329082955_5	2021-03-29 08:41:30	2021-03-29 00:49:08	2021-03-29 12:21:55	472.37	220.42	-97.52	34.98	20861	20867	7	5	0.23333333333333303	0.1382	34.6466799560706	4.0	46.01	214.02	356390	-0.12217304763960302	948	1000	13.37	10.0	20210329
KES120210329082955_6	2021-03-29 08:42:40	2021-03-29 00:49:08	2021-03-29 12:21:55	473.53	219.25	-97.52	34.98	22945	22955	11	4	0.3666666666666671	0.0781	35.2078537570825	4.75	45.87	214.38	356399	-0.12217304763960302	947	1000	13.32	10.0	20210329
KES120210329082955_7	2021-03-29 08:35:16	2021-03-29 00:49:08	2021-03-29 12:21:55	466.13	226.65	-97.52	34.98	9625	9627	3	3	0.1	0.2605	152.536536172117	0.0	46.71	212.06	356343	-0.12217304763960302	948	1000	16.86	0.0	20210329
KES120210329084455_1	2021-03-29 08:45:00	2021-03-29 00:49:08	2021-03-29 12:21:55	475.87	216.92	-97.52	34.98	142	151	10	5	0.33333333333333304	0.0729	32.8086635293977	11.2	45.6	215.09	356418	-0.12217304763960302	947	1002	16.03	31.0	20210329
KES120210329084455_2	2021-03-29 08:48:11	2021-03-29 00:49:08	2021-03-29 12:21:55	479.05	213.73	-97.52	34.98	5893	5899	7	6	0.23333333333333303	0.1521	37.1655927290723	18.83	45.21	216.05	356444	-0.12217304763960302	947	1002	13.63	49.0	20210329
KES120210329084455_3	2021-03-29 08:49:21	2021-03-29 00:49:08	2021-03-29 12:21:55	480.22	212.57	-97.52	34.98	7969	8006	38	38	1.26666666666667	0.0254	23.3482476243061	19.37	45.07	216.4	356454	-0.12217304763960302	946	1002	24.67	43.0	20210329
KES120210329084455_5	2021-03-29 08:49:57	2021-03-29 00:49:08	2021-03-29 12:21:55	480.82	211.97	-97.52	34.98	9070	9074	5	4	0.166666666666667	0.1517	50.9180603521076	9.0	45.0	216.58	356459	-0.12217304763960302	949	1002	2.33	17.0	20210329
KES120210329084455_6	2021-03-29 08:51:37	2021-03-29 00:49:08	2021-03-29 12:21:55	482.48	210.3	-97.52	34.98	12063	12127	65	63	2.1666666666666696	0.0106	67.9466634584182	2.98	44.79	217.08	356473	-0.12217304763960302	947	1002	345.34	13.0	20210329
KES120210329084455_7	2021-03-29 08:51:59	2021-03-29 00:49:08	2021-03-29 12:21:55	482.85	209.93	-97.52	34.98	12715	12723	9	6	0.3	0.1184	29.690726512016802	11.5	44.75	217.18	356476	-0.12217304763960302	946	1002	20.78	49.0	20210329
KES120210329084455_8	2021-03-29 08:52:13	2021-03-29 00:49:08	2021-03-29 12:21:55	483.08	209.7	-97.52	34.98	13134	13151	18	18	0.6	0.0602	55.101590712961	96.78	44.72	217.25	356478	-0.12217304763960302	947	1002	359.14	161.0	20210329
KES120210329084455_10	2021-03-29 08:52:51	2021-03-29 00:49:08	2021-03-29 12:21:55	483.72	209.07	-97.52	34.98	14277	14285	9	9	0.3	0.1424	12.4796759965866	58.78	44.64	217.44	356484	-0.12217304763960302	948	1002	33.58	121.0	20210329
KES120210329084455_11	2021-03-29 08:53:20	2021-03-29 00:49:08	2021-03-29 12:21:55	484.2	208.58	-97.52	34.98	15164	15167	4	4	0.133333333333333	0.0814	22.059206529627104	3.25	44.58	217.58	356488	-0.12217304763960302	946	1002	26.89	5.0	20210329
KES120210329084455_12	2021-03-29 08:54:01	2021-03-29 00:49:08	2021-03-29 12:21:55	484.88	207.9	-97.52	34.98	16380	16388	9	7	0.3	0.1364	31.0417099254886	12.71	44.49	217.78	356494	-0.12217304763960302	946	1002	20.42	21.0	20210329
KES120210329084455_13	2021-03-29 08:56:31	2021-03-29 00:49:08	2021-03-29 12:21:55	487.38	205.4	-97.52	34.98	20867	20890	24	24	0.8	0.0402	41.8336734809965	30.83	44.17	218.51	356516	-0.12217304763960302	945	1002	12.64	73.0	20210329
KES120210329084455_14	2021-03-29 08:57:05	2021-03-29 00:49:08	2021-03-29 12:21:55	487.95	204.83	-97.52	34.98	21894	21902	9	5	0.3	0.1232	32.5799128045984	6.4	44.1	218.67	356522	-0.12217304763960302	950	1002	20.25	26.0	20210329
KES120210329084455_15	2021-03-29 08:58:44	2021-03-29 00:49:08	2021-03-29 12:21:55	489.6	203.18	-97.52	34.98	24861	24864	4	4	0.133333333333333	0.2144	38.128942853019296	27.0	43.88	219.15	356537	-0.12217304763960302	947	1002	16.44	91.0	20210329
KES120210329084455_16	2021-03-29 08:58:51	2021-03-29 00:49:08	2021-03-29 12:21:55	489.72	203.07	-97.52	34.98	25076	25084	9	6	0.3	0.114	41.1529301912326	9.0	43.87	219.18	356538	-0.12217304763960302	947	1002	14.0	31.0	20210329
KES120210329084455_17	2021-03-29 08:58:51	2021-03-29 00:49:08	2021-03-29 12:21:55	489.72	203.07	-97.52	34.98	25082	25087	6	5	0.2	0.1848	41.769480616291794	12.6	43.87	219.18	356538	-0.12217304763960302	947	1002	13.49	31.0	20210329
KES120210329085957_1	2021-03-29 09:05:37	2021-03-29 00:49:08	2021-03-29 12:21:55	496.48	196.3	-97.52	34.98	10194	10202	9	5	0.3	0.0762	33.029738626532605	9.0	42.97	221.09	356603	-0.12217304763960302	945	1000	22.68	9.0	20210329
KES120210329085957_2	2021-03-29 09:07:16	2021-03-29 00:49:08	2021-03-29 12:21:55	498.13	194.65	-97.52	34.98	13174	13192	19	5	0.633333333333333	0.0571	30.992752369432697	10.2	42.75	221.54	356619	-0.12217304763960302	946	1000	24.73	15.0	20210329
KES120210329085957_3	2021-03-29 09:10:33	2021-03-29 00:49:08	2021-03-29 12:21:55	501.42	191.37	-97.52	34.98	19080	19085	6	5	0.2	0.135	40.877702188216404	23.2	42.3	222.44	356652	-0.12217304763960302	948	1000	18.12	42.0	20210329
KES120210329091501_1	2021-03-29 09:17:15	2021-03-29 00:49:08	2021-03-29 12:21:55	508.12	184.67	-97.52	34.98	4026	4054	29	29	0.966666666666667	0.0392	55.5923180563869	60.83	41.35	224.23	356723	-0.12217304763960302	945	998	7.39	99.0	20210329
KES120210329091501_2	2021-03-29 09:17:48	2021-03-29 00:49:08	2021-03-29 12:21:55	508.67	184.12	-97.52	34.98	5007	5013	7	5	0.23333333333333303	0.1015	40.5568907948039	12.0	41.35	224.23	356723	-0.12217304763960302	946	998	20.57	24.0	20210329
KES120210329091501_3	2021-03-29 09:28:50	2021-03-29 00:49:08	2021-03-29 12:21:55	519.7	173.08	-97.52	34.98	24858	24869	12	12	0.4	0.0815	39.2150407007625	88.33	39.65	227.19	356853	-0.12217304763960302	945	998	25.29	140.0	20210329
KES120210329093002_1	2021-03-29 09:34:20	2021-03-29 00:49:08	2021-03-29 12:21:55	525.2	167.58	-97.52	34.98	7744	7759	16	16	0.5333333333333329	0.0518	66.99484487402289	78.12	38.82	228.55	356918	-0.12217304763960302	946	1000	1.42	140.0	20210329
KES120210329093002_3	2021-03-29 09:39:26	2021-03-29 00:49:08	2021-03-29 12:21:55	530.3	162.48	-97.52	34.98	16922	16949	28	28	0.933333333333333	0.0433	41.4438189057449	66.64	38.03	229.77	356981	-0.12217304763960302	946	1000	26.86	126.0	20210329
KES120210329093002_4	2021-03-29 09:43:31	2021-03-29 00:49:08	2021-03-29 12:21:55	534.38	158.4	-97.52	34.98	24280	24287	8	5	0.266666666666667	0.1067	46.46880071438579	16.4	37.39	230.73	357033	-0.12217304763960302	947	1000	24.16	35.0	20210329
KES120210329093002_5	2021-03-29 09:44:13	2021-03-29 00:49:08	2021-03-29 12:21:55	535.08	157.7	-97.52	34.98	25539	25601	63	51	2.1	0.0169	67.7452707284356	16.0	37.28	230.9	357042	-0.12217304763960302	945	1000	3.66	30.0	20210329
KES120210329094505_1	2021-03-29 09:45:34	2021-03-29 00:49:08	2021-03-29 12:21:55	536.43	156.35	-97.52	34.98	866	869	4	4	0.133333333333333	0.16399999999999998	50.674610864955795	16.0	37.06	231.21	357060	-0.12217304763960302	945	996	21.29	29.0	20210329
KES120210329094505_2	2021-03-29 09:47:57	2021-03-29 00:49:08	2021-03-29 12:21:55	538.82	153.97	-97.52	34.98	5149	5153	5	5	0.166666666666667	0.166	46.3061920939188	6.4	36.68	231.76	357091	-0.12217304763960302	946	996	25.7	13.0	20210329
KES120210329094505_3	2021-03-29 09:48:03	2021-03-29 00:49:08	2021-03-29 12:21:55	538.92	153.87	-97.52	34.98	5336	5368	33	33	1.1	0.0286	70.8559206760607	20.79	36.67	231.78	357092	-0.12217304763960302	945	996	1.2	41.0	20210329
KES120210329094505_4	2021-03-29 09:48:55	2021-03-29 00:49:08	2021-03-29 12:21:55	539.78	153.0	-97.52	34.98	6905	6914	10	5	0.33333333333333304	0.1006	53.18547841247379	10.0	36.53	231.98	357103	-0.12217304763960302	944	996	20.16	26.0	20210329
KES120210329094505_5	2021-03-29 09:49:03	2021-03-29 00:49:08	2021-03-29 12:21:55	539.92	152.87	-97.52	34.98	7152	7159	8	6	0.266666666666667	0.1323	56.0424244115882	4.0	36.51	232.01	357105	-0.12217304763960302	945	996	17.58	9.0	20210329
KES120210329094505_6	2021-03-29 09:51:27	2021-03-29 00:49:08	2021-03-29 12:21:55	542.32	150.47	-97.52	34.98	11458	11466	9	6	0.3	0.0984	50.5963520696039	3.17	36.12	232.55	357137	-0.12217304763960302	945	996	23.25	10.0	20210329
KES120210329094505_7	2021-03-29 09:51:41	2021-03-29 00:49:08	2021-03-29 12:21:55	542.55	150.23	-97.52	34.98	11869	11875	7	4	0.23333333333333303	0.1596	49.222230206142704	6.0	36.08	232.6	357140	-0.12217304763960302	946	996	24.48	13.0	20210329
KES120210329094505_8	2021-03-29 09:51:52	2021-03-29 00:49:08	2021-03-29 12:21:55	542.73	150.05	-97.52	34.98	12220	12224	5	5	0.166666666666667	0.1765	71.7852974599531	36.2	36.05	232.64	357143	-0.12217304763960302	946	996	1.3	97.0	20210329
KES120210329094505_9	2021-03-29 09:52:48	2021-03-29 00:49:08	2021-03-29 12:21:55	543.67	149.12	-97.52	34.98	13887	13896	10	6	0.33333333333333304	0.1186	65.6483274502562	5.83	35.9	232.85	357155	-0.12217304763960302	944	996	8.95	16.0	20210329
KES120210329094505_10	2021-03-29 09:54:00	2021-03-29 00:49:08	2021-03-29 12:21:55	544.87	147.92	-97.52	34.98	16044	16048	5	4	0.166666666666667	0.1426	53.88701475554279	29.0	35.71	233.12	357172	-0.12217304763960302	947	996	21.18	43.0	20210329
KES120210329094505_11	2021-03-29 09:54:25	2021-03-29 00:49:08	2021-03-29 12:21:55	545.28	147.5	-97.52	34.98	16790	16793	4	4	0.133333333333333	0.18100000000000002	66.6758003995816	32.5	35.64	233.21	357177	-0.12217304763960302	945	996	8.32	51.0	20210329
KES120210329094505_12	2021-03-29 09:45:47	2021-03-29 00:49:08	2021-03-29 12:21:55	536.65	156.13	-97.52	34.98	1259	1263	5	5	0.166666666666667	0.1734	131.266720933386	0.0	37.03	231.26	357062	-0.12217304763960302	946	996	23.02	0.0	20210329
KES120210329094505_13	2021-03-29 09:49:29	2021-03-29 00:49:08	2021-03-29 12:21:55	540.35	152.43	-97.52	34.98	7935	7938	4	4	0.133333333333333	0.1261	121.359886973617	0.0	36.44	232.1	357111	-0.12217304763960302	944	996	15.21	0.0	20210329
KES120210329094505_14	2021-03-29 09:49:48	2021-03-29 00:49:08	2021-03-29 12:21:55	540.67	152.12	-97.52	34.98	8496	8500	5	5	0.166666666666667	0.1547	129.173657970444	0.0	36.39	232.18	357115	-0.12217304763960302	944	996	22.52	0.0	20210329
KES120210329100006_1	2021-03-29 10:00:16	2021-03-29 00:49:08	2021-03-29 12:21:55	551.13	141.65	-97.52	34.98	307	311	5	4	0.166666666666667	0.1057	66.4519072362858	8.75	34.68	234.5	357258	-0.12217304763960302	946	998	10.55	16.0	20210329
KES120210329100006_2	2021-03-29 10:00:19	2021-03-29 00:49:08	2021-03-29 12:21:55	551.18	141.6	-97.52	34.98	377	392	16	16	0.5333333333333329	0.0656	69.6355205026583	17.88	34.67	234.51	357259	-0.12217304763960302	945	998	6.81	41.0	20210329
KES120210329100006_3	2021-03-29 10:02:34	2021-03-29 00:49:08	2021-03-29 12:21:55	553.43	139.35	-97.52	34.98	4435	4442	8	4	0.266666666666667	0.0974	51.95295746817389	1.5	34.29	234.99	357291	-0.12217304763960302	945	998	25.63	3.0	20210329
KES120210329100006_4	2021-03-29 10:03:44	2021-03-29 00:49:08	2021-03-29 12:21:55	554.6	138.18	-97.52	34.98	6555	6559	5	4	0.166666666666667	0.1025	55.331104844339706	2.25	34.1	235.24	357307	-0.12217304763960302	946	998	23.03	4.0	20210329
KES120210329100006_5	2021-03-29 10:04:58	2021-03-29 00:49:08	2021-03-29 12:21:55	555.83	136.95	-97.52	34.98	8764	8767	4	4	0.133333333333333	0.0964	50.074730378157504	10.25	33.89	235.5	357325	-0.12217304763960302	944	998	27.97	22.0	20210329
KES120210329100006_6	2021-03-29 10:10:08	2021-03-29 00:49:08	2021-03-29 12:21:55	561.0	131.78	-97.52	34.98	18053	18057	5	4	0.166666666666667	0.1587	63.8816904869374	8.5	33.02	236.59	357400	-0.12217304763960302	945	998	16.72	25.0	20210329
KES120210329100006_7	2021-03-29 10:10:54	2021-03-29 00:49:08	2021-03-29 12:21:55	561.77	131.02	-97.52	34.98	19449	19454	6	5	0.2	0.1356	64.8786412562676	6.6	32.89	236.75	357411	-0.12217304763960302	944	998	15.89	11.0	20210329
KES120210329100006_8	2021-03-29 10:12:55	2021-03-29 00:49:08	2021-03-29 12:21:55	563.78	129.0	-97.52	34.98	23074	23078	5	4	0.166666666666667	0.0964	58.923530604445	1.5	32.55	237.16	357441	-0.12217304763960302	944	998	22.68	3.0	20210329
KES120210329100006_9	2021-03-29 10:07:37	2021-03-29 00:49:08	2021-03-29 12:21:55	558.48	134.3	-97.52	34.98	13537	13541	5	5	0.166666666666667	0.1103	120.229644656942	0.0	33.45	236.06	357363	-0.12217304763960302	943	998	20.1	0.0	20210329
KES120210329100006_10	2021-03-29 10:09:41	2021-03-29 00:49:08	2021-03-29 12:21:55	560.55	132.23	-97.52	34.98	17253	17260	8	8	0.266666666666667	0.0636	127.50782011747101	0.0	33.1	236.49	357393	-0.12217304763960302	944	998	27.43	0.0	20210329
KES120210329101507_1	2021-03-29 10:16:30	2021-03-29 00:49:08	2021-03-29 12:21:55	567.37	125.42	-97.52	34.98	2493	2512	20	20	0.666666666666667	0.0519	60.53684764	15.35	31.93	237.89	357495	-0.10471975511966002	945	996	21.3	31.0	20210329
KES120210329101507_2	2021-03-29 10:16:57	2021-03-29 00:49:08	2021-03-29 12:21:55	567.82	124.97	-97.52	34.98	3313	3357	45	41	1.5	0.0169	75.02712423	8.83	31.85	237.98	357502	-0.10471975511966002	945	996	8.22	136.0	20210329
KES120210329101507_3	2021-03-29 10:19:57	2021-03-29 00:49:08	2021-03-29 12:21:55	570.82	121.97	-97.52	34.98	8710	8715	6	6	0.2	0.1644	72.32296191	11.0	31.34	238.59	357548	-0.10471975511966002	943	996	8.72	17.0	20210329
KES120210329101507_4	2021-03-29 10:22:43	2021-03-29 00:49:08	2021-03-29 12:21:55	573.58	119.2	-97.52	34.98	13671	13674	4	4	0.133333333333333	0.1345	67.0816445	4.75	30.86	239.13	357590	-0.10471975511966002	944	996	16.25	11.0	20210329
KES120210329101507_5	2021-03-29 10:26:06	2021-03-29 00:49:08	2021-03-29 12:21:55	576.97	115.82	-97.52	34.98	19774	19783	10	9	0.33333333333333304	0.0826	90.50111649	128.56	30.26	239.8	357643	-0.10471975511966002	944	996	340.62	221.0	20210329
KES120210329101507_6	2021-03-29 10:26:42	2021-03-29 00:49:08	2021-03-29 12:21:55	577.57	115.22	-97.52	34.98	20848	20857	10	5	0.33333333333333304	0.0953	59.62087399	3.4	30.16	239.91	357653	-0.10471975511966002	944	996	25.62	9.0	20210329
KES120210329101507_7	2021-03-29 10:28:41	2021-03-29 00:49:08	2021-03-29 12:21:55	579.55	113.23	-97.52	34.98	24432	24446	15	7	0.5	0.0137	85.1501561	1.0	29.81	240.3	357684	-0.10471975511966002	946	996	351.38	1.0	20210329
KES120210329101507_8	2021-03-29 10:19:36	2021-03-29 00:49:08	2021-03-29 12:21:55	570.47	122.32	-97.52	34.98	8082	8085	4	4	0.133333333333333	0.1949	120.51691809999998	0.0	31.4	238.52	357542	-0.10471975511966002	944	996	23.39	0.0	20210329
KES120210329101507_9	2021-03-29 10:26:51	2021-03-29 00:49:08	2021-03-29 12:21:55	577.72	115.07	-97.52	34.98	21125	21130	6	5	0.2	0.1427	115.3461759	0.0	30.13	239.94	357655	-0.10471975511966002	946	996	20.45	0.0	20210329
KES120210329103010_1	2021-03-29 10:30:26	2021-03-29 00:49:08	2021-03-29 12:21:55	581.3	111.48	-97.52	34.98	491	494	4	4	0.133333333333333	0.0975	64.31829393071101	1.75	29.5	240.63	357712	-0.10471975511966002	944	996	22.04	4.0	20210329
KES120210329103010_2	2021-03-29 10:31:56	2021-03-29 00:49:08	2021-03-29 12:21:55	582.8	109.98	-97.52	34.98	3181	3186	6	5	0.2	0.1314	63.5479581034227	7.6	29.5	240.63	357712	-0.10471975511966002	944	996	22.88	22.0	20210329
KES120210329103010_3	2021-03-29 10:31:58	2021-03-29 00:49:08	2021-03-29 12:21:55	582.83	109.95	-97.52	34.98	3249	3253	5	4	0.166666666666667	0.1292	72.3874221570762	5.5	29.23	240.93	357737	-0.10471975511966002	944	996	12.77	11.0	20210329
KES120210329103010_4	2021-03-29 10:34:30	2021-03-29 00:49:08	2021-03-29 12:21:55	585.37	107.42	-97.52	34.98	7789	7792	4	4	0.133333333333333	0.0931	60.3332847930535	5.0	28.78	241.41	357778	-0.10471975511966002	945	996	27.56	10.0	20210329
KES120210329103010_5	2021-03-29 10:35:41	2021-03-29 00:49:08	2021-03-29 12:21:55	586.55	106.23	-97.52	34.98	9931	9935	5	4	0.166666666666667	0.0922	64.44892754570729	3.0	28.57	241.63	357797	-0.10471975511966002	944	996	23.72	4.0	20210329
KES120210329103010_7	2021-03-29 10:39:48	2021-03-29 00:49:08	2021-03-29 12:21:55	590.67	102.12	-97.52	34.98	17335	17371	37	16	1.23333333333333	0.0148	87.85687523859809	2.19	27.83	242.4	357865	-0.10471975511966002	944	996	349.44	10.0	20210329
KES120210329103010_8	2021-03-29 10:40:29	2021-03-29 00:49:08	2021-03-29 12:21:55	591.35	101.43	-97.52	34.98	18576	18641	66	29	2.2	0.0117	92.5077017270662	2.72	27.71	242.52	357876	-0.10471975511966002	943	996	340.0	17.0	20210329
KES120210329103010_9	2021-03-29 10:40:33	2021-03-29 00:49:08	2021-03-29 12:21:55	591.42	101.37	-97.52	34.98	18696	18700	5	4	0.166666666666667	0.2076	87.55686188749719	1498.0	27.7	242.53	357877	-0.10471975511966002	944	996	350.24	2521.0	20210329
KES120210329103010_10	2021-03-29 10:40:33	2021-03-29 00:49:08	2021-03-29 12:21:55	591.42	101.37	-97.52	34.98	18697	18700	4	4	0.133333333333333	0.2119	86.37342821612042	2077.5	27.7	242.53	357877	-0.10471975511966002	944	996	352.58	2241.0	20210329
KES120210329103010_11	2021-03-29 10:40:33	2021-03-29 00:49:08	2021-03-29 12:21:55	591.42	101.37	-97.52	34.98	18697	18700	4	4	0.133333333333333	0.2044	92.04540848888719	0.0	27.7	242.53	357877	-0.10471975511966002	944	996	349.44	0.0	20210329
KES120210329104517_1	2021-03-29 10:52:50	2021-03-29 00:49:08	2021-03-29 12:21:55	603.7	89.08	-97.52	34.98	13583	13648	66	41	2.2	0.0106	72.2417415173573	14.56	25.47	244.75	358086	-0.10471975511966002	942	998	20.42	30.0	20210329
KES120210329110022_1	2021-03-29 11:08:54	2021-03-29 00:49:08	2021-03-29 12:21:55	619.77	73.02	-97.52	34.98	15358	15378	21	21	0.7	0.0489	83.1317151847301	35.95	22.5	247.51	358370	-0.10471975511966002	941	996	8.35	64.0	20210329
KES120210329111528_1	2021-03-29 11:18:28	2021-03-29 00:49:08	2021-03-29 12:21:55	629.33	63.45	-97.52	34.98	5413	5420	8	5	0.266666666666667	0.0752	73.00485738804359	11.4	20.71	249.09	358546	-0.0872664625997165	944	996	27.89	15.0	20210329
KES120210329111528_2	2021-03-29 11:24:33	2021-03-29 00:49:08	2021-03-29 12:21:55	635.42	57.37	-97.52	34.98	16340	16396	57	26	1.9	0.0138	80.2894307339865	13.73	19.56	250.07	358660	-0.0872664625997165	940	996	18.17	30.0	20210329
KES120210329111528_3	2021-03-29 11:28:01	2021-03-29 00:49:08	2021-03-29 12:21:55	638.88	53.9	-97.52	34.98	22581	22589	9	9	0.3	0.1208	82.6980591669977	209.56	18.91	250.62	358726	-0.0872664625997165	944	996	14.56	322.0	20210329
KES120210329113029_4	2021-03-29 11:38:59	2021-03-29 00:49:08	2021-03-29 12:21:55	649.85	42.93	-97.52	34.98	15305	15309	5	4	0.166666666666667	0.0735	81.9793102044716	4.5	16.82	252.33	358937	-0.0872664625997165	939	994	20.96	11.0	20210329
KES120210329113029_7	2021-03-29 11:37:13	2021-03-29 00:49:08	2021-03-29 12:21:55	648.08	44.7	-97.52	34.98	12130	12132	3	3	0.1	0.3815	82.82511788517421	0.0	17.15	252.06	358902	-0.0872664625997165	941	994	334.72	0.0	20210329
KES120210329113029_8	2021-03-29 11:37:58	2021-03-29 00:49:08	2021-03-29 12:21:55	648.83	43.95	-97.52	34.98	13463	13466	4	4	0.133333333333333	0.0256	99.81930063875791	0.0	17.01	252.17	358917	-0.0872664625997165	938	994	24.3	0.0	20210329
KES120210329113029_9	2021-03-29 11:40:54	2021-03-29 00:49:08	2021-03-29 12:21:55	651.77	41.02	-97.52	34.98	18755	18760	6	5	0.2	0.1881	83.2978230557687	0.0	16.45	252.62	358974	-0.0872664625997165	941	994	336.63	0.0	20210329
KES120210329114530_1	2021-03-29 11:48:42	2021-03-29 00:49:08	2021-03-29 12:21:55	659.57	33.22	-97.52	34.98	5762	5773	12	9	0.4	0.0605	76.1757004957386	19.0	14.95	253.81	359127	-0.0872664625997165	942	992	36.69	36.0	20210329
KES120210329114530_2	2021-03-29 11:48:42	2021-03-29 00:49:08	2021-03-29 12:21:55	659.57	33.22	-97.52	34.98	5762	5775	14	7	0.46666666666666706	0.0276	89.0451587461278	12.14	14.95	253.81	359127	-0.0872664625997165	942	992	5.82	25.0	20210329
KES120210329114530_3	2021-03-29 11:49:59	2021-03-29 00:49:08	2021-03-29 12:21:55	660.85	31.93	-97.52	34.98	8070	8075	6	6	0.2	0.0882	82.15290099078629	47.5	14.7	254.0	359153	-0.0872664625997165	941	992	25.95	72.0	20210329
KES120210329114530_4	2021-03-29 11:50:44	2021-03-29 00:49:08	2021-03-29 12:21:55	661.6	31.18	-97.52	34.98	9424	9431	8	7	0.266666666666667	0.2787	52.2328939766282	0.0	14.56	254.11	359168	-0.0872664625997165	940	992	275.44	0.0	20210329
KES120210330031745_1	2021-03-30 03:18:32	2021-03-30 00:49:55	2021-03-30 12:20:30	148.62	541.97	-97.52	34.98	1397	1404	8	5	0.266666666666667	0.0616	273.416588191771	23.4	12.25	109.33	358926	-0.0523598775598299	941	994	17.37	101.0	20210330
KES120210330031745_2	2021-03-30 03:19:10	2021-03-30 00:49:55	2021-03-30 12:20:30	149.25	541.33	-97.52	34.98	2540	2546	7	5	0.23333333333333303	0.1529	277.194825366461	136.2	12.37	109.43	358913	-0.0523598775598299	942	994	0.53	599.0	20210330
KES120210330031745_3	2021-03-30 03:20:14	2021-03-30 00:49:55	2021-03-30 12:20:30	150.32	540.27	-97.52	34.98	4480	4493	14	11	0.46666666666666706	0.0615	270.692130110985	37.45	12.56	109.6	358892	-0.0523598775598299	943	994	30.1	121.0	20210330
KES120210330031745_4	2021-03-30 03:28:15	2021-03-30 00:49:55	2021-03-30 12:20:30	158.33	532.25	-97.52	34.98	18915	18920	6	5	0.2	0.0722	279.819300638758	107.8	14.03	110.87	358732	-0.0698131700797732	942	994	358.07	241.0	20210330
KES120210330031745_5	2021-03-30 03:30:09	2021-03-30 00:49:55	2021-03-30 12:20:30	160.23	530.35	-97.52	34.98	22328	22340	13	13	0.4333333333333329	0.0732	271.276180043667	99.31	14.37	111.18	358695	-0.0698131700797732	942	994	32.03	225.0	20210330
KES120210330031745_8	2021-03-30 03:30:18	2021-03-30 00:49:55	2021-03-30 12:20:30	160.38	530.2	-97.52	34.98	22580	22592	13	9	0.4333333333333329	0.0583	268.80267410479803	15.89	14.4	111.2	358692	-0.0698131700797732	944	994	41.29	55.0	20210330
KES120210330034749_2	2021-03-30 03:54:24	2021-03-30 00:49:55	2021-03-30 12:20:30	184.48	506.1	-97.52	34.98	11863	11882	20	15	0.666666666666667	0.0477	272.967163800876	20.07	18.71	115.21	358229	-0.0349065850398866	943	990	24.52	54.0	20210330
KES120210330034749_3	2021-03-30 03:54:24	2021-03-30 00:49:55	2021-03-30 12:20:30	184.48	506.1	-97.52	34.98	11864	11874	11	15	0.3666666666666671	0.0488	273.64912554372796	30.71	18.71	115.21	358229	-0.0349065850398866	943	990	23.47	54.0	20210330
KES120210330034749_4	2021-03-30 03:54:25	2021-03-30 00:49:55	2021-03-30 12:20:30	184.5	506.08	-97.52	34.98	11865	11882	18	14	0.6	0.0498	272.1529627891	22.15	18.72	115.21	358228	-0.0349065850398866	943	990	24.73	55.0	20210330
KES120210330034749_5	2021-03-30 03:54:25	2021-03-30 00:49:55	2021-03-30 12:20:30	184.5	506.08	-97.52	34.98	11866	11874	9	6	0.3	0.0498	272.006847735495	20.83	18.72	115.21	358228	-0.0349065850398866	943	990	25.19	45.0	20210330
KES120210330034749_7	2021-03-30 03:58:15	2021-03-30 00:49:55	2021-03-30 12:20:30	188.33	502.25	-97.52	34.98	18785	18796	12	6	0.4	0.0614	270.998715914724	14.83	19.39	115.87	358157	0.0	944	990	22.86	32.0	20210330
KES120210330034749_8	2021-03-30 03:59:33	2021-03-30 00:49:55	2021-03-30 12:20:30	189.63	500.95	-97.52	34.98	21105	21119	15	7	0.5	0.0425	276.085751119518	10.57	19.62	116.1	358133	-0.0349065850398866	941	990	14.09	20.0	20210330
KES120210330040252_2	2021-03-30 04:04:14	2021-03-30 00:49:55	2021-03-30 12:20:30	194.32	496.27	-97.52	34.98	2466	2470	5	5	0.166666666666667	0.0986	285.719625609016	54.8	20.44	116.92	358048	-0.0349065850398866	943	992	351.96	91.0	20210330
KES120210330040252_3	2021-03-30 04:09:54	2021-03-30 00:49:55	2021-03-30 12:20:30	199.98	490.6	-97.52	34.98	12662	12670	9	9	0.3	0.08900000000000001	271.789910608246	58.78	21.42	117.93	357945	-0.0349065850398866	944	992	28.51	119.0	20210330
KES120210330040252_4	2021-03-30 04:09:10	2021-03-30 00:49:55	2021-03-30 12:20:30	199.25	491.33	-97.52	34.98	11342	11344	3	3	0.1	0.3199	279.102079127366	0.0	21.29	117.8	357958	-0.0349065850398866	944	992	8.86	0.0	20210330
KES120210330041756_1	2021-03-30 04:19:33	2021-03-30 00:49:55	2021-03-30 12:20:30	209.63	480.95	-97.52	34.98	2919	2922	4	4	0.133333333333333	0.0265	278.68635458123697	13.0	23.07	119.69	357775	-0.0349065850398866	944	990	13.03	25.0	20210330
KES120210330041756_2	2021-03-30 04:18:44	2021-03-30 00:49:55	2021-03-30 12:20:30	208.82	481.77	-97.52	34.98	1450	1457	8	8	0.266666666666667	0.0519	278.426969021481	0.0	22.93	119.54	357789	-0.0349065850398866	944	990	13.41	0.0	20210330
KES120210330043301_1	2021-03-30 04:34:54	2021-03-30 00:49:55	2021-03-30 12:20:30	224.98	465.6	-97.52	34.98	3388	3391	4	4	0.133333333333333	0.1165	281.419345032648	217.5	25.63	122.6	357515	-0.0174532925199433	944	990	9.57	231.0	20210330
KES120210330043301_4	2021-03-30 04:40:55	2021-03-30 00:49:55	2021-03-30 12:20:30	231.0	459.58	-97.52	34.98	14235	14237	3	3	0.1	0.2957	287.56580013123903	1131.67	26.61	123.78	357417	-0.0523598775598299	947	990	3.66	1403.0	20210330
KES120210330043301_5	2021-03-30 04:46:29	2021-03-30 00:49:55	2021-03-30 12:20:30	236.57	454.02	-97.52	34.98	24228	24231	4	4	0.133333333333333	0.0731	284.893472958842	18.5	27.51	124.9	357328	-0.0872664625997165	944	990	14.21	35.0	20210330
KES120210330043301_6	2021-03-30 04:34:03	2021-03-30 00:49:55	2021-03-30 12:20:30	224.13	466.45	-97.52	34.98	1856	1866	11	7	0.3666666666666671	0.0243	281.68936917543897	0.0	25.49	122.43	357529	-0.0174532925199433	947	990	8.75	0.0	20210330
KES120210330044806_1	2021-03-30 04:49:04	2021-03-30 00:49:55	2021-03-30 12:20:30	239.15	451.43	-97.52	34.98	1746	1749	4	4	0.133333333333333	0.1106	284.9685579	86.0	27.92	125.42	357288	-0.0872664625997165	949	988	14.85	144.0	20210330
KES120210330044806_2	2021-03-30 04:51:35	2021-03-30 00:49:55	2021-03-30 12:20:30	241.67	448.92	-97.52	34.98	6263	6269	7	5	0.23333333333333303	0.0741	282.2647737	12.2	28.32	125.94	357249	-0.0523598775598299	945	988	16.96	25.0	20210330
KES120210330044806_3	2021-03-30 04:52:02	2021-03-30 00:49:55	2021-03-30 12:20:30	242.12	448.47	-97.52	34.98	7066	7072	7	8	0.23333333333333303	0.1197	279.4623222	177.57	28.39	126.03	357242	-0.0523598775598299	952	988	22.63	260.0	20210330
KES120210330044806_4	2021-03-30 04:48:42	2021-03-30 00:49:55	2021-03-30 12:20:30	238.78	451.8	-97.52	34.98	1079	1085	7	5	0.23333333333333303	0.0741	271.511049	0.0	27.86	125.35	357294	-0.0349065850398866	945	988	36.4	0.0	20210330
KES120210330044806_5	2021-03-30 05:01:17	2021-03-30 00:49:55	2021-03-30 12:20:30	251.37	439.22	-97.52	34.98	23742	23751	10	8	0.33333333333333304	0.0866	290.1418411	0.0	29.83	127.98	357102	-0.0349065850398866	947	988	4.61	0.0	20210330
KES120210330050309_1	2021-03-30 05:08:32	2021-03-30 00:49:55	2021-03-30 12:20:30	258.62	431.97	-97.52	34.98	9676	9700	25	12	0.833333333333333	0.0212	290.938305461937	17.0	30.93	129.55	356997	-0.0349065850398866	945	988	5.82	40.0	20210330
KES120210330050309_2	2021-03-30 05:09:35	2021-03-30 00:49:55	2021-03-30 12:20:30	259.67	430.92	-97.52	34.98	11582	11584	3	3	0.1	0.1175	288.615692007331	244.67	31.09	129.78	356982	-0.0349065850398866	945	988	9.76	264.0	20210330
KES120210330050309_3	2021-03-30 05:11:27	2021-03-30 00:49:55	2021-03-30 12:20:30	261.53	429.05	-97.52	34.98	14930	14933	4	4	0.133333333333333	0.1702	292.74688290995095	33.5	31.37	130.19	356955	-0.0349065850398866	946	988	4.15	45.0	20210330
KES120210330050309_4	2021-03-30 05:11:38	2021-03-30 00:49:55	2021-03-30 12:20:30	261.72	428.87	-97.52	34.98	15274	15278	5	5	0.166666666666667	0.076	282.32642942378504	13.8	31.4	130.23	356953	-0.0349065850398866	947	988	20.95	24.0	20210330
KES120210330050309_5	2021-03-30 05:13:19	2021-03-30 00:49:55	2021-03-30 12:20:30	263.4	427.18	-97.52	34.98	18297	18305	9	5	0.3	0.0507	283.575738076668	24.0	31.65	130.6	356929	-0.0349065850398866	947	988	19.28	54.0	20210330
KES120210330051809_1	2021-03-30 05:18:10	2021-03-30 00:49:55	2021-03-30 12:20:30	268.25	422.33	-97.52	34.98	25	50	26	23	0.866666666666667	0.0338	268.558900707878	20.43	32.36	131.7	356862	-0.0698131700797732	948	986	51.79	40.0	20210330
KES120210330051809_2	2021-03-30 05:19:24	2021-03-30 00:49:55	2021-03-30 12:20:30	269.48	421.1	-97.52	34.98	2247	2263	17	15	0.566666666666667	0.0444	275.147884824136	22.73	32.54	131.98	356846	-0.0698131700797732	947	986	39.85	48.0	20210330
KES120210330051809_3	2021-03-30 05:23:28	2021-03-30 00:49:55	2021-03-30 12:20:30	273.55	417.03	-97.52	34.98	9564	9569	6	6	0.2	0.1311	296.95217893122896	186.0	33.12	132.91	356791	-0.0698131700797732	946	986	5.13	336.0	20210330
KES120210330051809_4	2021-03-30 05:24:57	2021-03-30 00:49:55	2021-03-30 12:20:30	275.03	415.55	-97.52	34.98	12249	12258	10	7	0.33333333333333304	0.0433	279.385518260043	24.29	33.33	133.26	356772	-0.0698131700797732	946	986	33.52	36.0	20210330
KES120210330051809_5	2021-03-30 05:26:35	2021-03-30 00:49:55	2021-03-30 12:20:30	276.67	413.92	-97.52	34.98	15188	15197	10	7	0.33333333333333304	0.0285	275.215863915905	21.0	33.56	133.64	356750	-0.0698131700797732	947	986	41.44	36.0	20210330
KES120210330051809_6	2021-03-30 05:26:36	2021-03-30 00:49:55	2021-03-30 12:20:30	276.68	413.9	-97.52	34.98	15200	15202	3	3	0.1	0.0368	242.393736919469	26.33	33.56	133.64	356750	-0.0698131700797732	950	986	91.7	35.0	20210330
KES120210330051809_7	2021-03-30 05:27:29	2021-03-30 00:49:55	2021-03-30 12:20:30	277.57	413.02	-97.52	34.98	16815	17261	447	20	14.9	0.0211	133.854237161825	12.95	33.69	133.85	356739	-0.0698131700797732	948	986	60.94	25.0	20210330
KES120210330051809_8	2021-03-30 05:27:44	2021-03-30 00:49:55	2021-03-30 12:20:30	277.82	412.77	-97.52	34.98	17261	17264	4	4	0.133333333333333	0.1373	294.348256836338	32.25	33.72	133.91	356735	-0.0698131700797732	947	986	10.16	56.0	20210330
KES120210330051809_9	2021-03-30 05:27:32	2021-03-30 00:49:55	2021-03-30 12:20:30	277.62	412.97	-97.52	34.98	16896	16902	7	7	0.23333333333333303	0.1633	324.29808862520804	0.0	33.7	133.86	356738	-0.0698131700797732	949	986	338.59	0.0	20210330
KES120210330051809_10	2021-03-30 05:30:05	2021-03-30 00:49:55	2021-03-30 12:20:30	280.17	410.42	-97.52	34.98	21485	21495	11	9	0.3666666666666671	0.0622	287.489344529507	0.0	34.05	134.47	356705	-0.0698131700797732	949	986	21.28	0.0	20210330
KES120210330051809_11	2021-03-30 05:32:05	2021-03-30 00:49:55	2021-03-30 12:20:30	282.17	408.42	-97.52	34.98	25082	25087	6	6	0.2	0.1086	290.457210803914	0.0	34.33	134.94	356680	-0.0698131700797732	948	986	17.29	0.0	20210330
KES120210330053309_1	2021-03-30 05:33:55	2021-03-30 00:49:55	2021-03-30 12:20:30	284.0	406.58	-97.52	34.98	1369	1375	7	7	0.23333333333333303	0.0707	288.43494882292197	140.29	34.58	135.38	356657	-0.0872664625997165	948	986	22.55	220.0	20210330
KES120210330053309_2	2021-03-30 05:36:43	2021-03-30 00:49:55	2021-03-30 12:20:30	286.8	403.78	-97.52	34.98	6419	6433	15	14	0.5	0.0686	297.845190736683	1872.14	34.96	136.06	356623	-0.0872664625997165	948	986	9.74	2244.0	20210330
KES120210330053309_3	2021-03-30 05:39:52	2021-03-30 00:49:55	2021-03-30 12:20:30	289.95	400.63	-97.52	34.98	12079	12095	17	9	0.566666666666667	0.0549	284.036243467926	16.0	35.38	136.83	356584	-0.0872664625997165	947	986	31.47	32.0	20210330
KES120210330053309_4	2021-03-30 05:40:53	2021-03-30 00:49:55	2021-03-30 12:20:30	290.97	399.62	-97.52	34.98	13912	13924	13	12	0.4333333333333329	0.0738	293.188781272259	13.67	35.38	136.83	356584	-0.0872664625997165	948	986	17.26	28.0	20210330
KES120210330053309_5	2021-03-30 05:44:28	2021-03-30 00:49:55	2021-03-30 12:20:30	294.55	396.03	-97.52	34.98	20357	20367	11	11	0.3666666666666671	0.0899	293.545366383953	183.73	35.99	137.98	356530	-0.0872664625997165	946	986	18.26	280.0	20210330
KES120210330053309_6	2021-03-30 05:44:28	2021-03-30 00:49:55	2021-03-30 12:20:30	294.55	396.03	-97.52	34.98	20357	20367	11	11	0.3666666666666671	0.0899	293.95499050851504	175.18	35.99	137.98	356530	-0.0872664625997165	946	986	17.68	247.0	20210330
KES120210330053309_7	2021-03-30 05:44:28	2021-03-30 00:49:55	2021-03-30 12:20:30	294.55	396.03	-97.52	34.98	20358	20368	11	11	0.3666666666666671	0.0909	293.428692808745	212.55	35.99	137.98	356530	-0.0872664625997165	946	986	18.43	266.0	20210330
KES120210330053309_8	2021-03-30 05:44:28	2021-03-30 00:49:55	2021-03-30 12:20:30	294.55	396.03	-97.52	34.98	20359	20368	10	10	0.33333333333333304	0.0909	293.550355530906	171.5	35.99	137.98	356530	-0.0872664625997165	946	986	18.25	234.0	20210330
KES120210330053309_9	2021-03-30 05:44:28	2021-03-30 00:49:55	2021-03-30 12:20:30	294.55	396.03	-97.52	34.98	20359	20368	10	10	0.33333333333333304	0.0909	293.304890539203	170.2	35.99	137.98	356530	-0.0872664625997165	946	986	18.6	208.0	20210330
KES120210330053309_10	2021-03-30 05:44:28	2021-03-30 00:49:55	2021-03-30 12:20:30	294.55	396.03	-97.52	34.98	20360	20368	9	9	0.3	0.0899	294.055850109992	173.78	35.99	137.98	356530	-0.0872664625997165	946	986	17.53	221.0	20210330
KES120210330053309_11	2021-03-30 05:44:28	2021-03-30 00:49:55	2021-03-30 12:20:30	294.55	396.03	-97.52	34.98	20360	20368	9	9	0.3	0.0899	293.719116762834	161.44	35.99	137.98	356530	-0.0872664625997165	946	986	18.01	216.0	20210330
KES120210330053309_12	2021-03-30 05:44:28	2021-03-30 00:49:55	2021-03-30 12:20:30	294.55	396.03	-97.52	34.98	20361	20368	8	8	0.266666666666667	0.0899	293.41906380550097	183.38	35.99	137.98	356530	-0.0872664625997165	946	986	18.44	210.0	20210330
KES120210330053309_13	2021-03-30 05:44:28	2021-03-30 00:49:55	2021-03-30 12:20:30	294.55	396.03	-97.52	34.98	20361	20368	8	8	0.266666666666667	0.0899	293.157498639618	172.62	35.99	137.98	356530	-0.0872664625997165	946	986	18.81	234.0	20210330
KES120210330053309_14	2021-03-30 05:44:28	2021-03-30 00:49:55	2021-03-30 12:20:30	294.55	396.03	-97.52	34.98	20362	20367	6	6	0.2	0.0899	293.73873674242697	152.83	35.99	137.98	356530	-0.0872664625997165	946	986	17.98	221.0	20210330
KES120210330053309_15	2021-03-30 05:44:28	2021-03-30 00:49:55	2021-03-30 12:20:30	294.55	396.03	-97.52	34.98	20361	20367	7	4	0.23333333333333303	0.0899	293.391288597116	119.0	35.99	137.98	356530	-0.0872664625997165	946	986	18.48	154.0	20210330
KES120210330053309_17	2021-03-30 05:46:58	2021-03-30 00:49:55	2021-03-30 12:20:30	297.05	393.53	-97.52	34.98	24872	24881	10	10	0.33333333333333304	0.0622	299.31753657734697	198.5	36.31	138.61	356501	-0.0872664625997165	949	986	11.26	364.0	20210330
KES120210330053309_18	2021-03-30 05:43:43	2021-03-30 00:49:55	2021-03-30 12:20:30	293.8	396.78	-97.52	34.98	19014	19023	10	9	0.33333333333333304	0.1013	298.085820838222	0.0	35.89	137.79	356539	-0.0872664625997165	948	986	11.77	0.0	20210330
KES120210330053309_19	2021-03-30 05:44:28	2021-03-30 00:49:55	2021-03-30 12:20:30	294.55	396.03	-97.52	34.98	20363	20367	5	5	0.166666666666667	0.0888	293.565395870582	0.0	35.99	137.98	356530	-0.0872664625997165	946	986	18.23	0.0	20210330
KES120210330053309_20	2021-03-30 05:44:28	2021-03-30 00:49:55	2021-03-30 12:20:30	294.55	396.03	-97.52	34.98	20364	20367	4	4	0.133333333333333	0.092	294.403971688852	0.0	35.99	137.98	356530	-0.0872664625997165	946	986	17.04	0.0	20210330
KES120210330054810_2	2021-03-30 05:51:42	2021-03-30 00:49:55	2021-03-30 12:20:30	301.78	388.8	-97.52	34.98	6363	6397	35	27	1.16666666666667	0.0211	294.354732252724	21.04	36.91	139.82	356448	-0.13962634015954598	947	984	23.78	56.0	20210330
KES120210330054810_4	2021-03-30 05:52:37	2021-03-30 00:49:55	2021-03-30 12:20:30	302.7	387.88	-97.52	34.98	8006	8015	10	10	0.33333333333333304	0.055999999999999994	285.050222190712	94.8	37.02	140.05	356438	-0.13962634015954598	947	984	38.44	128.0	20210330
KES120210330054810_6	2021-03-30 05:53:42	2021-03-30 00:49:55	2021-03-30 12:20:30	303.78	386.8	-97.52	34.98	9975	9982	8	4	0.266666666666667	0.1014	321.60994389363	9.0	37.16	140.33	356426	-0.12217304763960302	947	984	351.81	9.0	20210330
KES120210330054810_13	2021-03-30 05:54:20	2021-03-30 00:49:55	2021-03-30 12:20:30	304.42	386.17	-97.52	34.98	11110	11116	7	5	0.23333333333333303	0.1195	300.812757755564	9.0	37.23	140.5	356419	-0.12217304763960302	946	984	14.39	9.0	20210330
KES120210330054810_15	2021-03-30 05:55:06	2021-03-30 00:49:55	2021-03-30 12:20:30	305.18	385.4	-97.52	34.98	12494	12503	10	8	0.33333333333333304	0.04	287.724932611306	14.25	37.33	140.7	356411	-0.12217304763960302	949	984	33.35	36.0	20210330
KES120210330054810_16	2021-03-30 05:58:03	2021-03-30 00:49:55	2021-03-30 12:20:30	308.13	382.45	-97.52	34.98	17791	17795	5	5	0.166666666666667	0.0779	305.272421448598	66.8	37.69	141.47	356380	-0.12217304763960302	950	984	10.13	90.0	20210330
KES120210330054810_18	2021-03-30 06:00:53	2021-03-30 00:49:55	2021-03-30 12:20:30	310.97	379.62	-97.52	34.98	22876	22884	9	7	0.3	0.0824	294.410739839492	12.0	38.03	142.22	356350	-0.12217304763960302	947	984	25.24	30.0	20210330
KES120210330054810_19	2021-03-30 05:56:58	2021-03-30 00:49:55	2021-03-30 12:20:30	307.05	383.53	-97.52	34.98	15848	15849	2	2	0.0666666666666667	0.3109	299.718392265305	0.0	37.56	141.19	356391	-0.12217304763960302	965	984	16.71	0.0	20210330
KES120210330060312_5	2021-03-30 06:08:27	2021-03-30 00:49:55	2021-03-30 12:20:30	318.53	372.05	-97.52	34.98	9458	9482	25	12	0.833333333333333	0.0295	295.31968691031	15.5	38.9	144.27	356274	-0.13962634015954598	948	988	27.86	40.0	20210330
KES120210330060312_7	2021-03-30 06:13:31	2021-03-30 00:49:55	2021-03-30 12:20:30	323.6	366.98	-97.52	34.98	18579	18590	12	7	0.4	0.0548	291.022453002243	13.57	39.46	145.67	356226	-0.15707963267949	949	988	37.14	24.0	20210330
KES120210330060312_9	2021-03-30 06:15:43	2021-03-30 00:49:55	2021-03-30 12:20:30	325.8	364.78	-97.52	34.98	22540	22546	7	6	0.23333333333333303	0.0874	302.735226272108	15.17	39.7	146.28	356206	-0.174532925199433	950	988	23.02	40.0	20210330
KES120210330060312_19	2021-03-30 06:17:12	2021-03-30 00:49:55	2021-03-30 12:20:30	327.28	363.3	-97.52	34.98	25191	25197	7	4	0.23333333333333303	0.1264	301.787253121665	9.0	39.86	146.7	356193	-0.20943951023932003	949	988	27.39	9.0	20210330
KES120210330060312_27	2021-03-30 06:17:36	2021-03-30 00:49:55	2021-03-30 12:20:30	327.68	362.9	-97.52	34.98	25931	25934	4	4	0.133333333333333	0.1075	328.392497753751	9.0	39.9	146.82	356189	-0.47123889803846897	949	988	13.25	9.0	20210330
KES120210330060312_30	2021-03-30 06:15:50	2021-03-30 00:49:55	2021-03-30 12:20:30	325.92	364.67	-97.52	34.98	22748	22750	3	3	0.1	0.4284	346.165146843341	0.0	39.71	146.32	356205	-0.20943951023932003	950	988	343.51	0.0	20210330
KES120210330063322_1	2021-03-30 06:39:28	2021-03-30 00:49:55	2021-03-30 12:20:30	349.55	341.03	-97.52	34.98	10976	10989	14	14	0.46666666666666706	0.0538	298.100534603239	66.71	42.0	153.22	356015	-0.0872664625997165	948	990	30.7	99.0	20210330
KES120210330063322_13	2021-03-30 06:41:10	2021-03-30 00:49:55	2021-03-30 12:20:30	351.25	339.33	-97.52	34.98	14046	14054	9	7	0.3	0.0485	303.737263379814	24.57	42.14	153.74	356003	-0.15707963267949	948	990	29.26	60.0	20210330
KES120210330063322_64	2021-03-30 06:42:32	2021-03-30 00:49:55	2021-03-30 12:20:30	352.62	337.97	-97.52	34.98	16490	16496	7	5	0.23333333333333303	0.0927	321.252683941461	10.2	42.26	154.16	355994	-0.10471975511966002	949	990	7.85	15.0	20210330
KES120210330063322_87	2021-03-30 06:43:29	2021-03-30 00:49:55	2021-03-30 12:20:30	353.57	337.02	-97.52	34.98	18220	18224	5	5	0.166666666666667	0.1486	325.067487254007	174.6	42.34	154.45	355988	-0.331612557878923	949	990	17.21	342.0	20210330
KES120210330063322_95	2021-03-30 06:43:42	2021-03-30 00:49:55	2021-03-30 12:20:30	353.78	336.8	-97.52	34.98	18608	18617	10	9	0.33333333333333304	0.0507	280.999949315397	19.11	42.35	154.52	355986	-0.0872664625997165	946	990	55.65	36.0	20210330
KES120210330063322_169	2021-03-30 06:47:11	2021-03-30 00:49:55	2021-03-30 12:20:30	357.27	333.32	-97.52	34.98	24881	24896	16	12	0.5333333333333329	0.0253	316.391014886606	22.0	42.63	155.59	355964	-0.349065850398866	948	990	29.36	54.0	20210330
KES120210330064826_32	2021-03-30 06:49:44	2021-03-30 00:49:55	2021-03-30 12:20:30	359.82	330.77	-97.52	34.98	2327	2331	5	4	0.166666666666667	0.1623	295.5637831	10.5	42.83	156.38	355948	-0.13962634015954598	955	996	41.41	15.0	20210330
KES120210330064826_84	2021-03-30 06:53:56	2021-03-30 00:49:55	2021-03-30 12:20:30	364.02	326.57	-97.52	34.98	9915	9922	8	7	0.266666666666667	0.0348	298.3365209	12.43	43.14	157.7	355923	-0.12217304763960302	949	996	37.96	24.0	20210330
KES120210330064826_85	2021-03-30 06:57:13	2021-03-30 00:49:55	2021-03-30 12:20:30	367.3	323.28	-97.52	34.98	15805	15808	4	4	0.133333333333333	0.1096	310.9586441	13.0	43.37	158.74	355904	-0.0523598775598299	949	996	20.1	25.0	20210330
KES120210330064826_86	2021-03-30 06:57:38	2021-03-30 00:49:55	2021-03-30 12:20:30	367.72	322.87	-97.52	34.98	16575	16585	11	5	0.3666666666666671	0.0285	315.5526753	9.0	43.4	158.88	355902	-0.0872664625997165	949	996	17.64	9.0	20210330
KES120210330064826_87	2021-03-30 06:57:42	2021-03-30 00:49:55	2021-03-30 12:20:30	367.78	322.8	-97.52	34.98	16687	16692	6	5	0.2	0.0695	301.6200369	17.4	43.4	158.9	355902	-0.0872664625997165	950	996	32.79	45.0	20210330
KES120210330064826_89	2021-03-30 06:57:43	2021-03-30 00:49:55	2021-03-30 12:20:30	367.8	322.78	-97.52	34.98	16710	16738	29	12	0.966666666666667	0.0158	314.7698977	13.17	43.41	158.9	355902	-0.10471975511966002	950	996	19.45	30.0	20210330
KES120210330071837_1	2021-03-30 07:21:12	2021-03-30 00:49:55	2021-03-30 12:20:30	391.28	299.3	-97.52	34.98	4657	4660	4	4	0.133333333333333	0.1321	302.946611709671	147.0	44.7	166.58	355800	-0.12217304763960302	946	1002	41.91	300.0	20210330
KES120210330071837_5	2021-03-30 07:28:04	2021-03-30 00:49:55	2021-03-30 12:20:30	398.15	292.43	-97.52	34.98	17005	17008	4	4	0.133333333333333	0.0779	300.72241095228696	14.5	44.96	168.89	355780	-0.0698131700797732	950	1002	43.42	20.0	20210330
KES120210330071837_6	2021-03-30 07:29:07	2021-03-30 00:49:55	2021-03-30 12:20:30	399.2	291.38	-97.52	34.98	18893	18908	16	12	0.5333333333333329	0.0211	337.104202918561	20.92	45.0	169.24	355777	-0.12217304763960302	950	1002	11.36	35.0	20210330
KES120210330071837_8	2021-03-30 07:32:38	2021-03-30 00:49:55	2021-03-30 12:20:30	402.72	287.87	-97.52	34.98	25222	25288	67	46	2.2333333333333303	0.019	0.0698728672066939	20.52	45.11	170.43	355769	-0.12217304763960302	948	1002	355.35	40.0	20210330
KES120210330071837_9	2021-03-30 07:23:07	2021-03-30 00:49:55	2021-03-30 12:20:30	393.2	297.38	-97.52	34.98	8112	8119	8	8	0.266666666666667	0.14300000000000002	327.51748890655	0.0	44.78	167.22	355794	-0.13962634015954598	979	1002	18.24	0.0	20210330
KES120210330071837_10	2021-03-30 07:24:34	2021-03-30 00:49:55	2021-03-30 12:20:30	394.65	295.93	-97.52	34.98	10719	10722	4	4	0.133333333333333	0.1361	318.65222278030603	0.0	44.84	167.71	355790	-0.226892802759263	948	1002	32.22	0.0	20210330
KES120210330073339_5	2021-03-30 07:42:19	2021-03-30 00:49:55	2021-03-30 12:20:30	412.4	278.18	-97.52	34.98	15613	15622	10	10	0.33333333333333304	0.0942	349.88919637761495	58.6	45.33	173.73	355752	-0.10471975511966002	945	1000	5.34	99.0	20210330
KES120210330073339_6	2021-03-30 07:48:05	2021-03-30 00:49:55	2021-03-30 12:20:30	418.17	272.42	-97.52	34.98	25988	26007	20	19	0.666666666666667	0.0597	357.37426257302803	118.95	45.42	175.71	355746	-0.12217304763960302	955	1000	2.6	210.0	20210330
KES120210330073339_7	2021-03-30 07:36:33	2021-03-30 00:49:55	2021-03-30 12:20:30	406.63	283.95	-97.52	34.98	5231	5237	7	6	0.23333333333333303	0.1317	326.68720388389704	0.0	45.21	171.76	355761	-0.12217304763960302	949	1000	22.81	0.0	20210330
KES120210330074840_1	2021-03-30 07:52:43	2021-03-30 00:49:55	2021-03-30 12:20:30	422.8	267.78	-97.52	34.98	7302	7313	12	12	0.4	0.0971	349.33243856484705	136.67	45.45	177.3	355744	-0.12217304763960302	947	1010	10.09	280.0	20210330
KES120210330074840_2	2021-03-30 07:52:52	2021-03-30 00:49:55	2021-03-30 12:20:30	422.95	267.63	-97.52	34.98	7575	7606	32	29	1.06666666666667	0.0306	356.925456020796	26.1	45.45	177.35	355744	-0.0872664625997165	947	1010	3.12	56.0	20210330
KES120210330074840_3	2021-03-30 07:52:56	2021-03-30 00:49:55	2021-03-30 12:20:30	423.02	267.57	-97.52	34.98	7688	7703	16	16	0.5333333333333329	0.057	345.681281682602	53.44	45.45	177.38	355744	-0.0872664625997165	948	1010	11.41	108.0	20210330
KES120210330074840_4	2021-03-30 07:58:34	2021-03-30 00:49:55	2021-03-30 12:20:30	428.65	261.93	-97.52	34.98	17813	17827	15	15	0.5	0.0327	339.464410252419	34.13	45.46	179.31	355744	-0.10471975511966002	947	1010	18.9	66.0	20210330
KES120210330074840_6	2021-03-30 07:59:17	2021-03-30 00:49:55	2021-03-30 12:20:30	429.37	261.22	-97.52	34.98	19108	19131	24	16	0.8	0.0422	1.4448394347636797	62.0	45.46	179.56	355744	-0.12217304763960302	948	1010	3.53	110.0	20210330
KES120210330074840_7	2021-03-30 08:03:12	2021-03-30 00:49:55	2021-03-30 12:20:30	433.28	257.3	-97.52	34.98	26161	26181	21	20	0.7	0.0274	348.285769340608	27.95	45.44	180.91	355746	-0.0872664625997165	948	1010	12.99	49.0	20210330
KES120210330080344_1	2021-03-30 08:06:16	2021-03-30 00:49:55	2021-03-30 12:20:30	436.35	254.23	-97.52	34.98	4547	4559	13	10	0.4333333333333329	0.0338	326.881831424682	13.4	45.41	181.96	355748	-0.0872664625997165	948	1006	31.15	30.0	20210330
KES120210330080344_3	2021-03-30 08:06:30	2021-03-30 00:49:55	2021-03-30 12:20:30	436.58	254.0	-97.52	34.98	4966	4970	5	4	0.166666666666667	0.1675	337.890551656248	9.0	45.41	182.04	355748	-0.10471975511966002	949	1006	22.87	9.0	20210330
KES120210330080344_4	2021-03-30 08:07:52	2021-03-30 00:49:55	2021-03-30 12:20:30	437.95	252.63	-97.52	34.98	7446	7468	23	22	0.766666666666667	0.0421	345.256437163529	23.32	45.39	182.51	355750	-0.0698131700797732	950	1006	16.09	50.0	20210330
KES120210330081849_1	2021-03-30 08:23:23	2021-03-30 00:49:55	2021-03-30 12:20:30	453.47	237.12	-97.52	34.98	8226	8265	40	40	1.33333333333333	0.0264	27.5465452914567	22.48	45.05	187.8	355778	-0.0698131700797732	948	1004	350.66	42.0	20210330
KES120210330081849_2	2021-03-30 08:29:17	2021-03-30 00:49:55	2021-03-30 12:20:30	459.37	231.22	-97.52	34.98	18835	18843	9	7	0.3	0.1171	318.843696534902	28.29	44.84	189.79	355795	-0.0872664625997165	948	1004	46.08	49.0	20210330
KES120210330083350_2	2021-03-30 08:38:54	2021-03-30 00:49:55	2021-03-30 12:20:30	468.98	221.6	-97.52	34.98	9112	9154	43	37	1.4333333333333302	0.0233	358.403936142024	20.14	44.42	192.99	355829	-0.10471975511966002	946	1002	18.32	49.0	20210330
KES120210330083350_5	2021-03-30 08:42:39	2021-03-30 00:49:55	2021-03-30 12:20:30	472.73	217.85	-97.52	34.98	15857	15869	13	12	0.4333333333333329	0.0801	22.346280877070004	155.08	44.42	192.99	355829	-0.10471975511966002	949	1002	1.39	308.0	20210330
KES120210330083350_7	2021-03-30 08:46:22	2021-03-30 00:49:55	2021-03-30 12:20:30	476.45	214.13	-97.52	34.98	22554	22557	4	3	0.133333333333333	0.0211	17.592424562181602	15.67	44.02	195.44	355861	-0.12217304763960302	947	1002	8.04	20.0	20210330
KES120210330083350_8	2021-03-30 08:46:30	2021-03-30 00:49:55	2021-03-30 12:20:30	476.58	214.0	-97.52	34.98	22810	22817	8	8	0.266666666666667	0.1561	6.839622349580001	164.12	44.02	195.48	355861	-0.0872664625997165	948	1002	14.2	247.0	20210330
KES120210330083350_9	2021-03-30 08:45:08	2021-03-30 00:49:55	2021-03-30 12:20:30	475.22	215.37	-97.52	34.98	20336	20341	6	5	0.2	0.1675	176.905941941083	0.0	44.09	195.04	355855	-0.0872664625997165	949	1002	16.37	0.0	20210330
KES120210330083350_10	2021-03-30 08:48:05	2021-03-30 00:49:55	2021-03-30 12:20:30	478.17	212.42	-97.52	34.98	25644	25649	6	5	0.2	0.1983	172.481129235624	0.0	43.92	196.0	355869	-0.0872664625997165	948	1002	14.25	0.0	20210330
KES120210330084856_31	2021-03-30 08:54:16	2021-03-30 00:49:55	2021-03-30 12:20:30	484.35	206.23	-97.52	34.98	9595	9604	10	10	0.33333333333333304	0.0801	17.2454552	108.1	43.54	197.99	355901	-0.174532925199433	949	1004	12.98	247.0	20210330
KES120210330084856_57	2021-03-30 08:56:56	2021-03-30 00:49:55	2021-03-30 12:20:30	487.02	203.57	-97.52	34.98	14400	14415	16	13	0.5333333333333329	0.0189	45.201037	17.54	43.36	198.84	355915	-0.12217304763960302	951	1004	350.46	30.0	20210330
KES120210330091910_35	2021-03-30 09:28:46	2021-03-30 00:49:55	2021-03-30 12:20:30	518.85	171.73	-97.52	34.98	17280	17289	10	10	0.33333333333333304	0.0887	23.064617773761	162.4	40.67	208.51	356139	-0.0872664625997165	947	1002	16.51	320.0	20210330
KES120210330091910_39	2021-03-30 09:33:12	2021-03-30 00:49:55	2021-03-30 12:20:30	523.28	167.3	-97.52	34.98	25264	25288	25	25	0.833333333333333	0.0477	49.0504530557086	64.8	40.23	209.78	356178	-0.10471975511966002	944	1002	358.68	110.0	20210330
KES120210330094920_1	2021-03-30 09:49:41	2021-03-30 00:49:55	2021-03-30 12:20:30	539.77	150.82	-97.52	34.98	633	673	41	36	1.3666666666666698	0.0254	40.2160081842148	29.94	38.42	214.34	356335	-0.0872664625997165	946	1002	10.66	72.0	20210330
KES120210330094920_2	2021-03-30 09:53:19	2021-03-30 00:49:55	2021-03-30 12:20:30	543.4	147.18	-97.52	34.98	7181	7185	5	5	0.166666666666667	0.1279	14.314826910404902	109.0	37.99	215.31	356372	-0.0872664625997165	946	1002	29.54	143.0	20210330
KES120210330094920_3	2021-03-30 09:54:26	2021-03-30 00:49:55	2021-03-30 12:20:30	544.52	146.07	-97.52	34.98	9165	9185	21	21	0.7	0.0529	54.523265880010996	63.19	37.86	215.61	356384	-0.0872664625997165	945	1002	359.89	108.0	20210330
KES120210330094920_4	2021-03-30 09:56:34	2021-03-30 00:49:55	2021-03-30 12:20:30	546.65	143.93	-97.52	34.98	13005	13041	37	19	1.23333333333333	0.0243	29.664334331007105	17.79	37.6	216.17	356407	-0.0872664625997165	945	1002	20.52	40.0	20210330
KES120210330094920_5	2021-03-30 09:57:08	2021-03-30 00:49:55	2021-03-30 12:20:30	547.22	143.37	-97.52	34.98	14054	14069	16	13	0.5333333333333329	0.0254	40.1286089684759	40.85	37.53	216.32	356413	-0.0872664625997165	945	1002	13.12	72.0	20210330
KES120210330094920_6	2021-03-30 09:57:29	2021-03-30 00:49:55	2021-03-30 12:20:30	547.57	143.02	-97.52	34.98	14680	14695	16	16	0.5333333333333329	0.0454	43.9190758133393	54.75	37.49	216.41	356417	-0.0872664625997165	948	1002	10.24	90.0	20210330
KES120210330094920_8	2021-03-30 10:02:31	2021-03-30 00:49:55	2021-03-30 12:20:30	552.6	137.98	-97.52	34.98	23724	23727	4	4	0.133333333333333	0.1767	62.234881993445605	595.0	36.86	217.71	356472	-0.0872664625997165	945	1002	354.72	851.0	20210330
KES120210330100428_1	2021-03-30 10:04:28	2021-03-30 00:49:55	2021-03-30 12:20:30	554.55	136.03	-97.52	34.98	3	6	4	4	0.133333333333333	0.0296	61.11341823	39.5	36.62	218.21	356495	-0.0872664625997165	946	996	356.6	70.0	20210330
KES120210330100428_2	2021-03-30 10:04:34	2021-03-30 00:49:55	2021-03-30 12:20:30	554.65	135.93	-97.52	34.98	173	182	10	10	0.33333333333333304	0.0529	61.36405856	49.0	36.6	218.23	356496	-0.0872664625997165	945	996	356.36	72.0	20210330
KES120210330100428_5	2021-03-30 10:05:59	2021-03-30 00:49:55	2021-03-30 12:20:30	556.07	134.52	-97.52	34.98	2731	2754	24	24	0.8	0.0348	60.8439549	59.67	36.42	218.59	356512	-0.0872664625997165	947	996	357.4	108.0	20210330
KES120210330100428_7	2021-03-30 10:06:11	2021-03-30 00:49:55	2021-03-30 12:20:30	556.27	134.32	-97.52	34.98	3099	3102	4	3	0.133333333333333	0.2008	69.91802252	982.33	36.4	218.64	356514	-0.0872664625997165	946	996	346.9	1600.0	20210330
KES120210330100428_11	2021-03-30 10:06:51	2021-03-30 00:49:55	2021-03-30 12:20:30	556.93	133.65	-97.52	34.98	4287	4304	18	18	0.6	0.0296	9.264523985	24.39	36.31	218.81	356522	-0.0872664625997165	946	996	36.28	48.0	20210330
KES120210330100428_14	2021-03-30 10:07:45	2021-03-30 00:49:55	2021-03-30 12:20:30	557.83	132.75	-97.52	34.98	5918	5952	35	32	1.16666666666667	0.0317	55.23910802	36.34	36.2	219.03	356533	-0.0872664625997165	945	996	3.66	63.0	20210330
KES120210330100428_203	2021-03-30 10:10:29	2021-03-30 00:49:55	2021-03-30 12:20:30	560.57	130.02	-97.52	34.98	10839	10844	6	6	0.2	0.1239	97.1736442	891.83	35.84	219.72	356565	-0.0872664625997165	944	996	306.01	1088.0	20210330
KES120210330100428_268	2021-03-30 10:13:41	2021-03-30 00:49:55	2021-03-30 12:20:30	563.77	126.82	-97.52	34.98	16586	16596	11	4	0.3666666666666671	0.0138	50.44033203	12.0	35.42	220.51	356603	-0.0872664625997165	943	996	10.03	21.0	20210330
KES120210425020146_4	2021-04-25 02:02:12	2021-04-25 01:10:42	2021-04-25 11:46:43	51.5	584.52	-97.52	34.98	777	792	16	16	0.5333333333333329	0.0419	260.35878153124696	22.12	38.74	121.61	359437	0.0523598775598299	931	982	42.15	36.0	20210425
KES120210425020146_6	2021-04-25 02:02:26	2021-04-25 01:10:42	2021-04-25 11:46:43	51.73	584.28	-97.52	34.98	1191	1217	27	20	0.9	0.0397	327.62822191738996	23.35	38.78	121.66	359433	0.0523598775598299	931	982	321.08	48.0	20210425
KES120210425020146_8	2021-04-25 02:02:35	2021-04-25 01:10:42	2021-04-25 11:46:43	51.88	584.13	-97.52	34.98	1461	1480	20	18	0.666666666666667	0.0365	332.483081604249	18.61	38.81	121.7	359430	0.0523598775598299	931	982	317.65	40.0	20210425
KES120210425020146_17	2021-04-25 02:03:29	2021-04-25 01:10:42	2021-04-25 11:46:43	52.78	583.23	-97.52	34.98	3087	3114	28	16	0.933333333333333	0.0258	311.829421580284	19.94	38.96	121.9	359414	0.0523598775598299	931	982	334.21	30.0	20210425
KES120210425020146_20	2021-04-25 02:03:51	2021-04-25 01:10:42	2021-04-25 11:46:43	53.15	582.87	-97.52	34.98	3743	3748	6	6	0.2	0.1053	314.32859581715	33.17	39.02	121.99	359408	0.0523598775598299	931	982	332.12	100.0	20210425
KES120210425020146_26	2021-04-25 02:04:20	2021-04-25 01:10:42	2021-04-25 11:46:43	53.63	582.38	-97.52	34.98	4622	4658	37	9	1.23333333333333	0.0311	340.835035917658	9.67	39.1	122.1	359400	0.0523598775598299	931	982	312.46	15.0	20210425
KES120210425020146_27	2021-04-25 02:04:22	2021-04-25 01:10:42	2021-04-25 11:46:43	53.67	582.35	-97.52	34.98	4688	4709	22	10	0.733333333333333	0.044000000000000004	286.175659020635	16.1	39.1	122.1	359399	0.0523598775598299	931	982	3.23	42.0	20210425
KES120210425020146_28	2021-04-25 02:04:28	2021-04-25 01:10:42	2021-04-25 11:46:43	53.77	582.25	-97.52	34.98	4862	4875	14	14	0.46666666666666706	0.044000000000000004	311.562335007635	20.07	39.1	122.1	359399	0.0523598775598299	931	982	334.73	42.0	20210425
KES120210425020146_30	2021-04-25 02:04:58	2021-04-25 01:10:42	2021-04-25 11:46:43	54.27	581.75	-97.52	34.98	5774	5777	4	4	0.133333333333333	0.0419	312.273689006094	31.5	39.2	122.24	359389	0.0523598775598299	931	982	334.29	36.0	20210425
KES120210425020146_31	2021-04-25 02:05:19	2021-04-25 01:10:42	2021-04-25 11:46:43	54.62	581.4	-97.52	34.98	6397	6431	35	19	1.16666666666667	0.0301	321.536633648797	18.05	39.2	122.24	359389	0.0523598775598299	931	982	326.48	35.0	20210425
KES120210425020146_32	2021-04-25 02:05:20	2021-04-25 01:10:42	2021-04-25 11:46:43	54.63	581.38	-97.52	34.98	6419	6425	7	7	0.23333333333333303	0.1224	294.420144373346	57.43	39.26	122.33	359382	0.0523598775598299	931	982	352.99	72.0	20210425
KES120210425020146_33	2021-04-25 02:05:34	2021-04-25 01:10:42	2021-04-25 11:46:43	54.87	581.15	-97.52	34.98	6840	6843	4	4	0.133333333333333	0.3126	348.38713178955703	62.25	39.3	122.38	359378	0.0523598775598299	931	982	307.86	126.0	20210425
KES120210425020146_36	2021-04-25 02:05:39	2021-04-25 01:10:42	2021-04-25 11:46:43	54.95	581.07	-97.52	34.98	6987	7007	21	14	0.7	0.0344	301.57124368919	22.5	39.32	122.4	359377	0.0523598775598299	931	982	345.0	35.0	20210425
KES120210425020146_39	2021-04-25 02:06:03	2021-04-25 01:10:42	2021-04-25 11:46:43	55.35	580.67	-97.52	34.98	7721	7739	19	19	0.633333333333333	0.0623	334.852133454149	172.63	39.38	122.49	359370	0.0523598775598299	931	982	316.97	345.0	20210425
KES120210425020146_40	2021-04-25 02:06:07	2021-04-25 01:10:42	2021-04-25 11:46:43	55.42	580.6	-97.52	34.98	7826	7839	14	13	0.46666666666666706	0.0763	302.506264177621	28.77	39.39	122.51	359369	0.0523598775598299	931	982	344.16	63.0	20210425
KES120210425020146_41	2021-04-25 02:06:07	2021-04-25 01:10:42	2021-04-25 11:46:43	55.42	580.6	-97.52	34.98	7832	7850	19	18	0.633333333333333	0.0462	269.105990175779	17.67	39.39	122.51	359369	0.0523598775598299	931	982	29.19	48.0	20210425
KES120210425020146_42	2021-04-25 02:06:38	2021-04-25 01:10:42	2021-04-25 11:46:43	55.93	580.08	-97.52	34.98	8755	8779	25	24	0.833333333333333	0.0365	295.055724905237	21.33	39.48	122.63	359360	0.0523598775598299	931	982	352.66	36.0	20210425
KES120210425020146_46	2021-04-25 02:07:30	2021-04-25 01:10:42	2021-04-25 11:46:43	56.8	579.22	-97.52	34.98	10321	10356	36	24	1.2	0.0311	320.20433481695704	18.08	39.62	122.83	359345	0.0523598775598299	931	982	328.33	36.0	20210425
KES120210425020146_47	2021-04-25 02:07:34	2021-04-25 01:10:42	2021-04-25 11:46:43	56.87	579.15	-97.52	34.98	10446	10456	11	11	0.3666666666666671	0.0387	292.33160399503	16.36	39.63	122.85	359344	0.0523598775598299	931	982	356.27	30.0	20210425
KES120210425020146_49	2021-04-25 02:07:52	2021-04-25 01:10:42	2021-04-25 11:46:43	57.17	578.85	-97.52	34.98	10987	10998	12	12	0.4	0.1063	333.53969418980097	49.5	39.68	122.92	359339	0.0523598775598299	931	982	318.41	80.0	20210425
KES120210425020146_51	2021-04-25 02:07:55	2021-04-25 01:10:42	2021-04-25 11:46:43	57.22	578.8	-97.52	34.98	11071	11079	9	9	0.3	0.10300000000000001	288.409058278135	40.89	39.69	122.93	359338	0.0523598775598299	932	982	1.38	117.0	20210425
KES120210425020146_56	2021-04-25 02:08:47	2021-04-25 01:10:42	2021-04-25 11:46:43	58.08	577.93	-97.52	34.98	12620	12627	8	7	0.266666666666667	0.0676	257.886787204666	30.14	39.83	123.13	359323	0.0523598775598299	932	982	47.19	56.0	20210425
KES120210425020146_59	2021-04-25 02:08:58	2021-04-25 01:10:42	2021-04-25 11:46:43	58.27	577.75	-97.52	34.98	12958	12962	5	5	0.166666666666667	0.2017	281.185376627813	28.2	39.86	123.18	359320	0.0523598775598299	932	982	11.66	42.0	20210425
KES120210425020146_63	2021-04-25 02:09:18	2021-04-25 01:10:42	2021-04-25 11:46:43	58.6	577.42	-97.52	34.98	13560	13584	25	15	0.833333333333333	0.0472	308.573971944504	19.13	39.92	123.25	359314	0.0523598775598299	932	982	339.13	30.0	20210425
KES120210425020146_64	2021-04-25 02:09:20	2021-04-25 01:10:42	2021-04-25 11:46:43	58.63	577.38	-97.52	34.98	13623	13651	29	17	0.966666666666667	0.0376	345.832944477369	17.88	39.92	123.26	359314	0.0523598775598299	932	982	310.48	30.0	20210425
KES120210425020146_66	2021-04-25 02:09:41	2021-04-25 01:10:42	2021-04-25 11:46:43	58.98	577.03	-97.52	34.98	14252	14258	7	5	0.23333333333333303	0.0418	312.251911819946	21.6	39.98	123.34	359308	0.0523598775598299	932	982	335.83	36.0	20210425
KES120210425020146_76	2021-04-25 02:10:52	2021-04-25 01:10:42	2021-04-25 11:46:43	60.17	575.85	-97.52	34.98	16370	16399	30	14	1.0	0.0322	350.621101989738	18.21	40.17	123.62	359288	0.0523598775598299	931	982	307.74	30.0	20210425
KES120210425020146_78	2021-04-25 02:11:09	2021-04-25 01:10:42	2021-04-25 11:46:43	60.45	575.57	-97.52	34.98	16904	16931	28	23	0.933333333333333	0.0333	314.612872245849	16.74	40.22	123.69	359283	0.0523598775598299	931	982	334.2	36.0	20210425
KES120210425020146_82	2021-04-25 02:11:24	2021-04-25 01:10:42	2021-04-25 11:46:43	60.7	575.32	-97.52	34.98	17349	17367	19	19	0.633333333333333	0.044000000000000004	277.21426203920703	29.58	40.26	123.75	359279	0.0523598775598299	931	982	18.17	63.0	20210425
KES120210425020146_83	2021-04-25 02:11:30	2021-04-25 01:10:42	2021-04-25 11:46:43	60.8	575.22	-97.52	34.98	17531	17554	24	5	0.8	0.0129	101.652504054086	11.4	40.28	123.77	359277	0.0523598775598299	931	982	191.75	15.0	20210425
KES120210425020146_85	2021-04-25 02:11:41	2021-04-25 01:10:42	2021-04-25 11:46:43	60.98	575.03	-97.52	34.98	17840	17851	12	12	0.4	0.0591	278.473186753679	23.5	40.31	123.82	359274	0.0523598775598299	931	982	16.4	36.0	20210425
KES120210425020146_87	2021-04-25 02:11:56	2021-04-25 01:10:42	2021-04-25 11:46:43	61.23	574.78	-97.52	34.98	18285	18311	27	27	0.9	0.0365	302.477181188027	19.22	40.35	123.88	359270	0.0523598775598299	932	982	346.13	36.0	20210425
KES120210425020146_88	2021-04-25 02:12:00	2021-04-25 01:10:42	2021-04-25 11:46:43	61.3	574.72	-97.52	34.98	18406	18421	16	13	0.5333333333333329	0.0601	321.033253006201	30.15	40.36	123.89	359269	0.0523598775598299	932	982	329.06	42.0	20210425
KES120210425020146_89	2021-04-25 02:12:01	2021-04-25 01:10:42	2021-04-25 11:46:43	61.32	574.7	-97.52	34.98	18462	18474	13	9	0.4333333333333329	0.0612	290.55604521958304	33.44	40.36	123.9	359269	0.0523598775598299	932	982	359.95	90.0	20210425
KES120210425020146_90	2021-04-25 02:12:28	2021-04-25 01:10:42	2021-04-25 11:46:43	61.77	574.25	-97.52	34.98	19263	19280	18	18	0.6	0.0429	274.287017817098	36.44	40.43	124.01	359261	0.0523598775598299	932	982	22.86	54.0	20210425
KES120210425020146_91	2021-04-25 02:12:29	2021-04-25 01:10:42	2021-04-25 11:46:43	61.78	574.23	-97.52	34.98	19296	19308	13	12	0.4333333333333329	0.0837	2.4567280733915298	59.17	40.44	124.01	359261	0.0523598775598299	932	982	300.46	96.0	20210425
KES120210425020146_93	2021-04-25 02:12:36	2021-04-25 01:10:42	2021-04-25 11:46:43	61.9	574.12	-97.52	34.98	19494	19504	11	9	0.3666666666666671	0.0386	295.673675326702	24.78	40.46	124.04	359259	0.0523598775598299	932	982	353.92	36.0	20210425
KES120210425020146_94	2021-04-25 02:12:39	2021-04-25 01:10:42	2021-04-25 11:46:43	61.95	574.07	-97.52	34.98	19604	19607	4	4	0.133333333333333	0.2833	279.462322208026	41.5	40.46	124.05	359258	0.0523598775598299	932	982	15.24	90.0	20210425
KES120210425020146_96	2021-04-25 02:12:44	2021-04-25 01:10:42	2021-04-25 11:46:43	62.03	573.98	-97.52	34.98	19739	19747	9	9	0.3	0.0504	295.01689347810003	18.44	40.48	124.07	359257	0.0523598775598299	932	982	354.73	30.0	20210425
KES120210425020146_108	2021-04-25 02:14:22	2021-04-25 01:10:42	2021-04-25 11:46:43	63.67	572.35	-97.52	34.98	22679	22692	14	12	0.46666666666666706	0.0633	327.881316999883	27.67	40.74	124.46	359229	0.0523598775598299	932	982	324.44	48.0	20210425
KES120210425020146_111	2021-04-25 02:14:27	2021-04-25 01:10:42	2021-04-25 11:46:43	63.75	572.27	-97.52	34.98	22824	22835	12	12	0.4	0.0751	311.801303967247	35.42	40.76	124.48	359228	0.0523598775598299	932	982	337.8	64.0	20210425
KES120210425020146_114	2021-04-25 02:14:32	2021-04-25 01:10:42	2021-04-25 11:46:43	63.83	572.18	-97.52	34.98	22972	22977	6	6	0.2	0.1676	284.489762593884	58.0	40.77	124.5	359227	0.0523598775598299	931	982	8.74	80.0	20210425
KES120210425020146_115	2021-04-25 02:14:43	2021-04-25 01:10:42	2021-04-25 11:46:43	64.02	572.0	-97.52	34.98	23310	23333	24	15	0.8	0.0451	337.576724153414	22.27	40.8	124.55	359224	0.0523598775598299	931	982	317.52	36.0	20210425
KES120210425020146_118	2021-04-25 02:14:53	2021-04-25 01:10:42	2021-04-25 11:46:43	64.18	571.83	-97.52	34.98	23610	23634	25	9	0.833333333333333	0.028999999999999998	284.752963292418	18.56	40.83	124.59	359221	0.0523598775598299	931	982	8.5	30.0	20210425
KES120210425020146_122	2021-04-25 02:15:11	2021-04-25 01:10:42	2021-04-25 11:46:43	64.48	571.53	-97.52	34.98	24156	24190	35	14	1.16666666666667	0.0236	288.804934876273	15.86	40.87	124.66	359216	0.0523598775598299	931	982	3.22	30.0	20210425
KES120210425020146_125	2021-04-25 02:15:45	2021-04-25 01:10:42	2021-04-25 11:46:43	65.05	570.97	-97.52	34.98	25164	25201	38	19	1.26666666666667	0.0322	343.36807453602404	17.21	40.96	124.8	359206	0.0523598775598299	931	982	313.83	36.0	20210425
KES120210425020146_128	2021-04-25 02:16:00	2021-04-25 01:10:42	2021-04-25 11:46:43	65.3	570.72	-97.52	34.98	25615	25619	5	5	0.166666666666667	0.1386	279.27489801716	57.2	41.01	124.86	359202	0.0523598775598299	931	982	16.52	120.0	20210425
KES120210425020146_131	2021-04-25 02:16:19	2021-04-25 01:10:42	2021-04-25 11:46:43	65.62	570.4	-97.52	34.98	26195	26214	20	14	0.666666666666667	0.0301	310.155999624919	12.71	41.06	124.93	359197	0.0523598775598299	931	982	339.94	24.0	20210425
KES120210425020146_132	2021-04-25 02:16:31	2021-04-25 01:10:42	2021-04-25 11:46:43	65.82	570.2	-97.52	34.98	26552	26567	16	5	0.5333333333333329	0.057999999999999996	152.49722167003	12.0	41.09	124.98	359194	0.0523598775598299	931	982	141.66	18.0	20210425
KES120210425020146_137	2021-04-25 02:11:53	2021-04-25 01:10:42	2021-04-25 11:46:43	61.18	574.83	-97.52	34.98	18196	18199	4	4	0.133333333333333	0.2189	304.49068309841203	0.0	40.34	123.87	359271	0.0523598775598299	932	982	344.03	0.0	20210425
KES120210425020146_138	2021-04-25 02:14:39	2021-04-25 01:10:42	2021-04-25 11:46:43	63.95	572.07	-97.52	34.98	23183	23190	8	8	0.266666666666667	0.0612	281.725112015165	0.0	40.79	124.53	359225	0.0523598775598299	931	982	12.62	0.0	20210425
KES120210425021650_1	2021-04-25 02:17:00	2021-04-25 01:10:42	2021-04-25 11:46:43	66.3	569.72	-97.52	34.98	296	316	21	21	0.7	0.0526	307.084487576973	30.86	41.17	125.1	359186	0.0349065850398866	932	978	344.12	56.0	20210425
KES120210425021650_3	2021-04-25 02:17:10	2021-04-25 01:10:42	2021-04-25 11:46:43	66.47	569.55	-97.52	34.98	614	625	12	8	0.4	0.0472	87.81141743959681	309.38	41.19	125.14	359183	0.0349065850398866	932	978	215.43	464.0	20210425
KES120210425021650_5	2021-04-25 02:17:29	2021-04-25 01:10:42	2021-04-25 11:46:43	66.78	569.23	-97.52	34.98	1169	1194	26	26	0.866666666666667	0.0343	286.496299880141	18.81	41.24	125.22	359178	0.0349065850398866	932	978	8.31	42.0	20210425
KES120210425021650_6	2021-04-25 02:17:29	2021-04-25 01:10:42	2021-04-25 11:46:43	66.78	569.23	-97.52	34.98	1178	1181	4	4	0.133333333333333	0.2457	311.61588542262797	48.0	41.24	125.22	359178	0.0349065850398866	932	978	339.9	91.0	20210425
KES120210425021650_13	2021-04-25 02:17:57	2021-04-25 01:10:42	2021-04-25 11:46:43	67.25	568.77	-97.52	34.98	2014	2027	14	14	0.46666666666666706	0.057999999999999996	277.26805116467006	21.64	41.32	125.33	359170	0.0349065850398866	931	978	21.45	42.0	20210425
KES120210425021650_15	2021-04-25 02:18:08	2021-04-25 01:10:42	2021-04-25 11:46:43	67.43	568.58	-97.52	34.98	2342	2347	6	6	0.2	0.0602	307.522669693339	26.5	41.35	125.38	359167	0.0349065850398866	931	978	344.07	49.0	20210425
KES120210425021650_16	2021-04-25 02:18:09	2021-04-25 01:10:42	2021-04-25 11:46:43	67.45	568.57	-97.52	34.98	2371	2383	13	13	0.4333333333333329	0.043	282.20700002168303	20.31	41.35	125.38	359167	0.0349065850398866	931	978	14.41	30.0	20210425
KES120210425021650_27	2021-04-25 02:19:48	2021-04-25 01:10:42	2021-04-25 11:46:43	69.1	566.92	-97.52	34.98	5343	5362	20	13	0.666666666666667	0.0301	324.326630858362	22.62	41.61	125.79	359140	0.0349065850398866	931	978	329.66	36.0	20210425
KES120210425021650_32	2021-04-25 02:20:28	2021-04-25 01:10:42	2021-04-25 11:46:43	69.77	566.25	-97.52	34.98	6550	6560	11	8	0.3666666666666671	0.0536	234.587833024819	19.12	41.72	125.96	359129	0.0349065850398866	932	978	80.71	30.0	20210425
KES120210425021650_36	2021-04-25 02:21:05	2021-04-25 01:10:42	2021-04-25 11:46:43	70.38	565.63	-97.52	34.98	7644	7652	9	9	0.3	0.1191	285.644879898376	34.0	41.82	126.11	359120	0.0349065850398866	932	978	10.61	88.0	20210425
KES120210425021650_38	2021-04-25 02:21:26	2021-04-25 01:10:42	2021-04-25 11:46:43	70.73	565.28	-97.52	34.98	8283	8294	12	12	0.4	0.0858	295.123127805397	60.17	41.87	126.2	359114	0.0349065850398866	932	978	358.7	80.0	20210425
KES120210425021650_43	2021-04-25 02:22:44	2021-04-25 01:10:42	2021-04-25 11:46:43	72.03	563.98	-97.52	34.98	10628	10633	6	6	0.2	0.1267	303.30510727502497	39.67	42.08	126.52	359093	0.0349065850398866	931	978	349.94	80.0	20210425
KES120210425021650_46	2021-04-25 02:22:52	2021-04-25 01:10:42	2021-04-25 11:46:43	72.17	563.85	-97.52	34.98	10853	10869	17	15	0.566666666666667	0.0505	289.144864784805	24.67	42.1	126.56	359091	0.0349065850398866	931	978	6.58	36.0	20210425
KES120210425021650_47	2021-04-25 02:22:52	2021-04-25 01:10:42	2021-04-25 11:46:43	72.17	563.85	-97.52	34.98	10874	10905	32	13	1.06666666666667	0.0279	14.2645122980799	13.46	42.1	126.56	359091	0.0349065850398866	931	978	295.49	24.0	20210425
KES120210425021650_48	2021-04-25 02:23:38	2021-04-25 01:10:42	2021-04-25 11:46:43	72.93	563.08	-97.52	34.98	12248	12276	29	26	0.966666666666667	0.0376	306.65610841596697	26.19	42.22	126.75	359079	0.0349065850398866	931	978	346.78	49.0	20210425
KES120210425021650_49	2021-04-25 02:23:39	2021-04-25 01:10:42	2021-04-25 11:46:43	72.95	563.07	-97.52	34.98	12276	12286	11	11	0.3666666666666671	0.1031	313.396991720169	44.64	42.22	126.75	359078	0.0349065850398866	931	978	340.28	70.0	20210425
KES120210425021650_52	2021-04-25 02:23:54	2021-04-25 01:10:42	2021-04-25 11:46:43	73.2	562.82	-97.52	34.98	12712	12716	5	5	0.166666666666667	0.2234	303.576520747333	69.0	42.26	126.82	359074	0.0349065850398866	931	978	350.05	143.0	20210425
KES120210425021650_54	2021-04-25 02:24:02	2021-04-25 01:10:42	2021-04-25 11:46:43	73.33	562.68	-97.52	34.98	12945	12959	15	14	0.5	0.0709	309.230488160763	22.43	42.28	126.85	359072	0.0349065850398866	931	978	344.36	42.0	20210425
KES120210425021650_56	2021-04-25 02:24:09	2021-04-25 01:10:42	2021-04-25 11:46:43	73.45	562.57	-97.52	34.98	13161	13184	24	22	0.8	0.0354	281.723668542021	16.09	42.3	126.88	359071	0.0349065850398866	931	978	16.94	30.0	20210425
KES120210425021650_57	2021-04-25 02:24:11	2021-04-25 01:10:42	2021-04-25 11:46:43	73.48	562.53	-97.52	34.98	13219	13230	12	12	0.4	0.0687	309.317631382145	29.5	42.3	126.89	359070	0.0349065850398866	931	978	344.33	56.0	20210425
KES120210425021650_58	2021-04-25 02:24:27	2021-04-25 01:10:42	2021-04-25 11:46:43	73.75	562.27	-97.52	34.98	13703	13725	23	16	0.766666666666667	0.0408	314.875983354902	16.19	42.35	126.96	359066	0.0349065850398866	932	978	339.21	30.0	20210425
KES120210425021650_59	2021-04-25 02:24:30	2021-04-25 01:10:42	2021-04-25 11:46:43	73.8	562.22	-97.52	34.98	13808	13822	15	14	0.5	0.0612	309.02059066592005	31.64	42.35	126.97	359065	0.0349065850398866	932	978	344.72	64.0	20210425
KES120210425021650_62	2021-04-25 02:25:16	2021-04-25 01:10:42	2021-04-25 11:46:43	74.57	561.45	-97.52	34.98	15166	15175	10	10	0.33333333333333304	0.0987	312.355565128088	34.2	42.47	127.16	359053	0.0349065850398866	932	978	341.79	77.0	20210425
KES120210425021650_64	2021-04-25 02:25:21	2021-04-25 01:10:42	2021-04-25 11:46:43	74.65	561.37	-97.52	34.98	15319	15322	4	4	0.133333333333333	0.1685	281.35911338856204	91.0	42.49	127.18	359052	0.0349065850398866	932	978	17.81	110.0	20210425
KES120210425021650_66	2021-04-25 02:25:46	2021-04-25 01:10:42	2021-04-25 11:46:43	75.07	560.95	-97.52	34.98	16094	16104	11	11	0.3666666666666671	0.0955	296.56505117707803	37.82	42.55	127.29	359045	0.0349065850398866	932	978	358.45	64.0	20210425
KES120210425021650_73	2021-04-25 02:26:52	2021-04-25 01:10:42	2021-04-25 11:46:43	76.17	559.85	-97.52	34.98	18047	18074	28	16	0.933333333333333	0.0364	332.120701295788	19.0	42.72	127.57	359028	0.0349065850398866	933	978	325.79	42.0	20210425
KES120210425021650_74	2021-04-25 02:26:52	2021-04-25 01:10:42	2021-04-25 11:46:43	76.17	559.85	-97.52	34.98	18066	18087	22	21	0.733333333333333	0.0514	322.289564373	15.29	42.72	127.57	359028	0.0349065850398866	933	978	333.57	36.0	20210425
KES120210425021650_76	2021-04-25 02:27:06	2021-04-25 01:10:42	2021-04-25 11:46:43	76.4	559.62	-97.52	34.98	18470	18496	27	22	0.9	0.0418	330.19721495368196	19.05	42.76	127.63	359024	0.0349065850398866	933	978	327.33	35.0	20210425
KES120210425021650_77	2021-04-25 02:27:08	2021-04-25 01:10:42	2021-04-25 11:46:43	76.43	559.58	-97.52	34.98	18537	18547	11	11	0.3666666666666671	0.0804	287.072856302566	31.55	42.76	127.64	359024	0.0349065850398866	933	978	10.65	49.0	20210425
KES120210425021650_81	2021-04-25 02:27:29	2021-04-25 01:10:42	2021-04-25 11:46:43	76.78	559.23	-97.52	34.98	19168	19171	4	4	0.133333333333333	0.2733	329.922007459136	89.5	42.82	127.73	359018	0.0349065850398866	933	978	327.66	170.0	20210425
KES120210425021650_82	2021-04-25 02:27:45	2021-04-25 01:10:42	2021-04-25 11:46:43	77.05	558.97	-97.52	34.98	19648	19655	8	5	0.266666666666667	0.1115	316.587134413723	12.0	42.86	127.8	359014	0.0349065850398866	933	978	338.76	18.0	20210425
KES120210425021650_83	2021-04-25 02:27:48	2021-04-25 01:10:42	2021-04-25 11:46:43	77.1	558.92	-97.52	34.98	19755	19780	26	26	0.866666666666667	0.0429	324.870430180346	25.69	42.87	127.81	359013	0.0349065850398866	933	978	331.75	56.0	20210425
KES120210425021650_84	2021-04-25 02:28:00	2021-04-25 01:10:42	2021-04-25 11:46:43	77.3	558.72	-97.52	34.98	20113	20123	11	11	0.3666666666666671	0.0761	272.112078646432	43.55	42.9	127.86	359010	0.0349065850398866	933	978	31.83	64.0	20210425
KES120210425021650_86	2021-04-25 02:28:04	2021-04-25 01:10:42	2021-04-25 11:46:43	77.37	558.65	-97.52	34.98	20214	20231	18	13	0.6	0.0557	310.074855130359	18.08	42.91	127.88	359009	0.0349065850398866	933	978	344.9	25.0	20210425
KES120210425021650_88	2021-04-25 02:28:21	2021-04-25 01:10:42	2021-04-25 11:46:43	77.65	558.37	-97.52	34.98	20727	20737	11	9	0.3666666666666671	0.0343	334.798876354525	19.78	42.95	127.95	359005	0.0349065850398866	933	978	324.23	30.0	20210425
KES120210425021650_89	2021-04-25 02:28:30	2021-04-25 01:10:42	2021-04-25 11:46:43	77.8	558.22	-97.52	34.98	20998	21001	4	4	0.133333333333333	0.1158	329.74356283647097	48.75	42.98	127.99	359002	0.0349065850398866	933	978	328.11	91.0	20210425
KES120210425021650_97	2021-04-25 02:29:14	2021-04-25 01:10:42	2021-04-25 11:46:43	78.53	557.48	-97.52	34.98	22318	22336	19	19	0.633333333333333	0.0547	308.957167944194	16.53	43.09	128.18	358991	0.0349065850398866	933	978	346.38	30.0	20210425
KES120210425021650_98	2021-04-25 02:29:34	2021-04-25 01:10:42	2021-04-25 11:46:43	78.87	557.15	-97.52	34.98	22910	22916	7	7	0.23333333333333303	0.073	313.370581351588	22.57	43.14	128.27	358986	0.0349065850398866	932	978	342.29	36.0	20210425
KES120210425021650_101	2021-04-25 02:29:52	2021-04-25 01:10:42	2021-04-25 11:46:43	79.17	556.85	-97.52	34.98	23458	23461	4	4	0.133333333333333	0.1363	308.516926307103	59.75	43.19	128.35	358981	0.0349065850398866	932	978	347.04	80.0	20210425
KES120210425021650_102	2021-04-25 02:30:13	2021-04-25 01:10:42	2021-04-25 11:46:43	79.52	556.5	-97.52	34.98	24091	24111	21	5	0.7	0.0483	306.577024272318	20.0	43.24	128.44	358976	0.0349065850398866	932	978	349.1	25.0	20210425
KES120210425021650_103	2021-04-25 02:30:18	2021-04-25 01:10:42	2021-04-25 11:46:43	79.6	556.42	-97.52	34.98	24241	24246	6	6	0.2	0.1845	294.645979877988	101.17	43.25	128.46	358974	0.0349065850398866	932	978	2.24	170.0	20210425
KES120210425021650_104	2021-04-25 02:30:33	2021-04-25 01:10:42	2021-04-25 11:46:43	79.85	556.17	-97.52	34.98	24679	24687	9	9	0.3	0.0794	316.830748648025	25.44	43.29	128.53	358971	0.0349065850398866	932	978	339.48	42.0	20210425
KES120210425021650_105	2021-04-25 02:30:33	2021-04-25 01:10:42	2021-04-25 11:46:43	79.85	556.17	-97.52	34.98	24684	24693	10	6	0.33333333333333304	0.0354	340.956469426957	19.17	43.29	128.53	358971	0.0349065850398866	932	978	320.4	25.0	20210425
KES120210425021650_108	2021-04-25 02:30:51	2021-04-25 01:10:42	2021-04-25 11:46:43	80.15	555.87	-97.52	34.98	25235	25237	3	3	0.1	0.0815	338.198590513648	379.33	43.34	128.61	358966	0.0349065850398866	932	978	322.49	532.0	20210425
KES120210425021650_109	2021-04-25 02:30:57	2021-04-25 01:10:42	2021-04-25 11:46:43	80.25	555.77	-97.52	34.98	25423	25431	9	9	0.3	0.0848	249.666937813089	28.33	43.35	128.63	358964	0.0349065850398866	932	978	64.4	56.0	20210425
KES120210425021650_110	2021-04-25 02:31:14	2021-04-25 01:10:42	2021-04-25 11:46:43	80.53	555.48	-97.52	34.98	25927	25933	7	5	0.23333333333333303	0.10300000000000001	322.375911868894	10.2	43.4	128.71	358960	0.0349065850398866	932	978	334.92	15.0	20210425
KES120210425021650_113	2021-04-25 02:31:25	2021-04-25 01:10:42	2021-04-25 11:46:43	80.72	555.3	-97.52	34.98	26251	26260	10	7	0.33333333333333304	0.0848	297.626718868022	37.86	43.42	128.75	358957	0.0349065850398866	932	978	359.15	72.0	20210425
KES120210425021650_114	2021-04-25 02:18:24	2021-04-25 01:10:42	2021-04-25 11:46:43	67.7	568.32	-97.52	34.98	2835	2838	4	4	0.133333333333333	0.3383	298.571307928932	0.0	41.39	125.44	359163	0.0349065850398866	931	978	353.66	0.0	20210425
KES120210425021650_115	2021-04-25 02:20:10	2021-04-25 01:10:42	2021-04-25 11:46:43	69.47	566.55	-97.52	34.98	5996	6000	5	5	0.166666666666667	0.1246	284.730321380845	0.0	41.67	125.88	359134	0.0349065850398866	931	978	11.55	0.0	20210425
KES120210425021650_116	2021-04-25 02:29:20	2021-04-25 01:10:42	2021-04-25 11:46:43	78.63	557.38	-97.52	34.98	22489	22491	3	3	0.1	0.2497	318.260870772346	0.0	43.1	128.21	358989	0.0349065850398866	933	978	337.81	0.0	20210425
KES120210425021650_117	2021-04-25 02:31:15	2021-04-25 01:10:42	2021-04-25 11:46:43	80.55	555.47	-97.52	34.98	25947	25949	3	3	0.1	0.3594	287.658006971413	0.0	43.4	128.71	358960	0.0349065850398866	932	978	11.24	0.0	20210425
KES120210425023151_3	2021-04-25 02:32:27	2021-04-25 01:10:42	2021-04-25 11:46:43	81.75	554.27	-97.52	34.98	1067	1079	13	11	0.4333333333333329	0.0794	303.22953409395	34.09	43.58	129.03	358941	0.0174532925199433	932	978	354.41	70.0	20210425
KES120210425023151_6	2021-04-25 02:32:56	2021-04-25 01:10:42	2021-04-25 11:46:43	82.23	553.78	-97.52	34.98	1952	1982	31	21	1.03333333333333	0.0376	333.13286491107397	19.76	43.65	129.15	358934	0.0174532925199433	931	978	327.65	36.0	20210425
KES120210425023151_9	2021-04-25 02:33:18	2021-04-25 01:10:42	2021-04-25 11:46:43	82.6	553.42	-97.52	34.98	2624	2631	8	8	0.266666666666667	0.0924	303.199848219794	344.25	43.71	129.25	358929	0.0174532925199433	931	978	354.73	540.0	20210425
KES120210425023151_12	2021-04-25 02:33:57	2021-04-25 01:10:42	2021-04-25 11:46:43	83.25	552.77	-97.52	34.98	3766	3779	14	12	0.46666666666666706	0.0752	300.039114739678	53.92	43.81	129.42	358919	0.0174532925199433	931	978	358.42	165.0	20210425
KES120210425023151_13	2021-04-25 02:34:16	2021-04-25 01:10:42	2021-04-25 11:46:43	83.57	552.45	-97.52	34.98	4340	4346	7	7	0.23333333333333303	0.1224	275.416296887545	62.43	43.86	129.51	358914	0.0174532925199433	931	978	30.29	100.0	20210425
[truncated: 512 more rows]
