# Supplementary material for: A multi-sensor array for detecting and analyzing nocturnal avian migration
Source: PeerJ. 2023 Aug 30;11:e15622. doi: 10.7717/peerj.15622 (PMC10474833; doi:10.7717/peerj.15622)
Supplement: Supplemental Information 5 — Each row denotes a flight call. [file peerj-11-15622-s005.csv]

season	year	detector	species	Mig	site	date	recording_start	recording_length	detection_time	real_detection_time	real_detection_time	rounded_to_half_hour	duplicate	sunset	civil_dusk	nautical_dusk	astronomical_dusk	astronomical_dawn	nautical_dawn	civil_dawn	sunrise	moon_altitude	moon_illumination
Spring	2021	thrush	NOMO	0	Kessler	3/27/21	20:00:00	11:00:00	6:28:08	2:28:08	3/28/21 2:28	2:30:00	no	3/27/21 19:47	3/27/21 20:13	3/27/21 20:42	3/27/21 21:13	3/28/21 5:56	3/28/21 6:26	3/28/21 6:56	3/28/21 7:22	54.4	99.5
Spring	2021	thrush	NOMO	0	Kessler	3/27/21	20:00:00	11:00:00	6:28:09	2:28:08	3/28/21 2:28	2:30:00	yes	3/27/21 19:47	3/27/21 20:13	3/27/21 20:42	3/27/21 21:13	3/28/21 5:56	3/28/21 6:26	3/28/21 6:56	3/28/21 7:22	54.4	99.5
Spring	2021	thrush	NOMO	0	Kessler	3/27/21	20:00:00	11:00:00	6:28:09	2:28:08	3/28/21 2:28	2:30:00	yes	3/27/21 19:47	3/27/21 20:13	3/27/21 20:42	3/27/21 21:13	3/28/21 5:56	3/28/21 6:26	3/28/21 6:56	3/28/21 7:22	54.4	99.5
Spring	2021	thrush	NOMO	0	Kessler	3/27/21	20:00:00	11:00:00	6:28:09	2:28:09	3/28/21 2:28	2:30:00	yes	3/27/21 19:47	3/27/21 20:13	3/27/21 20:42	3/27/21 21:13	3/28/21 5:56	3/28/21 6:26	3/28/21 6:56	3/28/21 7:22	54.4	99.5
Spring	2021	thrush	NOMO	0	Kessler	3/27/21	20:00:00	11:00:00	6:28:10	2:28:09	3/28/21 2:28	2:30:00	yes	3/27/21 19:47	3/27/21 20:13	3/27/21 20:42	3/27/21 21:13	3/28/21 5:56	3/28/21 6:26	3/28/21 6:56	3/28/21 7:22	54.4	99.5
Spring	2021	thrush	NOMO	0	Kessler	3/27/21	20:00:00	11:00:00	6:28:10	2:28:09	3/28/21 2:28	2:30:00	yes	3/27/21 19:47	3/27/21 20:13	3/27/21 20:42	3/27/21 21:13	3/28/21 5:56	3/28/21 6:26	3/28/21 6:56	3/28/21 7:22	54.4	99.5
Spring	2021	thrush	NOMO	0	Kessler	3/27/21	20:00:00	11:00:00	6:28:11	2:28:11	3/28/21 2:28	2:30:00	yes	3/27/21 19:47	3/27/21 20:13	3/27/21 20:42	3/27/21 21:13	3/28/21 5:56	3/28/21 6:26	3/28/21 6:56	3/28/21 7:22	54.4	99.5
Spring	2021	thrush	NOMO	0	Kessler	3/27/21	20:00:00	11:00:00	6:28:12	2:28:11	3/28/21 2:28	2:30:00	yes	3/27/21 19:47	3/27/21 20:13	3/27/21 20:42	3/27/21 21:13	3/28/21 5:56	3/28/21 6:26	3/28/21 6:56	3/28/21 7:22	54.4	99.5
Spring	2021	thrush	NOMO	0	Kessler	3/27/21	20:00:00	11:00:00	10:37:11	6:37:11	3/28/21 6:37	6:30:00	no	3/27/21 19:47	3/27/21 20:13	3/27/21 20:42	3/27/21 21:13	3/28/21 5:56	3/28/21 6:26	3/28/21 6:56	3/28/21 7:22	10.9	99.7
Spring	2021	thrush	NOMO	0	Kessler	3/27/21	20:00:00	11:00:00	10:37:36	6:37:36	3/28/21 6:37	6:30:00	yes	3/27/21 19:47	3/27/21 20:13	3/27/21 20:42	3/27/21 21:13	3/28/21 5:56	3/28/21 6:26	3/28/21 6:56	3/28/21 7:22	10.8	99.7
Spring	2021	thrush	NOMO	0	Kessler	3/27/21	20:00:00	11:00:00	10:37:38	6:37:38	3/28/21 6:37	6:30:00	yes	3/27/21 19:47	3/27/21 20:13	3/27/21 20:42	3/27/21 21:13	3/28/21 5:56	3/28/21 6:26	3/28/21 6:56	3/28/21 7:22	10.8	99.7
Spring	2021	thrush	NOMO	0	Kessler	3/27/21	20:00:00	11:00:00	10:37:39	6:37:38	3/28/21 6:37	6:30:00	yes	3/27/21 19:47	3/27/21 20:13	3/27/21 20:42	3/27/21 21:13	3/28/21 5:56	3/28/21 6:26	3/28/21 6:56	3/28/21 7:22	10.8	99.7
Spring	2021	thrush	NOMO	0	Kessler	3/27/21	20:00:00	11:00:00	10:40:25	6:40:25	3/28/21 6:40	6:30:00	no	3/27/21 19:47	3/27/21 20:13	3/27/21 20:42	3/27/21 21:13	3/28/21 5:56	3/28/21 6:26	3/28/21 6:56	3/28/21 7:22	10.2	99.7
Spring	2021	thrush	NOMO	0	Kessler	3/27/21	20:00:00	11:00:00	10:40:32	6:40:31	3/28/21 6:40	6:30:00	yes	3/27/21 19:47	3/27/21 20:13	3/27/21 20:42	3/27/21 21:13	3/28/21 5:56	3/28/21 6:26	3/28/21 6:56	3/28/21 7:22	10.2	99.7
Spring	2021	thrush	NOMO	0	Kessler	3/27/21	20:00:00	11:00:00	10:40:51	6:40:50	3/28/21 6:40	6:30:00	yes	3/27/21 19:47	3/27/21 20:13	3/27/21 20:42	3/27/21 21:13	3/28/21 5:56	3/28/21 6:26	3/28/21 6:56	3/28/21 7:22	10.1	99.7
Spring	2021	thrush	NOMO	0	Kessler	3/27/21	20:00:00	11:00:00	10:40:53	6:40:52	3/28/21 6:40	6:30:00	yes	3/27/21 19:47	3/27/21 20:13	3/27/21 20:42	3/27/21 21:13	3/28/21 5:56	3/28/21 6:26	3/28/21 6:56	3/28/21 7:22	10.1	99.7
Spring	2021	thrush	NOMO	0	Kessler	3/27/21	20:00:00	11:00:00	10:40:53	6:40:53	3/28/21 6:40	6:30:00	yes	3/27/21 19:47	3/27/21 20:13	3/27/21 20:42	3/27/21 21:13	3/28/21 5:56	3/28/21 6:26	3/28/21 6:56	3/28/21 7:22	10.1	99.7
Spring	2021	thrush	NOMO	0	Kessler	3/27/21	20:00:00	11:00:00	10:40:57	6:40:56	3/28/21 6:40	6:30:00	yes	3/27/21 19:47	3/27/21 20:13	3/27/21 20:42	3/27/21 21:13	3/28/21 5:56	3/28/21 6:26	3/28/21 6:56	3/28/21 7:22	10.1	99.7
Spring	2021	thrush	NOMO	0	Kessler	3/27/21	20:00:00	11:00:00	10:41:03	6:41:02	3/28/21 6:41	6:30:00	yes	3/27/21 19:47	3/27/21 20:13	3/27/21 20:42	3/27/21 21:13	3/28/21 5:56	3/28/21 6:26	3/28/21 6:56	3/28/21 7:22	10.1	99.7
Spring	2021	thrush	NOMO	0	Kessler	3/27/21	20:00:00	11:00:00	10:41:13	6:41:13	3/28/21 6:41	6:30:00	yes	3/27/21 19:47	3/27/21 20:13	3/27/21 20:42	3/27/21 21:13	3/28/21 5:56	3/28/21 6:26	3/28/21 6:56	3/28/21 7:22	10.1	99.7
Spring	2021	thrush	NOMO	0	Kessler	3/27/21	20:00:00	11:00:00	10:41:35	6:41:35	3/28/21 6:41	6:30:00	yes	3/27/21 19:47	3/27/21 20:13	3/27/21 20:42	3/27/21 21:13	3/28/21 5:56	3/28/21 6:26	3/28/21 6:56	3/28/21 7:22	10	99.7
Spring	2021	thrush	NOMO	0	Kessler	3/27/21	20:00:00	11:00:00	10:42:08	6:42:08	3/28/21 6:42	6:30:00	yes	3/27/21 19:47	3/27/21 20:13	3/27/21 20:42	3/27/21 21:13	3/28/21 5:56	3/28/21 6:26	3/28/21 6:56	3/28/21 7:22	9.9	99.7
Spring	2021	thrush	NOMO	0	Kessler	3/27/21	20:00:00	11:00:00	10:42:15	6:42:15	3/28/21 6:42	6:30:00	yes	3/27/21 19:47	3/27/21 20:13	3/27/21 20:42	3/27/21 21:13	3/28/21 5:56	3/28/21 6:26	3/28/21 6:56	3/28/21 7:22	9.9	99.7
Spring	2021	thrush	NOMO	0	Kessler	3/27/21	20:00:00	11:00:00	10:42:31	6:42:31	3/28/21 6:42	6:30:00	yes	3/27/21 19:47	3/27/21 20:13	3/27/21 20:42	3/27/21 21:13	3/28/21 5:56	3/28/21 6:26	3/28/21 6:56	3/28/21 7:22	9.8	99.7
Spring	2021	thrush	NOMO	0	Kessler	3/27/21	20:00:00	11:00:00	10:42:50	6:42:49	3/28/21 6:42	6:30:00	yes	3/27/21 19:47	3/27/21 20:13	3/27/21 20:42	3/27/21 21:13	3/28/21 5:56	3/28/21 6:26	3/28/21 6:56	3/28/21 7:22	9.7	99.7
Spring	2021	thrush	NOMO	0	Kessler	3/27/21	20:00:00	11:00:00	10:42:59	6:42:59	3/28/21 6:42	6:30:00	yes	3/27/21 19:47	3/27/21 20:13	3/27/21 20:42	3/27/21 21:13	3/28/21 5:56	3/28/21 6:26	3/28/21 6:56	3/28/21 7:22	9.7	99.7
Spring	2021	thrush	NOMO	0	Kessler	3/27/21	20:00:00	11:00:00	10:43:15	6:43:15	3/28/21 6:43	6:30:00	yes	3/27/21 19:47	3/27/21 20:13	3/27/21 20:42	3/27/21 21:13	3/28/21 5:56	3/28/21 6:26	3/28/21 6:56	3/28/21 7:22	9.7	99.7
Spring	2021	thrush	NOMO	0	Kessler	3/27/21	20:00:00	11:00:00	10:43:43	6:43:43	3/28/21 6:43	6:30:00	yes	3/27/21 19:47	3/27/21 20:13	3/27/21 20:42	3/27/21 21:13	3/28/21 5:56	3/28/21 6:26	3/28/21 6:56	3/28/21 7:22	9.6	99.7
Spring	2021	thrush	NOMO	0	Kessler	3/27/21	20:00:00	11:00:00	10:43:54	6:43:54	3/28/21 6:43	6:30:00	yes	3/27/21 19:47	3/27/21 20:13	3/27/21 20:42	3/27/21 21:13	3/28/21 5:56	3/28/21 6:26	3/28/21 6:56	3/28/21 7:22	9.5	99.7
Spring	2021	thrush	NOMO	0	Kessler	3/27/21	20:00:00	11:00:00	10:43:55	6:43:54	3/28/21 6:43	6:30:00	yes	3/27/21 19:47	3/27/21 20:13	3/27/21 20:42	3/27/21 21:13	3/28/21 5:56	3/28/21 6:26	3/28/21 6:56	3/28/21 7:22	9.5	99.7
Spring	2021	thrush	NOMO	0	Kessler	3/27/21	20:00:00	11:00:00	10:43:55	6:43:55	3/28/21 6:43	6:30:00	yes	3/27/21 19:47	3/27/21 20:13	3/27/21 20:42	3/27/21 21:13	3/28/21 5:56	3/28/21 6:26	3/28/21 6:56	3/28/21 7:22	9.5	99.7
Spring	2021	thrush	NOMO	0	Kessler	3/27/21	20:00:00	11:00:00	10:44:20	6:44:19	3/28/21 6:44	6:30:00	yes	3/27/21 19:47	3/27/21 20:13	3/27/21 20:42	3/27/21 21:13	3/28/21 5:56	3/28/21 6:26	3/28/21 6:56	3/28/21 7:22	9.4	99.7
Spring	2021	thrush	NOMO	0	Kessler	3/27/21	20:00:00	11:00:00	10:46:15	6:46:15	3/28/21 6:46	7:00:00	no	3/27/21 19:47	3/27/21 20:13	3/27/21 20:42	3/27/21 21:13	3/28/21 5:56	3/28/21 6:26	3/28/21 6:56	3/28/21 7:22	9.1	99.7
Spring	2021	thrush	NOMO	0	Kessler	3/27/21	20:00:00	11:00:00	10:46:29	6:46:29	3/28/21 6:46	7:00:00	yes	3/27/21 19:47	3/27/21 20:13	3/27/21 20:42	3/27/21 21:13	3/28/21 5:56	3/28/21 6:26	3/28/21 6:56	3/28/21 7:22	9	99.7
Spring	2021	thrush	NOMO	0	Kessler	3/27/21	20:00:00	11:00:00	10:47:13	6:47:13	3/28/21 6:47	7:00:00	yes	3/27/21 19:47	3/27/21 20:13	3/27/21 20:42	3/27/21 21:13	3/28/21 5:56	3/28/21 6:26	3/28/21 6:56	3/28/21 7:22	8.9	99.7
Spring	2021	thrush	NOMO	0	Kessler	3/27/21	20:00:00	11:00:00	10:47:13	6:47:13	3/28/21 6:47	7:00:00	yes	3/27/21 19:47	3/27/21 20:13	3/27/21 20:42	3/27/21 21:13	3/28/21 5:56	3/28/21 6:26	3/28/21 6:56	3/28/21 7:22	8.9	99.7
Spring	2021	thrush	NOMO	0	Kessler	3/27/21	20:00:00	11:00:00	10:48:02	6:48:01	3/28/21 6:48	7:00:00	yes	3/27/21 19:47	3/27/21 20:13	3/27/21 20:42	3/27/21 21:13	3/28/21 5:56	3/28/21 6:26	3/28/21 6:56	3/28/21 7:22	8.7	99.7
Spring	2021	thrush	NOMO	0	Kessler	3/27/21	20:00:00	11:00:00	10:48:05	6:48:05	3/28/21 6:48	7:00:00	yes	3/27/21 19:47	3/27/21 20:13	3/27/21 20:42	3/27/21 21:13	3/28/21 5:56	3/28/21 6:26	3/28/21 6:56	3/28/21 7:22	8.7	99.7
Spring	2021	thrush	NOMO	0	Kessler	3/27/21	20:00:00	11:00:00	10:49:08	6:49:07	3/28/21 6:49	7:00:00	no	3/27/21 19:47	3/27/21 20:13	3/27/21 20:42	3/27/21 21:13	3/28/21 5:56	3/28/21 6:26	3/28/21 6:56	3/28/21 7:22	8.5	99.7
Spring	2021	thrush	NOMO	0	Kessler	3/27/21	20:00:00	11:00:00	10:49:08	6:49:08	3/28/21 6:49	7:00:00	yes	3/27/21 19:47	3/27/21 20:13	3/27/21 20:42	3/27/21 21:13	3/28/21 5:56	3/28/21 6:26	3/28/21 6:56	3/28/21 7:22	8.5	99.7
Spring	2021	thrush	NOMO	0	Kessler	3/27/21	20:00:00	11:00:00	10:49:10	6:49:10	3/28/21 6:49	7:00:00	yes	3/27/21 19:47	3/27/21 20:13	3/27/21 20:42	3/27/21 21:13	3/28/21 5:56	3/28/21 6:26	3/28/21 6:56	3/28/21 7:22	8.5	99.7
Spring	2021	thrush	NOMO	0	Kessler	3/27/21	20:00:00	11:00:00	10:49:10	6:49:10	3/28/21 6:49	7:00:00	yes	3/27/21 19:47	3/27/21 20:13	3/27/21 20:42	3/27/21 21:13	3/28/21 5:56	3/28/21 6:26	3/28/21 6:56	3/28/21 7:22	8.5	99.7
Spring	2021	thrush	NOCA	0	Kessler	3/27/21	20:00:00	11:00:00	10:49:15	6:49:14	3/28/21 6:49	7:00:00	no	3/27/21 19:47	3/27/21 20:13	3/27/21 20:42	3/27/21 21:13	3/28/21 5:56	3/28/21 6:26	3/28/21 6:56	3/28/21 7:22	8.5	99.7
Spring	2021	thrush	NOCA	0	Kessler	3/27/21	20:00:00	11:00:00	10:49:15	6:49:15	3/28/21 6:49	7:00:00	yes	3/27/21 19:47	3/27/21 20:13	3/27/21 20:42	3/27/21 21:13	3/28/21 5:56	3/28/21 6:26	3/28/21 6:56	3/28/21 7:22	8.5	99.7
Spring	2021	thrush	NOCA	0	Kessler	3/27/21	20:00:00	11:00:00	10:49:15	6:49:15	3/28/21 6:49	7:00:00	yes	3/27/21 19:47	3/27/21 20:13	3/27/21 20:42	3/27/21 21:13	3/28/21 5:56	3/28/21 6:26	3/28/21 6:56	3/28/21 7:22	8.5	99.7
Spring	2021	thrush	NOCA	0	Kessler	3/27/21	20:00:00	11:00:00	10:49:17	6:49:16	3/28/21 6:49	7:00:00	yes	3/27/21 19:47	3/27/21 20:13	3/27/21 20:42	3/27/21 21:13	3/28/21 5:56	3/28/21 6:26	3/28/21 6:56	3/28/21 7:22	8.5	99.7
Spring	2021	thrush	NOCA	0	Kessler	3/27/21	20:00:00	11:00:00	10:49:23	6:49:23	3/28/21 6:49	7:00:00	yes	3/27/21 19:47	3/27/21 20:13	3/27/21 20:42	3/27/21 21:13	3/28/21 5:56	3/28/21 6:26	3/28/21 6:56	3/28/21 7:22	8.4	99.7
Spring	2021	thrush	NOCA	0	Kessler	3/27/21	20:00:00	11:00:00	10:49:24	6:49:24	3/28/21 6:49	7:00:00	yes	3/27/21 19:47	3/27/21 20:13	3/27/21 20:42	3/27/21 21:13	3/28/21 5:56	3/28/21 6:26	3/28/21 6:56	3/28/21 7:22	8.4	99.7
Spring	2021	thrush	NOCA	0	Kessler	3/27/21	20:00:00	11:00:00	10:49:24	6:49:24	3/28/21 6:49	7:00:00	yes	3/27/21 19:47	3/27/21 20:13	3/27/21 20:42	3/27/21 21:13	3/28/21 5:56	3/28/21 6:26	3/28/21 6:56	3/28/21 7:22	8.4	99.7
Spring	2021	thrush	NOCA	0	Kessler	3/27/21	20:00:00	11:00:00	10:49:30	6:49:30	3/28/21 6:49	7:00:00	yes	3/27/21 19:47	3/27/21 20:13	3/27/21 20:42	3/27/21 21:13	3/28/21 5:56	3/28/21 6:26	3/28/21 6:56	3/28/21 7:22	8.4	99.7
Spring	2021	thrush	NOCA	0	Kessler	3/27/21	20:00:00	11:00:00	10:49:48	6:49:47	3/28/21 6:49	7:00:00	yes	3/27/21 19:47	3/27/21 20:13	3/27/21 20:42	3/27/21 21:13	3/28/21 5:56	3/28/21 6:26	3/28/21 6:56	3/28/21 7:22	8.4	99.7
Spring	2021	thrush	NOCA	0	Kessler	3/27/21	20:00:00	11:00:00	10:49:49	6:49:48	3/28/21 6:49	7:00:00	yes	3/27/21 19:47	3/27/21 20:13	3/27/21 20:42	3/27/21 21:13	3/28/21 5:56	3/28/21 6:26	3/28/21 6:56	3/28/21 7:22	8.3	99.7
Spring	2021	thrush	NOCA	0	Kessler	3/27/21	20:00:00	11:00:00	10:49:50	6:49:49	3/28/21 6:49	7:00:00	yes	3/27/21 19:47	3/27/21 20:13	3/27/21 20:42	3/27/21 21:13	3/28/21 5:56	3/28/21 6:26	3/28/21 6:56	3/28/21 7:22	8.3	99.7
Spring	2021	thrush	NOCA	0	Kessler	3/27/21	20:00:00	11:00:00	10:49:50	6:49:49	3/28/21 6:49	7:00:00	yes	3/27/21 19:47	3/27/21 20:13	3/27/21 20:42	3/27/21 21:13	3/28/21 5:56	3/28/21 6:26	3/28/21 6:56	3/28/21 7:22	8.3	99.7
Spring	2021	thrush	NOCA	0	Kessler	3/27/21	20:00:00	11:00:00	10:49:52	6:49:51	3/28/21 6:49	7:00:00	yes	3/27/21 19:47	3/27/21 20:13	3/27/21 20:42	3/27/21 21:13	3/28/21 5:56	3/28/21 6:26	3/28/21 6:56	3/28/21 7:22	8.3	99.7
Spring	2021	thrush	NOCA	0	Kessler	3/27/21	20:00:00	11:00:00	10:50:17	6:50:17	3/28/21 6:50	7:00:00	yes	3/27/21 19:47	3/27/21 20:13	3/27/21 20:42	3/27/21 21:13	3/28/21 5:56	3/28/21 6:26	3/28/21 6:56	3/28/21 7:22	8.3	99.7
Spring	2021	thrush	NOCA	0	Kessler	3/27/21	20:00:00	11:00:00	10:50:17	6:50:17	3/28/21 6:50	7:00:00	yes	3/27/21 19:47	3/27/21 20:13	3/27/21 20:42	3/27/21 21:13	3/28/21 5:56	3/28/21 6:26	3/28/21 6:56	3/28/21 7:22	8.3	99.7
Spring	2021	thrush	NOCA	0	Kessler	3/27/21	20:00:00	11:00:00	10:50:18	6:50:17	3/28/21 6:50	7:00:00	yes	3/27/21 19:47	3/27/21 20:13	3/27/21 20:42	3/27/21 21:13	3/28/21 5:56	3/28/21 6:26	3/28/21 6:56	3/28/21 7:22	8.3	99.7
Spring	2021	thrush	NOCA	0	Kessler	3/27/21	20:00:00	11:00:00	10:50:18	6:50:18	3/28/21 6:50	7:00:00	yes	3/27/21 19:47	3/27/21 20:13	3/27/21 20:42	3/27/21 21:13	3/28/21 5:56	3/28/21 6:26	3/28/21 6:56	3/28/21 7:22	8.2	99.7
Spring	2021	thrush	NOCA	0	Kessler	3/27/21	20:00:00	11:00:00	10:50:19	6:50:18	3/28/21 6:50	7:00:00	yes	3/27/21 19:47	3/27/21 20:13	3/27/21 20:42	3/27/21 21:13	3/28/21 5:56	3/28/21 6:26	3/28/21 6:56	3/28/21 7:22	8.2	99.7
Spring	2021	thrush	NOCA	0	Kessler	3/27/21	20:00:00	11:00:00	10:50:27	6:50:26	3/28/21 6:50	7:00:00	yes	3/27/21 19:47	3/27/21 20:13	3/27/21 20:42	3/27/21 21:13	3/28/21 5:56	3/28/21 6:26	3/28/21 6:56	3/28/21 7:22	8.2	99.7
Spring	2021	thrush	NOCA	0	Kessler	3/27/21	20:00:00	11:00:00	10:50:27	6:50:27	3/28/21 6:50	7:00:00	yes	3/27/21 19:47	3/27/21 20:13	3/27/21 20:42	3/27/21 21:13	3/28/21 5:56	3/28/21 6:26	3/28/21 6:56	3/28/21 7:22	8.2	99.7
Spring	2021	thrush	NOCA	0	Kessler	3/27/21	20:00:00	11:00:00	10:50:28	6:50:27	3/28/21 6:50	7:00:00	yes	3/27/21 19:47	3/27/21 20:13	3/27/21 20:42	3/27/21 21:13	3/28/21 5:56	3/28/21 6:26	3/28/21 6:56	3/28/21 7:22	8.2	99.7
Spring	2021	thrush	NOCA	0	Kessler	3/27/21	20:00:00	11:00:00	10:50:38	6:50:37	3/28/21 6:50	7:00:00	yes	3/27/21 19:47	3/27/21 20:13	3/27/21 20:42	3/27/21 21:13	3/28/21 5:56	3/28/21 6:26	3/28/21 6:56	3/28/21 7:22	8.2	99.7
Spring	2021	thrush	NOCA	0	Kessler	3/27/21	20:00:00	11:00:00	10:50:40	6:50:39	3/28/21 6:50	7:00:00	yes	3/27/21 19:47	3/27/21 20:13	3/27/21 20:42	3/27/21 21:13	3/28/21 5:56	3/28/21 6:26	3/28/21 6:56	3/28/21 7:22	8.2	99.7
Spring	2021	thrush	NOCA	0	Kessler	3/27/21	20:00:00	11:00:00	10:50:43	6:50:43	3/28/21 6:50	7:00:00	yes	3/27/21 19:47	3/27/21 20:13	3/27/21 20:42	3/27/21 21:13	3/28/21 5:56	3/28/21 6:26	3/28/21 6:56	3/28/21 7:22	8.2	99.7
Spring	2021	thrush	EASO	0	Kessler	3/29/21	20:00:00	11:00:00	9:37:32	5:37:31	3/30/21 5:37	5:30:00	no	3/29/21 19:49	3/29/21 20:14	3/29/21 20:44	3/29/21 21:15	3/30/21 5:53	3/30/21 6:24	3/30/21 6:53	3/30/21 7:19	32	95.9
Spring	2021	thrush	HOFI	0	Kessler	3/29/21	20:00:00	11:00:00	10:48:21	6:48:20	3/30/21 6:48	7:00:00	no	3/29/21 19:49	3/29/21 20:14	3/29/21 20:44	3/29/21 21:15	3/30/21 5:53	3/30/21 6:24	3/30/21 6:53	3/30/21 7:19	20.5	95.7
Spring	2021	thrush	CANG	1	Kessler	3/30/21	20:00:00	11:00:00	0:31:16	20:31:16	3/30/21 20:31	20:30:00	no	3/30/21 19:50	3/30/21 20:15	3/30/21 20:45	3/30/21 21:16	3/31/21 5:52	3/31/21 6:22	3/31/21 6:52	3/31/21 7:17	-22.1	92.4
Spring	2021	thrush	CANG	1	Kessler	3/30/21	20:00:00	11:00:00	0:31:17	20:31:17	3/30/21 20:31	20:30:00	yes	3/30/21 19:50	3/30/21 20:15	3/30/21 20:45	3/30/21 21:16	3/31/21 5:52	3/31/21 6:22	3/31/21 6:52	3/31/21 7:17	-22.1	92.4
Spring	2021	thrush	PESA	1	Kessler	3/30/21	20:00:00	11:00:00	9:54:17	5:54:17	3/31/21 5:54	6:00:00	no	3/30/21 19:50	3/30/21 20:15	3/30/21 20:45	3/30/21 21:16	3/31/21 5:52	3/31/21 6:22	3/31/21 6:52	3/31/21 7:17	32	89.8
Spring	2021	thrush	UPSA	1	Kessler	4/25/21	20:30:00	10:30:00	0:14:28	20:44:27	4/25/21 20:44	20:30:00	no	4/25/21 20:10	4/25/21 20:37	4/25/21 21:09	4/25/21 21:43	4/26/21 5:12	4/26/21 5:45	4/26/21 6:17	4/26/21 6:44	22	98.1
Spring	2021	thrush	UPSA	1	Kessler	4/25/21	20:30:00	10:30:00	0:14:28	20:44:28	4/25/21 20:44	20:30:00	yes	4/25/21 20:10	4/25/21 20:37	4/25/21 21:09	4/25/21 21:43	4/26/21 5:12	4/26/21 5:45	4/26/21 6:17	4/26/21 6:44	22	98.1
Spring	2021	thrush	UPSA	1	Kessler	4/25/21	20:30:00	10:30:00	0:14:44	20:44:43	4/25/21 20:44	20:30:00	yes	4/25/21 20:10	4/25/21 20:37	4/25/21 21:09	4/25/21 21:43	4/26/21 5:12	4/26/21 5:45	4/26/21 6:17	4/26/21 6:44	22.1	98.1
Spring	2021	thrush	UPSA	1	Kessler	4/25/21	20:30:00	10:30:00	0:19:38	20:49:38	4/25/21 20:49	21:00:00	no	4/25/21 20:10	4/25/21 20:37	4/25/21 21:09	4/25/21 21:43	4/26/21 5:12	4/26/21 5:45	4/26/21 6:17	4/26/21 6:44	23	98.1
Spring	2021	thrush	UPSA	1	Kessler	4/25/21	20:30:00	10:30:00	0:19:40	20:49:39	4/25/21 20:49	21:00:00	yes	4/25/21 20:10	4/25/21 20:37	4/25/21 21:09	4/25/21 21:43	4/26/21 5:12	4/26/21 5:45	4/26/21 6:17	4/26/21 6:44	23	98.1
Spring	2021	thrush	UPSA	1	Kessler	4/25/21	20:30:00	10:30:00	0:19:46	20:49:45	4/25/21 20:49	21:00:00	yes	4/25/21 20:10	4/25/21 20:37	4/25/21 21:09	4/25/21 21:43	4/26/21 5:12	4/26/21 5:45	4/26/21 6:17	4/26/21 6:44	23	98.1
Spring	2021	thrush	UPSA	1	Kessler	4/25/21	20:30:00	10:30:00	0:19:46	20:49:46	4/25/21 20:49	21:00:00	yes	4/25/21 20:10	4/25/21 20:37	4/25/21 21:09	4/25/21 21:43	4/26/21 5:12	4/26/21 5:45	4/26/21 6:17	4/26/21 6:44	23	98.1
Spring	2021	thrush	UPSA	1	Kessler	4/25/21	20:30:00	10:30:00	0:19:50	20:49:50	4/25/21 20:49	21:00:00	yes	4/25/21 20:10	4/25/21 20:37	4/25/21 21:09	4/25/21 21:43	4/26/21 5:12	4/26/21 5:45	4/26/21 6:17	4/26/21 6:44	23	98.1
Spring	2021	thrush	UPSA	1	Kessler	4/25/21	20:30:00	10:30:00	0:24:59	20:54:58	4/25/21 20:54	21:00:00	no	4/25/21 20:10	4/25/21 20:37	4/25/21 21:09	4/25/21 21:43	4/26/21 5:12	4/26/21 5:45	4/26/21 6:17	4/26/21 6:44	23.9	98.2
Spring	2021	thrush	UPSA	1	Kessler	4/25/21	20:30:00	10:30:00	0:51:22	21:21:21	4/25/21 21:21	21:30:00	no	4/25/21 20:10	4/25/21 20:37	4/25/21 21:09	4/25/21 21:43	4/26/21 5:12	4/26/21 5:45	4/26/21 6:17	4/26/21 6:44	28.5	98.2
Spring	2021	thrush	UPSA	1	Kessler	4/25/21	20:30:00	10:30:00	0:51:23	21:21:23	4/25/21 21:21	21:30:00	yes	4/25/21 20:10	4/25/21 20:37	4/25/21 21:09	4/25/21 21:43	4/26/21 5:12	4/26/21 5:45	4/26/21 6:17	4/26/21 6:44	28.5	98.2
Spring	2021	thrush	UPSA	1	Kessler	4/25/21	20:30:00	10:30:00	0:51:30	21:21:30	4/25/21 21:21	21:30:00	yes	4/25/21 20:10	4/25/21 20:37	4/25/21 21:09	4/25/21 21:43	4/26/21 5:12	4/26/21 5:45	4/26/21 6:17	4/26/21 6:44	28.5	98.2
Spring	2021	thrush	UPSA	1	Kessler	4/25/21	20:30:00	10:30:00	0:51:31	21:21:30	4/25/21 21:21	21:30:00	yes	4/25/21 20:10	4/25/21 20:37	4/25/21 21:09	4/25/21 21:43	4/26/21 5:12	4/26/21 5:45	4/26/21 6:17	4/26/21 6:44	28.5	98.2
Spring	2021	thrush	UPSA	1	Kessler	4/25/21	20:30:00	10:30:00	2:34:55	23:04:54	4/25/21 23:04	23:00:00	no	4/25/21 20:10	4/25/21 20:37	4/25/21 21:09	4/25/21 21:43	4/26/21 5:12	4/26/21 5:45	4/26/21 6:17	4/26/21 6:44	43.3	98.4
Spring	2021	thrush	UPSA	1	Kessler	4/25/21	20:30:00	10:30:00	2:34:58	23:04:58	4/25/21 23:04	23:00:00	yes	4/25/21 20:10	4/25/21 20:37	4/25/21 21:09	4/25/21 21:43	4/26/21 5:12	4/26/21 5:45	4/26/21 6:17	4/26/21 6:44	43.3	98.4
Spring	2021	thrush	WIWA	1	Kessler	4/25/21	20:30:00	10:30:00	4:19:41	0:49:41	4/26/21 0:49	1:00:00	no	4/25/21 20:10	4/25/21 20:37	4/25/21 21:09	4/25/21 21:43	4/26/21 5:12	4/26/21 5:45	4/26/21 6:17	4/26/21 6:44	48.8	98.6
Spring	2021	thrush	UPSA	1	Kessler	4/25/21	20:30:00	10:30:00	4:33:17	1:03:16	4/26/21 1:03	1:00:00	no	4/25/21 20:10	4/25/21 20:37	4/25/21 21:09	4/25/21 21:43	4/26/21 5:12	4/26/21 5:45	4/26/21 6:17	4/26/21 6:44	48.6	98.7
Spring	2021	thrush	UPSA	1	Kessler	4/25/21	20:30:00	10:30:00	4:35:35	1:05:35	4/26/21 1:05	1:00:00	no	4/25/21 20:10	4/25/21 20:37	4/25/21 21:09	4/25/21 21:43	4/26/21 5:12	4/26/21 5:45	4/26/21 6:17	4/26/21 6:44	48.5	98.7
Spring	2021	thrush	UPSA	1	Kessler	4/25/21	20:30:00	10:30:00	4:41:32	1:11:32	4/26/21 1:11	1:00:00	no	4/25/21 20:10	4/25/21 20:37	4/25/21 21:09	4/25/21 21:43	4/26/21 5:12	4/26/21 5:45	4/26/21 6:17	4/26/21 6:44	48.3	98.7
Spring	2021	thrush	KILL	0	Kessler	4/25/21	20:30:00	10:30:00	4:46:16	1:16:15	4/26/21 1:16	1:30:00	no	4/25/21 20:10	4/25/21 20:37	4/25/21 21:09	4/25/21 21:43	4/26/21 5:12	4/26/21 5:45	4/26/21 6:17	4/26/21 6:44	48.1	98.7
Spring	2021	thrush	KILL	0	Kessler	4/25/21	20:30:00	10:30:00	4:46:27	1:16:27	4/26/21 1:16	1:30:00	yes	4/25/21 20:10	4/25/21 20:37	4/25/21 21:09	4/25/21 21:43	4/26/21 5:12	4/26/21 5:45	4/26/21 6:17	4/26/21 6:44	48.1	98.7
Spring	2021	thrush	KILL	0	Kessler	4/25/21	20:30:00	10:30:00	4:46:28	1:16:27	4/26/21 1:16	1:30:00	yes	4/25/21 20:10	4/25/21 20:37	4/25/21 21:09	4/25/21 21:43	4/26/21 5:12	4/26/21 5:45	4/26/21 6:17	4/26/21 6:44	48.1	98.7
Spring	2021	thrush	KILL	0	Kessler	4/25/21	20:30:00	10:30:00	4:47:56	1:17:56	4/26/21 1:17	1:30:00	no	4/25/21 20:10	4/25/21 20:37	4/25/21 21:09	4/25/21 21:43	4/26/21 5:12	4/26/21 5:45	4/26/21 6:17	4/26/21 6:44	48	98.7
Spring	2021	thrush	KILL	0	Kessler	4/25/21	20:30:00	10:30:00	4:47:57	1:17:56	4/26/21 1:17	1:30:00	yes	4/25/21 20:10	4/25/21 20:37	4/25/21 21:09	4/25/21 21:43	4/26/21 5:12	4/26/21 5:45	4/26/21 6:17	4/26/21 6:44	48	98.7
Spring	2021	thrush	KILL	0	Kessler	4/25/21	20:30:00	10:30:00	4:48:10	1:18:09	4/26/21 1:18	1:30:00	yes	4/25/21 20:10	4/25/21 20:37	4/25/21 21:09	4/25/21 21:43	4/26/21 5:12	4/26/21 5:45	4/26/21 6:17	4/26/21 6:44	48	98.7
Spring	2021	thrush	KILL	0	Kessler	4/25/21	20:30:00	10:30:00	4:48:23	1:18:22	4/26/21 1:18	1:30:00	yes	4/25/21 20:10	4/25/21 20:37	4/25/21 21:09	4/25/21 21:43	4/26/21 5:12	4/26/21 5:45	4/26/21 6:17	4/26/21 6:44	48	98.7
Spring	2021	thrush	KILL	0	Kessler	4/25/21	20:30:00	10:30:00	4:50:20	1:20:19	4/26/21 1:20	1:30:00	no	4/25/21 20:10	4/25/21 20:37	4/25/21 21:09	4/25/21 21:43	4/26/21 5:12	4/26/21 5:45	4/26/21 6:17	4/26/21 6:44	47.9	98.7
Spring	2021	thrush	KILL	0	Kessler	4/25/21	20:30:00	10:30:00	4:52:07	1:22:06	4/26/21 1:22	1:30:00	no	4/25/21 20:10	4/25/21 20:37	4/25/21 21:09	4/25/21 21:43	4/26/21 5:12	4/26/21 5:45	4/26/21 6:17	4/26/21 6:44	47.8	98.7
Spring	2021	thrush	SWTH	1	Kessler	4/25/21	20:30:00	10:30:00	4:52:17	1:22:17	4/26/21 1:22	1:30:00	no	4/25/21 20:10	4/25/21 20:37	4/25/21 21:09	4/25/21 21:43	4/26/21 5:12	4/26/21 5:45	4/26/21 6:17	4/26/21 6:44	47.8	98.7
Spring	2021	thrush	UPSA	1	Kessler	4/25/21	20:30:00	10:30:00	4:59:09	1:29:09	4/26/21 1:29	1:30:00	no	4/25/21 20:10	4/25/21 20:37	4/25/21 21:09	4/25/21 21:43	4/26/21 5:12	4/26/21 5:45	4/26/21 6:17	4/26/21 6:44	47.4	98.7
Spring	2021	thrush	UPSA	1	Kessler	4/25/21	20:30:00	10:30:00	5:01:22	1:31:22	4/26/21 1:31	1:30:00	no	4/25/21 20:10	4/25/21 20:37	4/25/21 21:09	4/25/21 21:43	4/26/21 5:12	4/26/21 5:45	4/26/21 6:17	4/26/21 6:44	47.3	98.7
Spring	2021	thrush	SWTH	1	Kessler	4/25/21	20:30:00	10:30:00	5:12:08	1:42:07	4/26/21 1:42	1:30:00	no	4/25/21 20:10	4/25/21 20:37	4/25/21 21:09	4/25/21 21:43	4/26/21 5:12	4/26/21 5:45	4/26/21 6:17	4/26/21 6:44	46.5	98.7
Spring	2021	thrush	UPSA	1	Kessler	4/25/21	20:30:00	10:30:00	5:23:50	1:53:49	4/26/21 1:53	2:00:00	no	4/25/21 20:10	4/25/21 20:37	4/25/21 21:09	4/25/21 21:43	4/26/21 5:12	4/26/21 5:45	4/26/21 6:17	4/26/21 6:44	45.6	98.8
Spring	2021	thrush	UPSA	1	Kessler	4/25/21	20:30:00	10:30:00	5:23:55	1:53:54	4/26/21 1:53	2:00:00	yes	4/25/21 20:10	4/25/21 20:37	4/25/21 21:09	4/25/21 21:43	4/26/21 5:12	4/26/21 5:45	4/26/21 6:17	4/26/21 6:44	45.6	98.8
Spring	2021	thrush	UPSA	1	Kessler	4/25/21	20:30:00	10:30:00	5:39:09	2:09:09	4/26/21 2:09	2:00:00	no	4/25/21 20:10	4/25/21 20:37	4/25/21 21:09	4/25/21 21:43	4/26/21 5:12	4/26/21 5:45	4/26/21 6:17	4/26/21 6:44	44.1	98.8
Spring	2021	thrush	UPSA	1	Kessler	4/25/21	20:30:00	10:30:00	6:19:20	2:49:20	4/26/21 2:49	3:00:00	no	4/25/21 20:10	4/25/21 20:37	4/25/21 21:09	4/25/21 21:43	4/26/21 5:12	4/26/21 5:45	4/26/21 6:17	4/26/21 6:44	39.3	98.9
Spring	2021	thrush	SWTH	1	Kessler	4/25/21	20:30:00	10:30:00	6:48:48	3:18:48	4/26/21 3:18	3:30:00	no	4/25/21 20:10	4/25/21 20:37	4/25/21 21:09	4/25/21 21:43	4/26/21 5:12	4/26/21 5:45	4/26/21 6:17	4/26/21 6:44	35.1	98.9
Spring	2021	thrush	SWTH	1	Kessler	4/25/21	20:30:00	10:30:00	8:25:45	4:55:45	4/26/21 4:55	5:00:00	no	4/25/21 20:10	4/25/21 20:37	4/25/21 21:09	4/25/21 21:43	4/26/21 5:12	4/26/21 5:45	4/26/21 6:17	4/26/21 6:44	18.5	99.1
Spring	2021	thrush	UPSA	1	Kessler	4/25/21	20:30:00	10:30:00	8:31:33	5:01:33	4/26/21 5:01	5:00:00	no	4/25/21 20:10	4/25/21 20:37	4/25/21 21:09	4/25/21 21:43	4/26/21 5:12	4/26/21 5:45	4/26/21 6:17	4/26/21 6:44	17.4	99.1
Spring	2021	thrush	LEYE	1	Kessler	4/25/21	20:30:00	10:30:00	8:40:27	5:10:26	4/26/21 5:10	5:00:00	no	4/25/21 20:10	4/25/21 20:37	4/25/21 21:09	4/25/21 21:43	4/26/21 5:12	4/26/21 5:45	4/26/21 6:17	4/26/21 6:44	15.8	99.1
Spring	2021	thrush	STFL	0	Kessler	4/25/21	20:30:00	10:30:00	9:01:57	5:31:56	4/26/21 5:31	5:30:00	no	4/25/21 20:10	4/25/21 20:37	4/25/21 21:09	4/25/21 21:43	4/26/21 5:12	4/26/21 5:45	4/26/21 6:17	4/26/21 6:44	11.7	99.1
Spring	2021	thrush	STFL	0	Kessler	4/25/21	20:30:00	10:30:00	9:02:52	5:32:52	4/26/21 5:32	5:30:00	yes	4/25/21 20:10	4/25/21 20:37	4/25/21 21:09	4/25/21 21:43	4/26/21 5:12	4/26/21 5:45	4/26/21 6:17	4/26/21 6:44	11.5	99.1
Spring	2021	thrush	SWTH	0	Kessler	4/25/21	20:30:00	10:30:00	9:21:48	5:51:48	4/26/21 5:51	6:00:00	no	4/25/21 20:10	4/25/21 20:37	4/25/21 21:09	4/25/21 21:43	4/26/21 5:12	4/26/21 5:45	4/26/21 6:17	4/26/21 6:44	7.9	99.2
Spring	2021	thrush	SWTH	0	Kessler	4/25/21	20:30:00	10:30:00	9:30:06	6:00:05	4/26/21 6:00	6:00:00	no	4/25/21 20:10	4/25/21 20:37	4/25/21 21:09	4/25/21 21:43	4/26/21 5:12	4/26/21 5:45	4/26/21 6:17	4/26/21 6:44	6.3	99.2
Spring	2021	thrush	UPSA	0	Kessler	4/25/21	20:30:00	10:30:00	9:30:55	6:00:55	4/26/21 6:00	6:00:00	no	4/25/21 20:10	4/25/21 20:37	4/25/21 21:09	4/25/21 21:43	4/26/21 5:12	4/26/21 5:45	4/26/21 6:17	4/26/21 6:44	6.1	99.2
Spring	2021	thrush	UPSA	0	Kessler	4/25/21	20:30:00	10:30:00	9:30:57	6:00:57	4/26/21 6:00	6:00:00	yes	4/25/21 20:10	4/25/21 20:37	4/25/21 21:09	4/25/21 21:43	4/26/21 5:12	4/26/21 5:45	4/26/21 6:17	4/26/21 6:44	6.1	99.2
Spring	2021	thrush	STFL	0	Kessler	4/25/21	20:30:00	10:30:00	9:32:16	6:02:15	4/26/21 6:02	6:00:00	no	4/25/21 20:10	4/25/21 20:37	4/25/21 21:09	4/25/21 21:43	4/26/21 5:12	4/26/21 5:45	4/26/21 6:17	4/26/21 6:44	5.8	99.2
Spring	2021	thrush	SAVS	0	Kessler	4/25/21	20:30:00	10:30:00	9:55:53	6:25:53	4/26/21 6:25	6:30:00	no	4/25/21 20:10	4/25/21 20:37	4/25/21 21:09	4/25/21 21:43	4/26/21 5:12	4/26/21 5:45	4/26/21 6:17	4/26/21 6:44	1.2	99.2
Spring	2021	thrush	DICK	0	Kessler	4/25/21	20:30:00	10:30:00	10:10:47	6:40:47	4/26/21 6:40	6:30:00	no	4/25/21 20:10	4/25/21 20:37	4/25/21 21:09	4/25/21 21:43	4/26/21 5:12	4/26/21 5:45	4/26/21 6:17	4/26/21 6:44	-1.7	99.2
Spring	2021	thrush	DICK	0	Kessler	4/25/21	20:30:00	10:30:00	10:10:50	6:40:49	4/26/21 6:40	6:30:00	yes	4/25/21 20:10	4/25/21 20:37	4/25/21 21:09	4/25/21 21:43	4/26/21 5:12	4/26/21 5:45	4/26/21 6:17	4/26/21 6:44	-1.7	99.2
Spring	2021	thrush	DICK	0	Kessler	4/25/21	20:30:00	10:30:00	10:10:50	6:40:50	4/26/21 6:40	6:30:00	yes	4/25/21 20:10	4/25/21 20:37	4/25/21 21:09	4/25/21 21:43	4/26/21 5:12	4/26/21 5:45	4/26/21 6:17	4/26/21 6:44	-1.8	99.2
Spring	2021	thrush	DICK	0	Kessler	4/25/21	20:30:00	10:30:00	10:10:52	6:40:52	4/26/21 6:40	6:30:00	yes	4/25/21 20:10	4/25/21 20:37	4/25/21 21:09	4/25/21 21:43	4/26/21 5:12	4/26/21 5:45	4/26/21 6:17	4/26/21 6:44	-1.8	99.2
Spring	2021	thrush	SWTH	1	Kessler	5/26/21	20:30:00	10:30:00	3:04:22	23:34:22	5/26/21 23:34	23:30:00	no	5/26/21 20:35	5/26/21 21:04	5/26/21 21:39	5/26/21 22:17	5/27/21 4:36	5/27/21 5:14	5/27/21 5:50	5/27/21 6:19	20	99.2
Spring	2021	thrush	SWTH	1	Kessler	5/26/21	20:30:00	10:30:00	3:37:17	0:07:17	5/27/21 0:07	0:00:00	no	5/26/21 20:35	5/26/21 21:04	5/26/21 21:39	5/26/21 22:17	5/27/21 4:36	5/27/21 5:14	5/27/21 5:50	5/27/21 6:19	23.7	99.2
Spring	2021	thrush	SWTH	1	Kessler	5/26/21	20:30:00	10:30:00	4:00:27	0:30:27	5/27/21 0:30	0:30:00	no	5/26/21 20:35	5/26/21 21:04	5/26/21 21:39	5/26/21 22:17	5/27/21 4:36	5/27/21 5:14	5/27/21 5:50	5/27/21 6:19	25.8	99.1
Spring	2021	thrush	SWTH	1	Kessler	5/26/21	20:30:00	10:30:00	4:01:30	0:31:29	5/27/21 0:31	0:30:00	no	5/26/21 20:35	5/26/21 21:04	5/26/21 21:39	5/26/21 22:17	5/27/21 4:36	5/27/21 5:14	5/27/21 5:50	5/27/21 6:19	25.9	99.1
Spring	2021	thrush	SWTH	1	Kessler	5/26/21	20:30:00	10:30:00	4:03:11	0:33:11	5/27/21 0:33	0:30:00	no	5/26/21 20:35	5/26/21 21:04	5/26/21 21:39	5/26/21 22:17	5/27/21 4:36	5/27/21 5:14	5/27/21 5:50	5/27/21 6:19	26.1	99.1
Spring	2021	thrush	SWTH	1	Kessler	5/26/21	20:30:00	10:30:00	4:04:12	0:34:11	5/27/21 0:34	0:30:00	no	5/26/21 20:35	5/26/21 21:04	5/26/21 21:39	5/26/21 22:17	5/27/21 4:36	5/27/21 5:14	5/27/21 5:50	5/27/21 6:19	26.2	99.1
Spring	2021	thrush	SWTH	1	Kessler	5/26/21	20:30:00	10:30:00	4:04:47	0:34:47	5/27/21 0:34	0:30:00	yes	5/26/21 20:35	5/26/21 21:04	5/26/21 21:39	5/26/21 22:17	5/27/21 4:36	5/27/21 5:14	5/27/21 5:50	5/27/21 6:19	26.2	99.1
Spring	2021	thrush	SWTH	1	Kessler	5/26/21	20:30:00	10:30:00	4:06:39	0:36:38	5/27/21 0:36	0:30:00	no	5/26/21 20:35	5/26/21 21:04	5/26/21 21:39	5/26/21 22:17	5/27/21 4:36	5/27/21 5:14	5/27/21 5:50	5/27/21 6:19	26.4	99.1
Spring	2021	thrush	SWTH	1	Kessler	5/26/21	20:30:00	10:30:00	4:06:55	0:36:55	5/27/21 0:36	0:30:00	yes	5/26/21 20:35	5/26/21 21:04	5/26/21 21:39	5/26/21 22:17	5/27/21 4:36	5/27/21 5:14	5/27/21 5:50	5/27/21 6:19	26.4	99.1
Spring	2021	thrush	SWTH	1	Kessler	5/26/21	20:30:00	10:30:00	4:08:36	0:38:35	5/27/21 0:38	0:30:00	no	5/26/21 20:35	5/26/21 21:04	5/26/21 21:39	5/26/21 22:17	5/27/21 4:36	5/27/21 5:14	5/27/21 5:50	5/27/21 6:19	26.5	99.1
Spring	2021	thrush	SWTH	1	Kessler	5/26/21	20:30:00	10:30:00	4:08:49	0:38:48	5/27/21 0:38	0:30:00	yes	5/26/21 20:35	5/26/21 21:04	5/26/21 21:39	5/26/21 22:17	5/27/21 4:36	5/27/21 5:14	5/27/21 5:50	5/27/21 6:19	26.5	99.1
Spring	2021	thrush	SWTH	1	Kessler	5/26/21	20:30:00	10:30:00	4:09:25	0:39:24	5/27/21 0:39	0:30:00	yes	5/26/21 20:35	5/26/21 21:04	5/26/21 21:39	5/26/21 22:17	5/27/21 4:36	5/27/21 5:14	5/27/21 5:50	5/27/21 6:19	26.6	99.1
Spring	2021	thrush	SWTH	1	Kessler	5/26/21	20:30:00	10:30:00	4:12:29	0:42:28	5/27/21 0:42	0:30:00	no	5/26/21 20:35	5/26/21 21:04	5/26/21 21:39	5/26/21 22:17	5/27/21 4:36	5/27/21 5:14	5/27/21 5:50	5/27/21 6:19	26.8	99.1
Spring	2021	thrush	SWTH	1	Kessler	5/26/21	20:30:00	10:30:00	4:13:11	0:43:10	5/27/21 0:43	0:30:00	yes	5/26/21 20:35	5/26/21 21:04	5/26/21 21:39	5/26/21 22:17	5/27/21 4:36	5/27/21 5:14	5/27/21 5:50	5/27/21 6:19	26.9	99.1
Spring	2021	thrush	SWTH	1	Kessler	5/26/21	20:30:00	10:30:00	4:46:34	1:16:33	5/27/21 1:16	1:30:00	no	5/26/21 20:35	5/26/21 21:04	5/26/21 21:39	5/26/21 22:17	5/27/21 4:36	5/27/21 5:14	5/27/21 5:50	5/27/21 6:19	29	99
Spring	2021	thrush	SWTH	1	Kessler	5/26/21	20:30:00	10:30:00	4:47:05	1:17:04	5/27/21 1:17	1:30:00	yes	5/26/21 20:35	5/26/21 21:04	5/26/21 21:39	5/26/21 22:17	5/27/21 4:36	5/27/21 5:14	5/27/21 5:50	5/27/21 6:19	29.1	99
Spring	2021	thrush	SWTH	1	Kessler	5/26/21	20:30:00	10:30:00	5:08:21	1:38:20	5/27/21 1:38	1:30:00	no	5/26/21 20:35	5/26/21 21:04	5/26/21 21:39	5/26/21 22:17	5/27/21 4:36	5/27/21 5:14	5/27/21 5:50	5/27/21 6:19	30	99
Spring	2021	thrush	SWTH	1	Kessler	5/26/21	20:30:00	10:30:00	5:34:20	2:04:20	5/27/21 2:04	2:00:00	no	5/26/21 20:35	5/26/21 21:04	5/26/21 21:39	5/26/21 22:17	5/27/21 4:36	5/27/21 5:14	5/27/21 5:50	5/27/21 6:19	30.5	99
Spring	2021	thrush	SWTH	1	Kessler	5/26/21	20:30:00	10:30:00	5:49:00	2:19:00	5/27/21 2:19	2:30:00	no	5/26/21 20:35	5/26/21 21:04	5/26/21 21:39	5/26/21 22:17	5/27/21 4:36	5/27/21 5:14	5/27/21 5:50	5/27/21 6:19	30.6	98.9
Spring	2021	thrush	SWTH	1	Kessler	5/26/21	20:30:00	10:30:00	6:04:08	2:34:07	5/27/21 2:34	2:30:00	no	5/26/21 20:35	5/26/21 21:04	5/26/21 21:39	5/26/21 22:17	5/27/21 4:36	5/27/21 5:14	5/27/21 5:50	5/27/21 6:19	30.4	98.9
Spring	2021	thrush	SWTH	1	Kessler	5/26/21	20:30:00	10:30:00	6:06:25	2:36:25	5/27/21 2:36	2:30:00	no	5/26/21 20:35	5/26/21 21:04	5/26/21 21:39	5/26/21 22:17	5/27/21 4:36	5/27/21 5:14	5/27/21 5:50	5/27/21 6:19	30.4	98.9
Spring	2021	thrush	SWTH	1	Kessler	5/26/21	20:30:00	10:30:00	6:08:55	2:38:54	5/27/21 2:38	2:30:00	no	5/26/21 20:35	5/26/21 21:04	5/26/21 21:39	5/26/21 22:17	5/27/21 4:36	5/27/21 5:14	5/27/21 5:50	5/27/21 6:19	30.3	98.9
Spring	2021	thrush	SWTH	1	Kessler	5/26/21	20:30:00	10:30:00	7:18:24	3:48:24	5/27/21 3:48	4:00:00	no	5/26/21 20:35	5/26/21 21:04	5/26/21 21:39	5/26/21 22:17	5/27/21 4:36	5/27/21 5:14	5/27/21 5:50	5/27/21 6:19	26.9	98.8
Spring	2021	thrush	STFL	0	Kessler	5/26/21	20:30:00	10:30:00	8:40:13	5:10:13	5/27/21 5:10	5:00:00	no	5/26/21 20:35	5/26/21 21:04	5/26/21 21:39	5/26/21 22:17	5/27/21 4:36	5/27/21 5:14	5/27/21 5:50	5/27/21 6:19	18.3	98.6
Spring	2021	thrush	STFL	0	Kessler	5/26/21	20:30:00	10:30:00	8:46:54	5:16:53	5/27/21 5:16	5:30:00	no	5/26/21 20:35	5/26/21 21:04	5/26/21 21:39	5/26/21 22:17	5/27/21 4:36	5/27/21 5:14	5/27/21 5:50	5/27/21 6:19	17.5	98.6
Spring	2021	thrush	STFL	0	Kessler	5/26/21	20:30:00	10:30:00	8:46:56	5:16:55	5/27/21 5:16	5:30:00	yes	5/26/21 20:35	5/26/21 21:04	5/26/21 21:39	5/26/21 22:17	5/27/21 4:36	5/27/21 5:14	5/27/21 5:50	5/27/21 6:19	17.5	98.6
Spring	2021	thrush	STFL	0	Kessler	5/26/21	20:30:00	10:30:00	8:47:01	5:17:00	5/27/21 5:17	5:30:00	yes	5/26/21 20:35	5/26/21 21:04	5/26/21 21:39	5/26/21 22:17	5/27/21 4:36	5/27/21 5:14	5/27/21 5:50	5/27/21 6:19	17.5	98.6
Spring	2021	thrush	STFL	0	Kessler	5/26/21	20:30:00	10:30:00	8:58:45	5:28:45	5/27/21 5:28	5:30:00	no	5/26/21 20:35	5/26/21 21:04	5/26/21 21:39	5/26/21 22:17	5/27/21 4:36	5/27/21 5:14	5/27/21 5:50	5/27/21 6:19	15.9	98.6
Spring	2021	thrush	STFL	0	Kessler	5/26/21	20:30:00	10:30:00	8:58:45	5:28:45	5/27/21 5:28	5:30:00	yes	5/26/21 20:35	5/26/21 21:04	5/26/21 21:39	5/26/21 22:17	5/27/21 4:36	5/27/21 5:14	5/27/21 5:50	5/27/21 6:19	15.9	98.6
Spring	2021	tseep	PROW	1	Kessler	3/28/21	20:00:00	11:00:00	2:52:51	22:52:51	3/28/21 22:52	23:00:00	no	3/28/21 19:48	3/28/21 20:13	3/28/21 20:43	3/28/21 21:14	3/29/21 5:55	3/29/21 6:25	3/29/21 6:55	3/29/21 7:20	32	99.6
Spring	2021	tseep	SAVS	1	Kessler	3/28/21	20:00:00	11:00:00	3:20:06	23:20:06	3/28/21 23:20	23:30:00	no	3/28/21 19:48	3/28/21 20:13	3/28/21 20:43	3/28/21 21:14	3/29/21 5:55	3/29/21 6:25	3/29/21 6:55	3/29/21 7:20	36.5	99.6
Spring	2021	tseep	SAVS	1	Kessler	3/28/21	20:00:00	11:00:00	4:26:57	0:26:56	3/29/21 0:26	0:30:00	no	3/28/21 19:48	3/28/21 20:13	3/28/21 20:43	3/28/21 21:14	3/29/21 5:55	3/29/21 6:25	3/29/21 6:55	3/29/21 7:20	45.9	99.6
Spring	2021	tseep	SAVS	1	Kessler	3/28/21	20:00:00	11:00:00	5:19:51	1:19:50	3/29/21 1:19	1:30:00	no	3/28/21 19:48	3/28/21 20:13	3/28/21 20:43	3/28/21 21:14	3/29/21 5:55	3/29/21 6:25	3/29/21 6:55	3/29/21 7:20	50.7	99.5
Spring	2021	tseep	WCSP	1	Kessler	4/25/21	20:30:00	10:30:00	3:29:11	23:59:10	4/25/21 23:59	0:00:00	no	4/25/21 20:10	4/25/21 20:37	4/25/21 21:09	4/25/21 21:43	4/26/21 5:12	4/26/21 5:45	4/26/21 6:17	4/26/21 6:44	47.8	98.5
Spring	2021	tseep	GRSP	1	Kessler	4/25/21	20:30:00	10:30:00	3:50:06	0:20:05	4/26/21 0:20	0:30:00	no	4/25/21 20:10	4/25/21 20:37	4/25/21 21:09	4/25/21 21:43	4/26/21 5:12	4/26/21 5:45	4/26/21 6:17	4/26/21 6:44	48.6	98.6
Spring	2021	tseep	GRSP	1	Kessler	4/25/21	20:30:00	10:30:00	3:50:06	0:20:05	4/26/21 0:20	0:30:00	yes	4/25/21 20:10	4/25/21 20:37	4/25/21 21:09	4/25/21 21:43	4/26/21 5:12	4/26/21 5:45	4/26/21 6:17	4/26/21 6:44	48.6	98.6
Spring	2021	tseep	WCSP	1	Kessler	4/25/21	20:30:00	10:30:00	3:57:34	0:27:34	4/26/21 0:27	0:30:00	no	4/25/21 20:10	4/25/21 20:37	4/25/21 21:09	4/25/21 21:43	4/26/21 5:12	4/26/21 5:45	4/26/21 6:17	4/26/21 6:44	48.8	98.6
Spring	2021	tseep	GRSP	1	Kessler	4/25/21	20:30:00	10:30:00	3:59:35	0:29:35	4/26/21 0:29	0:30:00	no	4/25/21 20:10	4/25/21 20:37	4/25/21 21:09	4/25/21 21:43	4/26/21 5:12	4/26/21 5:45	4/26/21 6:17	4/26/21 6:44	48.8	98.6
Spring	2021	tseep	GRSP	1	Kessler	4/25/21	20:30:00	10:30:00	4:12:51	0:42:51	4/26/21 0:42	0:30:00	no	4/25/21 20:10	4/25/21 20:37	4/25/21 21:09	4/25/21 21:43	4/26/21 5:12	4/26/21 5:45	4/26/21 6:17	4/26/21 6:44	48.9	98.6
Spring	2021	tseep	WIWA	1	Kessler	4/25/21	20:30:00	10:30:00	4:19:41	0:49:41	4/26/21 0:49	1:00:00	no	4/25/21 20:10	4/25/21 20:37	4/25/21 21:09	4/25/21 21:43	4/26/21 5:12	4/26/21 5:45	4/26/21 6:17	4/26/21 6:44	48.8	98.6
Spring	2021	tseep	KILL	0	Kessler	4/25/21	20:30:00	10:30:00	4:45:53	1:15:53	4/26/21 1:15	1:30:00	no	4/25/21 20:10	4/25/21 20:37	4/25/21 21:09	4/25/21 21:43	4/26/21 5:12	4/26/21 5:45	4/26/21 6:17	4/26/21 6:44	48.1	98.7
Spring	2021	tseep	KILL	0	Kessler	4/25/21	20:30:00	10:30:00	0.201388889	1:19:59	4/26/21 1:19	1:30:00	no	4/25/21 20:10	4/25/21 20:37	4/25/21 21:09	4/25/21 21:43	4/26/21 5:12	4/26/21 5:45	4/26/21 6:17	4/26/21 6:44	47.9	98.7
Spring	2021	tseep	KILL	0	Kessler	4/25/21	20:30:00	10:30:00	4:50:16	1:20:16	4/26/21 1:20	1:30:00	yes	4/25/21 20:10	4/25/21 20:37	4/25/21 21:09	4/25/21 21:43	4/26/21 5:12	4/26/21 5:45	4/26/21 6:17	4/26/21 6:44	47.9	98.7
Spring	2021	tseep	SAVS	1	Kessler	4/25/21	20:30:00	10:30:00	5:06:13	1:36:12	4/26/21 1:36	1:30:00	no	4/25/21 20:10	4/25/21 20:37	4/25/21 21:09	4/25/21 21:43	4/26/21 5:12	4/26/21 5:45	4/26/21 6:17	4/26/21 6:44	46.9	98.7
Spring	2021	tseep	WCSP	1	Kessler	4/25/21	20:30:00	10:30:00	5:17:14	1:47:14	4/26/21 1:47	2:00:00	no	4/25/21 20:10	4/25/21 20:37	4/25/21 21:09	4/25/21 21:43	4/26/21 5:12	4/26/21 5:45	4/26/21 6:17	4/26/21 6:44	46.1	98.8
Spring	2021	tseep	SAVS	1	Kessler	4/25/21	20:30:00	10:30:00	5:44:34	2:14:34	4/26/21 2:14	2:00:00	no	4/25/21 20:10	4/25/21 20:37	4/25/21 21:09	4/25/21 21:43	4/26/21 5:12	4/26/21 5:45	4/26/21 6:17	4/26/21 6:44	43.6	98.8
Spring	2021	tseep	SAVS	1	Kessler	4/25/21	20:30:00	10:30:00	5:53:39	2:23:39	4/26/21 2:23	2:30:00	no	4/25/21 20:10	4/25/21 20:37	4/25/21 21:09	4/25/21 21:43	4/26/21 5:12	4/26/21 5:45	4/26/21 6:17	4/26/21 6:44	42.5	98.8
Spring	2021	tseep	SAVS	1	Kessler	4/25/21	20:30:00	10:30:00	5:53:45	2:23:44	4/26/21 2:23	2:30:00	yes	4/25/21 20:10	4/25/21 20:37	4/25/21 21:09	4/25/21 21:43	4/26/21 5:12	4/26/21 5:45	4/26/21 6:17	4/26/21 6:44	42.5	98.8
Spring	2021	tseep	CHSP	1	Kessler	4/25/21	20:30:00	10:30:00	6:06:11	2:36:11	4/26/21 2:36	2:30:00	no	4/25/21 20:10	4/25/21 20:37	4/25/21 21:09	4/25/21 21:43	4/26/21 5:12	4/26/21 5:45	4/26/21 6:17	4/26/21 6:44	41	98.8
Spring	2021	tseep	CCSP	1	Kessler	4/25/21	20:30:00	10:30:00	6:54:34	3:24:34	4/26/21 3:24	3:30:00	no	4/25/21 20:10	4/25/21 20:37	4/25/21 21:09	4/25/21 21:43	4/26/21 5:12	4/26/21 5:45	4/26/21 6:17	4/26/21 6:44	34.2	98.9
Spring	2021	tseep	GRSP	1	Kessler	4/25/21	20:30:00	10:30:00	7:16:55	3:46:55	4/26/21 3:46	4:00:00	no	4/25/21 20:10	4/25/21 20:37	4/25/21 21:09	4/25/21 21:43	4/26/21 5:12	4/26/21 5:45	4/26/21 6:17	4/26/21 6:44	30.7	99
Spring	2021	tseep	SAVS	1	Kessler	4/25/21	20:30:00	10:30:00	7:51:45	4:21:45	4/26/21 4:21	4:30:00	no	4/25/21 20:10	4/25/21 20:37	4/25/21 21:09	4/25/21 21:43	4/26/21 5:12	4/26/21 5:45	4/26/21 6:17	4/26/21 6:44	24.7	99
Spring	2021	tseep	WTSP	1	Kessler	4/25/21	20:30:00	10:30:00	8:01:02	4:31:01	4/26/21 4:31	4:30:00	no	4/25/21 20:10	4/25/21 20:37	4/25/21 21:09	4/25/21 21:43	4/26/21 5:12	4/26/21 5:45	4/26/21 6:17	4/26/21 6:44	23	99
Spring	2021	tseep	VESP	1	Kessler	4/25/21	20:30:00	10:30:00	8:17:11	4:47:11	4/26/21 4:47	5:00:00	no	4/25/21 20:10	4/25/21 20:37	4/25/21 21:09	4/25/21 21:43	4/26/21 5:12	4/26/21 5:45	4/26/21 6:17	4/26/21 6:44	20.1	99.1
Spring	2021	tseep	CCSP	1	Kessler	4/25/21	20:30:00	10:30:00	8:26:20	4:56:19	4/26/21 4:56	5:00:00	no	4/25/21 20:10	4/25/21 20:37	4/25/21 21:09	4/25/21 21:43	4/26/21 5:12	4/26/21 5:45	4/26/21 6:17	4/26/21 6:44	18.4	99.1
Spring	2021	tseep	GRSP	1	Kessler	4/25/21	20:30:00	10:30:00	8:26:55	4:56:54	4/26/21 4:56	5:00:00	no	4/25/21 20:10	4/25/21 20:37	4/25/21 21:09	4/25/21 21:43	4/26/21 5:12	4/26/21 5:45	4/26/21 6:17	4/26/21 6:44	18.3	99.1
Spring	2021	tseep	VESP	1	Kessler	4/25/21	20:30:00	10:30:00	8:49:48	5:19:47	4/26/21 5:19	5:30:00	no	4/25/21 20:10	4/25/21 20:37	4/25/21 21:09	4/25/21 21:43	4/26/21 5:12	4/26/21 5:45	4/26/21 6:17	4/26/21 6:44	14	99.1
Spring	2021	tseep	CCSP	1	Kessler	4/25/21	20:30:00	10:30:00	8:53:36	5:23:36	4/26/21 5:23	5:30:00	no	4/25/21 20:10	4/25/21 20:37	4/25/21 21:09	4/25/21 21:43	4/26/21 5:12	4/26/21 5:45	4/26/21 6:17	4/26/21 6:44	13.3	99.1
Spring	2021	tseep	CCSP	1	Kessler	4/25/21	20:30:00	10:30:00	8:53:42	5:23:41	4/26/21 5:23	5:30:00	yes	4/25/21 20:10	4/25/21 20:37	4/25/21 21:09	4/25/21 21:43	4/26/21 5:12	4/26/21 5:45	4/26/21 6:17	4/26/21 6:44	13.3	99.1
Spring	2021	tseep	CCSP	1	Kessler	4/25/21	20:30:00	10:30:00	9:03:48	5:33:48	4/26/21 5:33	5:30:00	no	4/25/21 20:10	4/25/21 20:37	4/25/21 21:09	4/25/21 21:43	4/26/21 5:12	4/26/21 5:45	4/26/21 6:17	4/26/21 6:44	11.3	99.1
Spring	2021	tseep	CCSP	0	Kessler	4/25/21	20:30:00	10:30:00	9:19:26	5:49:25	4/26/21 5:49	6:00:00	no	4/25/21 20:10	4/25/21 20:37	4/25/21 21:09	4/25/21 21:43	4/26/21 5:12	4/26/21 5:45	4/26/21 6:17	4/26/21 6:44	8.3	99.2
Spring	2021	tseep	CCSP	0	Kessler	4/25/21	20:30:00	10:30:00	9:31:33	6:01:33	4/26/21 6:01	6:00:00	no	4/25/21 20:10	4/25/21 20:37	4/25/21 21:09	4/25/21 21:43	4/26/21 5:12	4/26/21 5:45	4/26/21 6:17	4/26/21 6:44	6	99.2
Spring	2021	tseep	CHSP	0	Kessler	4/25/21	20:30:00	10:30:00	9:31:37	6:01:36	4/26/21 6:01	6:00:00	no	4/25/21 20:10	4/25/21 20:37	4/25/21 21:09	4/25/21 21:43	4/26/21 5:12	4/26/21 5:45	4/26/21 6:17	4/26/21 6:44	6	99.2
Spring	2021	tseep	CCSP	0	Kessler	4/25/21	20:30:00	10:30:00	9:36:40	6:06:39	4/26/21 6:06	6:00:00	no	4/25/21 20:10	4/25/21 20:37	4/25/21 21:09	4/25/21 21:43	4/26/21 5:12	4/26/21 5:45	4/26/21 6:17	4/26/21 6:44	5	99.2
Spring	2021	tseep	CHSP	0	Kessler	4/25/21	20:30:00	10:30:00	9:36:50	6:06:50	4/26/21 6:06	6:00:00	no	4/25/21 20:10	4/25/21 20:37	4/25/21 21:09	4/25/21 21:43	4/26/21 5:12	4/26/21 5:45	4/26/21 6:17	4/26/21 6:44	4.9	99.2
Spring	2021	tseep	CHSP	0	Kessler	4/25/21	20:30:00	10:30:00	9:42:20	6:12:20	4/26/21 6:12	6:00:00	no	4/25/21 20:10	4/25/21 20:37	4/25/21 21:09	4/25/21 21:43	4/26/21 5:12	4/26/21 5:45	4/26/21 6:17	4/26/21 6:44	3.9	99.2
Spring	2021	tseep	CCSP	0	Kessler	4/25/21	20:30:00	10:30:00	9:45:11	6:15:10	4/26/21 6:15	6:30:00	no	4/25/21 20:10	4/25/21 20:37	4/25/21 21:09	4/25/21 21:43	4/26/21 5:12	4/26/21 5:45	4/26/21 6:17	4/26/21 6:44	3.3	99.2
Spring	2021	tseep	CHSP	0	Kessler	4/25/21	20:30:00	10:30:00	9:45:18	6:15:17	4/26/21 6:15	6:30:00	no	4/25/21 20:10	4/25/21 20:37	4/25/21 21:09	4/25/21 21:43	4/26/21 5:12	4/26/21 5:45	4/26/21 6:17	4/26/21 6:44	3.3	99.2
Spring	2021	tseep	CHSP	0	Kessler	4/25/21	20:30:00	10:30:00	9:45:22	6:15:21	4/26/21 6:15	6:30:00	yes	4/25/21 20:10	4/25/21 20:37	4/25/21 21:09	4/25/21 21:43	4/26/21 5:12	4/26/21 5:45	4/26/21 6:17	4/26/21 6:44	3.3	99.2
Spring	2021	tseep	SAVS	0	Kessler	4/25/21	20:30:00	10:30:00	9:50:30	6:20:29	4/26/21 6:20	6:30:00	no	4/25/21 20:10	4/25/21 20:37	4/25/21 21:09	4/25/21 21:43	4/26/21 5:12	4/26/21 5:45	4/26/21 6:17	4/26/21 6:44	2.3	99.2
Spring	2021	tseep	SAVS	0	Kessler	4/25/21	20:30:00	10:30:00	9:50:33	6:20:32	4/26/21 6:20	6:30:00	yes	4/25/21 20:10	4/25/21 20:37	4/25/21 21:09	4/25/21 21:43	4/26/21 5:12	4/26/21 5:45	4/26/21 6:17	4/26/21 6:44	2.3	99.2
Spring	2021	tseep	SAVS	0	Kessler	4/25/21	20:30:00	10:30:00	9:50:37	6:20:37	4/26/21 6:20	6:30:00	yes	4/25/21 20:10	4/25/21 20:37	4/25/21 21:09	4/25/21 21:43	4/26/21 5:12	4/26/21 5:45	4/26/21 6:17	4/26/21 6:44	2.2	99.2
Spring	2021	tseep	SAVS	0	Kessler	4/25/21	20:30:00	10:30:00	9:50:44	6:20:43	4/26/21 6:20	6:30:00	yes	4/25/21 20:10	4/25/21 20:37	4/25/21 21:09	4/25/21 21:43	4/26/21 5:12	4/26/21 5:45	4/26/21 6:17	4/26/21 6:44	2.2	99.2
Spring	2021	tseep	SAVS	0	Kessler	4/25/21	20:30:00	10:30:00	9:50:58	6:20:58	4/26/21 6:20	6:30:00	yes	4/25/21 20:10	4/25/21 20:37	4/25/21 21:09	4/25/21 21:43	4/26/21 5:12	4/26/21 5:45	4/26/21 6:17	4/26/21 6:44	2.2	99.2
Spring	2021	tseep	SAVS	0	Kessler	4/25/21	20:30:00	10:30:00	9:53:27	6:23:27	4/26/21 6:23	6:30:00	no	4/25/21 20:10	4/25/21 20:37	4/25/21 21:09	4/25/21 21:43	4/26/21 5:12	4/26/21 5:45	4/26/21 6:17	4/26/21 6:44	1.7	99.2
Spring	2021	tseep	SAVS	0	Kessler	4/25/21	20:30:00	10:30:00	9:54:27	6:24:26	4/26/21 6:24	6:30:00	yes	4/25/21 20:10	4/25/21 20:37	4/25/21 21:09	4/25/21 21:43	4/26/21 5:12	4/26/21 5:45	4/26/21 6:17	4/26/21 6:44	1.5	99.2
Spring	2021	tseep	SAVS	0	Kessler	4/25/21	20:30:00	10:30:00	9:54:31	6:24:30	4/26/21 6:24	6:30:00	yes	4/25/21 20:10	4/25/21 20:37	4/25/21 21:09	4/25/21 21:43	4/26/21 5:12	4/26/21 5:45	4/26/21 6:17	4/26/21 6:44	1.5	99.2
Spring	2021	tseep	SAVS	0	Kessler	4/25/21	20:30:00	10:30:00	9:54:35	6:24:34	4/26/21 6:24	6:30:00	yes	4/25/21 20:10	4/25/21 20:37	4/25/21 21:09	4/25/21 21:43	4/26/21 5:12	4/26/21 5:45	4/26/21 6:17	4/26/21 6:44	1.5	99.2
Spring	2021	tseep	SAVS	0	Kessler	4/25/21	20:30:00	10:30:00	9:54:36	6:24:35	4/26/21 6:24	6:30:00	yes	4/25/21 20:10	4/25/21 20:37	4/25/21 21:09	4/25/21 21:43	4/26/21 5:12	4/26/21 5:45	4/26/21 6:17	4/26/21 6:44	1.5	99.2
Spring	2021	tseep	SAVS	0	Kessler	4/25/21	20:30:00	10:30:00	9:54:49	6:24:48	4/26/21 6:24	6:30:00	yes	4/25/21 20:10	4/25/21 20:37	4/25/21 21:09	4/25/21 21:43	4/26/21 5:12	4/26/21 5:45	4/26/21 6:17	4/26/21 6:44	1.4	99.2
Spring	2021	tseep	SAVS	0	Kessler	4/25/21	20:30:00	10:30:00	9:54:56	6:24:56	4/26/21 6:24	6:30:00	yes	4/25/21 20:10	4/25/21 20:37	4/25/21 21:09	4/25/21 21:43	4/26/21 5:12	4/26/21 5:45	4/26/21 6:17	4/26/21 6:44	1.4	99.2
Spring	2021	tseep	CCSP	0	Kessler	4/25/21	20:30:00	10:30:00	9:55:08	6:25:07	4/26/21 6:25	6:30:00	no	4/25/21 20:10	4/25/21 20:37	4/25/21 21:09	4/25/21 21:43	4/26/21 5:12	4/26/21 5:45	4/26/21 6:17	4/26/21 6:44	1.3	99.2
Spring	2021	tseep	CCSP	0	Kessler	4/25/21	20:30:00	10:30:00	9:55:12	6:25:12	4/26/21 6:25	6:30:00	yes	4/25/21 20:10	4/25/21 20:37	4/25/21 21:09	4/25/21 21:43	4/26/21 5:12	4/26/21 5:45	4/26/21 6:17	4/26/21 6:44	1.3	99.2
Spring	2021	tseep	SAVS	0	Kessler	4/25/21	20:30:00	10:30:00	9:55:19	6:25:18	4/26/21 6:25	6:30:00	yes	4/25/21 20:10	4/25/21 20:37	4/25/21 21:09	4/25/21 21:43	4/26/21 5:12	4/26/21 5:45	4/26/21 6:17	4/26/21 6:44	1.3	99.2
Spring	2021	tseep	CCSP	0	Kessler	4/25/21	20:30:00	10:30:00	9:55:19	6:25:19	4/26/21 6:25	6:30:00	yes	4/25/21 20:10	4/25/21 20:37	4/25/21 21:09	4/25/21 21:43	4/26/21 5:12	4/26/21 5:45	4/26/21 6:17	4/26/21 6:44	1.3	99.2
Spring	2021	tseep	SAVS	0	Kessler	4/25/21	20:30:00	10:30:00	9:55:25	6:25:24	4/26/21 6:25	6:30:00	yes	4/25/21 20:10	4/25/21 20:37	4/25/21 21:09	4/25/21 21:43	4/26/21 5:12	4/26/21 5:45	4/26/21 6:17	4/26/21 6:44	1.3	99.2
Spring	2021	tseep	CCSP	0	Kessler	4/25/21	20:30:00	10:30:00	9:55:26	6:25:25	4/26/21 6:25	6:30:00	yes	4/25/21 20:10	4/25/21 20:37	4/25/21 21:09	4/25/21 21:43	4/26/21 5:12	4/26/21 5:45	4/26/21 6:17	4/26/21 6:44	1.3	99.2
Spring	2021	tseep	CCSP	0	Kessler	4/25/21	20:30:00	10:30:00	9:55:32	6:25:31	4/26/21 6:25	6:30:00	yes	4/25/21 20:10	4/25/21 20:37	4/25/21 21:09	4/25/21 21:43	4/26/21 5:12	4/26/21 5:45	4/26/21 6:17	4/26/21 6:44	1.3	99.2
Spring	2021	tseep	SAVS	0	Kessler	4/25/21	20:30:00	10:30:00	9:55:35	6:25:34	4/26/21 6:25	6:30:00	yes	4/25/21 20:10	4/25/21 20:37	4/25/21 21:09	4/25/21 21:43	4/26/21 5:12	4/26/21 5:45	4/26/21 6:17	4/26/21 6:44	1.3	99.2
Spring	2021	tseep	SAVS	0	Kessler	4/25/21	20:30:00	10:30:00	9:55:41	6:25:40	4/26/21 6:25	6:30:00	yes	4/25/21 20:10	4/25/21 20:37	4/25/21 21:09	4/25/21 21:43	4/26/21 5:12	4/26/21 5:45	4/26/21 6:17	4/26/21 6:44	1.2	99.2
Spring	2021	tseep	SAVS	0	Kessler	4/25/21	20:30:00	10:30:00	9:55:48	6:25:47	4/26/21 6:25	6:30:00	yes	4/25/21 20:10	4/25/21 20:37	4/25/21 21:09	4/25/21 21:43	4/26/21 5:12	4/26/21 5:45	4/26/21 6:17	4/26/21 6:44	1.2	99.2
Spring	2021	tseep	SAVS	0	Kessler	4/25/21	20:30:00	10:30:00	9:55:53	6:25:53	4/26/21 6:25	6:30:00	yes	4/25/21 20:10	4/25/21 20:37	4/25/21 21:09	4/25/21 21:43	4/26/21 5:12	4/26/21 5:45	4/26/21 6:17	4/26/21 6:44	1.2	99.2
Spring	2021	tseep	CCSP	0	Kessler	4/25/21	20:30:00	10:30:00	9:55:56	6:25:56	4/26/21 6:25	6:30:00	yes	4/25/21 20:10	4/25/21 20:37	4/25/21 21:09	4/25/21 21:43	4/26/21 5:12	4/26/21 5:45	4/26/21 6:17	4/26/21 6:44	1.2	99.2
Spring	2021	tseep	CCSP	0	Kessler	4/25/21	20:30:00	10:30:00	9:56:00	6:26:00	4/26/21 6:26	6:30:00	yes	4/25/21 20:10	4/25/21 20:37	4/25/21 21:09	4/25/21 21:43	4/26/21 5:12	4/26/21 5:45	4/26/21 6:17	4/26/21 6:44	1.2	99.2
Spring	2021	tseep	CCSP	0	Kessler	4/25/21	20:30:00	10:30:00	9:56:07	6:26:07	4/26/21 6:26	6:30:00	yes	4/25/21 20:10	4/25/21 20:37	4/25/21 21:09	4/25/21 21:43	4/26/21 5:12	4/26/21 5:45	4/26/21 6:17	4/26/21 6:44	1.2	99.2
Spring	2021	tseep	CCSP	0	Kessler	4/25/21	20:30:00	10:30:00	9:56:11	6:26:11	4/26/21 6:26	6:30:00	yes	4/25/21 20:10	4/25/21 20:37	4/25/21 21:09	4/25/21 21:43	4/26/21 5:12	4/26/21 5:45	4/26/21 6:17	4/26/21 6:44	1.1	99.2
Spring	2021	tseep	CCSP	0	Kessler	4/25/21	20:30:00	10:30:00	9:56:16	6:26:16	4/26/21 6:26	6:30:00	yes	4/25/21 20:10	4/25/21 20:37	4/25/21 21:09	4/25/21 21:43	4/26/21 5:12	4/26/21 5:45	4/26/21 6:17	4/26/21 6:44	1.1	99.2
Spring	2021	tseep	CCSP	0	Kessler	4/25/21	20:30:00	10:30:00	9:56:22	6:26:21	4/26/21 6:26	6:30:00	yes	4/25/21 20:10	4/25/21 20:37	4/25/21 21:09	4/25/21 21:43	4/26/21 5:12	4/26/21 5:45	4/26/21 6:17	4/26/21 6:44	1.1	99.2
Spring	2021	tseep	CCSP	0	Kessler	4/25/21	20:30:00	10:30:00	9:56:26	6:26:25	4/26/21 6:26	6:30:00	yes	4/25/21 20:10	4/25/21 20:37	4/25/21 21:09	4/25/21 21:43	4/26/21 5:12	4/26/21 5:45	4/26/21 6:17	4/26/21 6:44	1.1	99.2
Spring	2021	tseep	CCSP	0	Kessler	4/25/21	20:30:00	10:30:00	9:56:30	6:26:30	4/26/21 6:26	6:30:00	yes	4/25/21 20:10	4/25/21 20:37	4/25/21 21:09	4/25/21 21:43	4/26/21 5:12	4/26/21 5:45	4/26/21 6:17	4/26/21 6:44	1.1	99.2
Spring	2021	tseep	CCSP	0	Kessler	4/25/21	20:30:00	10:30:00	9:56:41	6:26:41	4/26/21 6:26	6:30:00	yes	4/25/21 20:10	4/25/21 20:37	4/25/21 21:09	4/25/21 21:43	4/26/21 5:12	4/26/21 5:45	4/26/21 6:17	4/26/21 6:44	1	99.2
Spring	2021	tseep	CCSP	0	Kessler	4/25/21	20:30:00	10:30:00	9:56:52	6:26:51	4/26/21 6:26	6:30:00	yes	4/25/21 20:10	4/25/21 20:37	4/25/21 21:09	4/25/21 21:43	4/26/21 5:12	4/26/21 5:45	4/26/21 6:17	4/26/21 6:44	1	99.2
Spring	2021	tseep	CCSP	0	Kessler	4/25/21	20:30:00	10:30:00	9:57:00	6:27:00	4/26/21 6:27	6:30:00	yes	4/25/21 20:10	4/25/21 20:37	4/25/21 21:09	4/25/21 21:43	4/26/21 5:12	4/26/21 5:45	4/26/21 6:17	4/26/21 6:44	1	99.2
Spring	2021	tseep	CCSP	0	Kessler	4/25/21	20:30:00	10:30:00	9:57:08	6:27:07	4/26/21 6:27	6:30:00	yes	4/25/21 20:10	4/25/21 20:37	4/25/21 21:09	4/25/21 21:43	4/26/21 5:12	4/26/21 5:45	4/26/21 6:17	4/26/21 6:44	1	99.2
Spring	2021	tseep	CCSP	0	Kessler	4/25/21	20:30:00	10:30:00	9:57:15	6:27:15	4/26/21 6:27	6:30:00	yes	4/25/21 20:10	4/25/21 20:37	4/25/21 21:09	4/25/21 21:43	4/26/21 5:12	4/26/21 5:45	4/26/21 6:17	4/26/21 6:44	0.9	99.2
Spring	2021	tseep	CCSP	0	Kessler	4/25/21	20:30:00	10:30:00	9:57:40	6:27:40	4/26/21 6:27	6:30:00	yes	4/25/21 20:10	4/25/21 20:37	4/25/21 21:09	4/25/21 21:43	4/26/21 5:12	4/26/21 5:45	4/26/21 6:17	4/26/21 6:44	0.8	99.2
Spring	2021	tseep	CCSP	0	Kessler	4/25/21	20:30:00	10:30:00	9:57:45	6:27:44	4/26/21 6:27	6:30:00	yes	4/25/21 20:10	4/25/21 20:37	4/25/21 21:09	4/25/21 21:43	4/26/21 5:12	4/26/21 5:45	4/26/21 6:17	4/26/21 6:44	0.8	99.2
Spring	2021	tseep	CCSP	0	Kessler	4/25/21	20:30:00	10:30:00	9:57:50	6:27:49	4/26/21 6:27	6:30:00	yes	4/25/21 20:10	4/25/21 20:37	4/25/21 21:09	4/25/21 21:43	4/26/21 5:12	4/26/21 5:45	4/26/21 6:17	4/26/21 6:44	0.8	99.2
Spring	2021	tseep	CCSP	0	Kessler	4/25/21	20:30:00	10:30:00	9:57:56	6:27:56	4/26/21 6:27	6:30:00	yes	4/25/21 20:10	4/25/21 20:37	4/25/21 21:09	4/25/21 21:43	4/26/21 5:12	4/26/21 5:45	4/26/21 6:17	4/26/21 6:44	0.8	99.2
Spring	2021	tseep	CCSP	0	Kessler	4/25/21	20:30:00	10:30:00	9:58:05	6:28:05	4/26/21 6:28	6:30:00	yes	4/25/21 20:10	4/25/21 20:37	4/25/21 21:09	4/25/21 21:43	4/26/21 5:12	4/26/21 5:45	4/26/21 6:17	4/26/21 6:44	0.8	99.2
Spring	2021	tseep	CCSP	0	Kessler	4/25/21	20:30:00	10:30:00	9:58:11	6:28:10	4/26/21 6:28	6:30:00	yes	4/25/21 20:10	4/25/21 20:37	4/25/21 21:09	4/25/21 21:43	4/26/21 5:12	4/26/21 5:45	4/26/21 6:17	4/26/21 6:44	0.7	99.2
Spring	2021	tseep	CCSP	0	Kessler	4/25/21	20:30:00	10:30:00	9:58:15	6:28:15	4/26/21 6:28	6:30:00	yes	4/25/21 20:10	4/25/21 20:37	4/25/21 21:09	4/25/21 21:43	4/26/21 5:12	4/26/21 5:45	4/26/21 6:17	4/26/21 6:44	0.7	99.2
Spring	2021	tseep	SAVS	0	Kessler	4/25/21	20:30:00	10:30:00	9:58:22	6:28:21	4/26/21 6:28	6:30:00	no	4/25/21 20:10	4/25/21 20:37	4/25/21 21:09	4/25/21 21:43	4/26/21 5:12	4/26/21 5:45	4/26/21 6:17	4/26/21 6:44	0.7	99.2
Spring	2021	tseep	CCSP	0	Kessler	4/25/21	20:30:00	10:30:00	9:58:22	6:28:22	4/26/21 6:28	6:30:00	yes	4/25/21 20:10	4/25/21 20:37	4/25/21 21:09	4/25/21 21:43	4/26/21 5:12	4/26/21 5:45	4/26/21 6:17	4/26/21 6:44	0.7	99.2
Spring	2021	tseep	CCSP	0	Kessler	4/25/21	20:30:00	10:30:00	9:58:23	6:28:22	4/26/21 6:28	6:30:00	yes	4/25/21 20:10	4/25/21 20:37	4/25/21 21:09	4/25/21 21:43	4/26/21 5:12	4/26/21 5:45	4/26/21 6:17	4/26/21 6:44	0.7	99.2
Spring	2021	tseep	SAVS	0	Kessler	4/25/21	20:30:00	10:30:00	10:26:15	6:56:15	4/26/21 6:56	7:00:00	no	4/25/21 20:10	4/25/21 20:37	4/25/21 21:09	4/25/21 21:43	4/26/21 5:12	4/26/21 5:45	4/26/21 6:17	4/26/21 6:44	-4.8	99.3
Spring	2021	tseep	SAVS	0	Kessler	4/25/21	20:30:00	10:30:00	10:26:57	6:56:57	4/26/21 6:56	7:00:00	yes	4/25/21 20:10	4/25/21 20:37	4/25/21 21:09	4/25/21 21:43	4/26/21 5:12	4/26/21 5:45	4/26/21 6:17	4/26/21 6:44	-4.9	99.3
Spring	2021	tseep	INBU	0	Kessler	4/25/21	20:30:00	10:30:00	10:29:05	6:59:04	4/26/21 6:59	7:00:00	no	4/25/21 20:10	4/25/21 20:37	4/25/21 21:09	4/25/21 21:43	4/26/21 5:12	4/26/21 5:45	4/26/21 6:17	4/26/21 6:44	-5.4	99.3
Spring	2021	tseep	INBU	0	Kessler	4/25/21	20:30:00	10:30:00	10:29:07	6:59:07	4/26/21 6:59	7:00:00	yes	4/25/21 20:10	4/25/21 20:37	4/25/21 21:09	4/25/21 21:43	4/26/21 5:12	4/26/21 5:45	4/26/21 6:17	4/26/21 6:44	-5.4	99.3
Spring	2021	tseep	INBU	0	Kessler	4/25/21	20:30:00	10:30:00	10:29:09	6:59:09	4/26/21 6:59	7:00:00	yes	4/25/21 20:10	4/25/21 20:37	4/25/21 21:09	4/25/21 21:43	4/26/21 5:12	4/26/21 5:45	4/26/21 6:17	4/26/21 6:44	-5.4	99.3
Spring	2021	tseep	YEWA	1	Kessler	5/26/21	20:30:00	10:30:00	1:59:16	22:29:16	5/26/21 22:29	22:30:00	no	5/26/21 20:35	5/26/21 21:04	5/26/21 21:39	5/26/21 22:17	5/27/21 4:36	5/27/21 5:14	5/27/21 5:50	5/27/21 6:19	11.1	99.3
Spring	2021	tseep	CHSP	1	Kessler	5/26/21	20:30:00	10:30:00	5:32:41	2:02:40	5/27/21 2:02	2:00:00	no	5/26/21 20:35	5/26/21 21:04	5/26/21 21:39	5/26/21 22:17	5/27/21 4:36	5/27/21 5:14	5/27/21 5:50	5/27/21 6:19	30.5	99
Spring	2021	tseep	CHSP	1	Kessler	5/26/21	20:30:00	10:30:00	5:32:42	2:02:41	5/27/21 2:02	2:00:00	yes	5/26/21 20:35	5/26/21 21:04	5/26/21 21:39	5/26/21 22:17	5/27/21 4:36	5/27/21 5:14	5/27/21 5:50	5/27/21 6:19	30.5	99
